# Supplementary material for: Dual roles for the ER membrane protein complex in flavivirus infection: viral entry and protein biogenesis
Source: Sci Rep. 2019 Jul 4;9:9711. doi: 10.1038/s41598-019-45910-9 (PMC6609633; doi:10.1038/s41598-019-45910-9)
Supplement: Supplementary file 2 — Table S1 [file 41598_2019_45910_MOESM2_ESM.xlsx]

## Sheet: Controls
PLATE ID A	PLATE ID B	WELL	WELL	VALID OBJECT COUNT A	VALID OBJECT COUNT B		% SELECTED A	% SELECTED B
Plate: 111146349-5	Plate: 111146423-5	I	2	3192	3164	All stars	86.81	83.98
Plate: 111146349-5	Plate: 111146423-5	K	2	3397	2962	All stars	88.75	81.57
Plate: 111146349-5	Plate: 111146423-5	F	23	3002	2934	All stars	84.44	84.56
Plate: 111146349-5	Plate: 111146423-5	H	23	2733	2801	All stars	82.4	92.86
Plate: 111146350-5	Plate: 111146424-5	I	2	2735	2788	All stars	77.99	90.6
Plate: 111146350-5	Plate: 111146424-5	K	2	3451	2822	All stars	85.74	83.95
Plate: 111146350-5	Plate: 111146424-5	F	23	2949	2856	All stars	80.13	79.8
Plate: 111146350-5	Plate: 111146424-5	H	23	3000	2718	All stars	81	86.94
Plate: 111146351-5	Plate: 111146425-5	I	2	2848	2843	All stars	93.57	93.91
Plate: 111146351-5	Plate: 111146425-5	K	2	2674	2941	All stars	91.21	95.31
Plate: 111146351-5	Plate: 111146425-5	F	23	2779	2915	All stars	93.06	95.92
Plate: 111146351-5	Plate: 111146425-5	H	23	2494	2568	All stars	95.11	94.98
Plate: 111146352-5	Plate: 111146426-5	I	2	3035	2884	All stars	88.07	90.88
Plate: 111146352-5	Plate: 111146426-5	K	2	3002	2832	All stars	87.81	87.01
Plate: 111146352-5	Plate: 111146426-5	F	23	2705	2972	All stars	85.36	93.17
Plate: 111146352-5	Plate: 111146426-5	H	23	2802	2871	All stars	88.69	84.29
Plate: 111146353-5	Plate: 111146427-5	I	2	2698	2522	All stars	86.55	87.27
Plate: 111146353-5	Plate: 111146427-5	K	2	3053	2482	All stars	90.17	87.43
Plate: 111146353-5	Plate: 111146427-5	F	23	2452	2803	All stars	86.87	87.69
Plate: 111146353-5	Plate: 111146427-5	H	23	2703	2999	All stars	83.02	91.06
Plate: 111146354-5	Plate: 111146428-5	I	2	2647	3229	All stars	88.7	85.44
Plate: 111146354-5	Plate: 111146428-5	K	2	2981	3118	All stars	88.29	87.62
Plate: 111146354-5	Plate: 111146428-5	F	23	2604	2914	All stars	79.61	83.39
Plate: 111146354-5	Plate: 111146428-5	H	23	2747	2883	All stars	88.28	70.03
Plate: 111146355-5	Plate: 111146429-5	I	2	2707	2880	All stars	88.92	88.78
Plate: 111146355-5	Plate: 111146429-5	K	2	2956	3129	All stars	88.09	93.99
Plate: 111146355-5	Plate: 111146429-5	F	23	2938	2804	All stars	88.67	94.4
Plate: 111146355-5	Plate: 111146429-5	H	23	2733	2346	All stars	85.51	88.36
Plate: 111146356-5	Plate: 111146430-5	I	2	2088	1795	All stars	78.16	89.19
Plate: 111146356-5	Plate: 111146430-5	K	2	1890	1992	All stars	83.07	98.64
Plate: 111146356-5	Plate: 111146430-5	F	23	1676	1608	All stars	83.41	76.43
Plate: 111146356-5	Plate: 111146430-5	H	23	1685	2055	All stars	74.42	75.82
Plate: 111146357-5	Plate: 111146431-5	I	2	2054	1812	All stars	89.97	94.04
Plate: 111146357-5	Plate: 111146431-5	K	2	1984	1732	All stars	86.39	81.29
Plate: 111146357-5	Plate: 111146431-5	F	23	1819	1723	All stars	82.3	86.3
Plate: 111146357-5	Plate: 111146431-5	H	23	1284	1747	All stars	71.26	86.83
Plate: 111146358-5	Plate: 111146432-5	I	2	1956	1585	All stars	82.92	78.74
Plate: 111146358-5	Plate: 111146432-5	K	2	2074	1824	All stars	87.42	88.6
Plate: 111146358-5	Plate: 111146432-5	F	23	2026	1778	All stars	90.03	75.53
Plate: 111146358-5	Plate: 111146432-5	H	23	1901	1477	All stars	83.96	74.48
Plate: 111146359-5	Plate: 111146433-5	I	2	1554	1703	All stars	78.7	87.73
Plate: 111146359-5	Plate: 111146433-5	K	2	2169	1842	All stars	92.53	84.58
Plate: 111146359-5	Plate: 111146433-5	F	23	1792	1578	All stars	80.58	79.91
Plate: 111146359-5	Plate: 111146433-5	H	23	1522	1400	All stars	80.55	66.64
Plate: 111146360-5	Plate: 111146434-5	I	2	1960	1387	All stars	86.73	78.88
Plate: 111146360-5	Plate: 111146434-5	K	2	1749	1748	All stars	83.76	87.07
Plate: 111146360-5	Plate: 111146434-5	F	23	1870	1583	All stars	84.71	78.84
Plate: 111146360-5	Plate: 111146434-5	H	23	1458	1613	All stars	75.93	81.71
Plate: 111146361-5	Plate: 111146435-5	I	2	1863	1663	All stars	85.29	91.64
Plate: 111146361-5	Plate: 111146435-5	K	2	1802	1387	All stars	80.47	88.1
Plate: 111146361-5	Plate: 111146435-5	F	23	1859	1646	All stars	83.11	89.79
Plate: 111146361-5	Plate: 111146435-5	H	23	1494	1474	All stars	70.48	87.11
Plate: 111146362-5	Plate: 111146436-5	I	2	1647	1211	All stars	83.24	84.56
Plate: 111146362-5	Plate: 111146436-5	K	2	1544	1335	All stars	85.3	93.41
Plate: 111146362-5	Plate: 111146436-5	F	23	1731	1775	All stars	78.11	94.59
Plate: 111146362-5	Plate: 111146436-5	H	23	1825	1175	All stars	88.33	81.96
Plate: 111146363-5	Plate: 111146437-5	I	2	2740	2505	All stars	53.07	78.96
Plate: 111146363-5	Plate: 111146437-5	K	2	2672	2777	All stars	63.25	79.58
Plate: 111146363-5	Plate: 111146437-5	F	23	2446	2530	All stars	51.59	81.94
Plate: 111146363-5	Plate: 111146437-5	H	23	2938	1998	All stars	67.84	71.42
Plate: 111146364-5	Plate: 111146438-5	I	2	2763	2283	All stars	80.35	84.63
Plate: 111146364-5	Plate: 111146438-5	K	2	2857	2768	All stars	88.55	88.51
Plate: 111146364-5	Plate: 111146438-5	F	23	2371	2386	All stars	76.76	81.35
Plate: 111146364-5	Plate: 111146438-5	H	23	3029	2236	All stars	83.99	87.39
Plate: 111146365-5	Plate: 111146439-5	I	2	3117	2961	All stars	85.15	87.34
Plate: 111146365-5	Plate: 111146439-5	K	2	2986	2748	All stars	88.31	92.5
Plate: 111146365-5	Plate: 111146439-5	F	23	3059	2211	All stars	83.59	81.68
Plate: 111146365-5	Plate: 111146439-5	H	23	2369	2510	All stars	76.32	83.51
Plate: 111146366-5	Plate: 111146440-5	I	2	2703	2580	All stars	86.72	94.88
Plate: 111146366-5	Plate: 111146440-5	K	2	3253	2630	All stars	91.3	94.83
Plate: 111146366-5	Plate: 111146440-5	F	23	2685	2505	All stars	83.24	93.81
Plate: 111146366-5	Plate: 111146440-5	H	23	2368	2310	All stars	88.05	91.04
Plate: 111146367-5	Plate: 111146441-5	I	2	2777	2564	All stars	92.98	90.48
Plate: 111146367-5	Plate: 111146441-5	K	2	2706	2219	All stars	94.49	86.84
Plate: 111146367-5	Plate: 111146441-5	F	23	2425	2329	All stars	91.26	93.26
Plate: 111146367-5	Plate: 111146441-5	H	23	2580	1900	All stars	92.13	87.63
Plate: 111146368-5	Plate: 111146442-5	I	2	2825	2428	All stars	89.84	97.36
Plate: 111146368-5	Plate: 111146442-5	K	2	2742	2687	All stars	84.21	98.29
Plate: 111146368-5	Plate: 111146442-5	F	23	2826	2423	All stars	87.05	96.08
Plate: 111146368-5	Plate: 111146442-5	H	23	2199	2366	All stars	82.4	98.86
Plate: 111146369-5	Plate: 111146443-5	I	2	2626	2275	All stars	88.73	77.45
Plate: 111146369-5	Plate: 111146443-5	K	2	2753	2010	All stars	91.86	63.93
Plate: 111146369-5	Plate: 111146443-5	F	23	2788	2395	All stars	86.66	76.78
Plate: 111146369-5	Plate: 111146443-5	H	23	2741	2502	All stars	87.63	76.34
Plate: 111146370-5	Plate: 111146444-5	I	2	2424	2276	All stars	85.31	95.69
Plate: 111146370-5	Plate: 111146444-5	K	2	2466	2366	All stars	80.41	97.51
Plate: 111146370-5	Plate: 111146444-5	F	23	1897	1994	All stars	81.71	85.01
Plate: 111146370-5	Plate: 111146444-5	H	23	2397	2277	All stars	91.49	88.71
Plate: 111146371-5	Plate: 111146445-5	I	2	2420	1876	All stars	94.63	85.45
Plate: 111146371-5	Plate: 111146445-5	K	2	2115	2426	All stars	90.02	95.38
Plate: 111146371-5	Plate: 111146445-5	F	23	1975	2267	All stars	88.76	99.25
Plate: 111146371-5	Plate: 111146445-5	H	23	2547	2272	All stars	92.66	94.1
Plate: 111146372-5	Plate: 111146446-5	I	2	2496	1943	All stars	87.26	80.34
Plate: 111146372-5	Plate: 111146446-5	K	2	2456	1680	All stars	92.47	82.92
Plate: 111146372-5	Plate: 111146446-5	F	23	2411	1893	All stars	87.76	90.65
Plate: 111146372-5	Plate: 111146446-5	H	23	2538	1722	All stars	85.54	79.44
Plate: 111146373-5	Plate: 111146447-5	I	2	2527	1710	All stars	92.13	92.22
Plate: 111146373-5	Plate: 111146447-5	K	2	2257	2324	All stars	90.39	96.9
Plate: 111146373-5	Plate: 111146447-5	F	23	2180	2043	All stars	87.52	94.13
Plate: 111146373-5	Plate: 111146447-5	H	23	2408	1773	All stars	89.99	88.55
Plate: 111146374-5	Plate: 111146448-5	I	2	2293	2020	All stars	90.62	93.37
Plate: 111146374-5	Plate: 111146448-5	K	2	2458	2106	All stars	94.39	96.53
Plate: 111146374-5	Plate: 111146448-5	F	23	2130	1992	All stars	81.74	94.98
Plate: 111146374-5	Plate: 111146448-5	H	23	2269	1816	All stars	85.81	89.48
Plate: 111146375-5	Plate: 111146449-5	I	2	2693	1965	All stars	96.47	95.47
Plate: 111146375-5	Plate: 111146449-5	K	2	2769	2080	All stars	99.06	95.34
Plate: 111146375-5	Plate: 111146449-5	F	23	2275	1938	All stars	93.01	94.99
Plate: 111146375-5	Plate: 111146449-5	H	23	2340	2159	All stars	99.06	98.05
Plate: 111146376-5	Plate: 111146450-5	I	2	1980	2187	All stars	92.63	83.54
Plate: 111146376-5	Plate: 111146450-5	K	2	2466	1967	All stars	98.18	83.78
Plate: 111146376-5	Plate: 111146450-5	F	23	2182	1939	All stars	92.8	75.3
Plate: 111146376-5	Plate: 111146450-5	H	23	2311	2026	All stars	96.88	86.13
Plate: 111146377-5	Plate: 111146451-5	I	2	3258	2800	All stars	61.79	76.07
Plate: 111146377-5	Plate: 111146451-5	K	2	3631	2883	All stars	62.43	81.3
Plate: 111146377-5	Plate: 111146451-5	F	23	3096	3152	All stars	70.45	81.57
Plate: 111146377-5	Plate: 111146451-5	H	23	2504	2997	All stars	72.28	86.92
Plate: 111146378-5	Plate: 111146452-5	I	2	2984	2825	All stars	64.54	78.73
Plate: 111146378-5	Plate: 111146452-5	K	2	3321	2967	All stars	62.48	84.43
Plate: 111146378-5	Plate: 111146452-5	F	23	3443	2869	All stars	62.97	88.15
Plate: 111146378-5	Plate: 111146452-5	H	23	2709	2993	All stars	56.96	88.64
Plate: 111146379-5	Plate: 111146453-5	I	2	3289	2741	All stars	86.14	84.86
Plate: 111146379-5	Plate: 111146453-5	K	2	3324	2988	All stars	89.14	84.84
Plate: 111146379-5	Plate: 111146453-5	F	23	2876	2786	All stars	88.49	82.88
Plate: 111146379-5	Plate: 111146453-5	H	23	3059	2886	All stars	88.79	85.45
Plate: 111146380-5	Plate: 111146454-5	I	2	3385	2968	All stars	84.7	80.36
Plate: 111146380-5	Plate: 111146454-5	K	2	3076	2676	All stars	86.7	73.36
Plate: 111146380-5	Plate: 111146454-5	F	23	2940	3048	All stars	87.48	82.02
Plate: 111146380-5	Plate: 111146454-5	H	23	3060	2771	All stars	92.22	80.01
Plate: 111146381-5	Plate: 111146455-5	I	2	3507	2931	All stars	81.69	80.89
Plate: 111146381-5	Plate: 111146455-5	K	2	3116	2085	All stars	83.38	69.35
Plate: 111146381-5	Plate: 111146455-5	F	23	3215	2373	All stars	87.19	76.23
Plate: 111146381-5	Plate: 111146455-5	H	23	2583	2340	All stars	92.61	74.19
Plate: 111146382-5	Plate: 111146456-5	I	2	2980	3202	All stars	86.71	82.98
Plate: 111146382-5	Plate: 111146456-5	K	2	3176	2559	All stars	89.01	86.87
Plate: 111146382-5	Plate: 111146456-5	F	23	3102	2923	All stars	91.2	89.26
Plate: 111146382-5	Plate: 111146456-5	H	23	3454	2484	All stars	97.22	83.78
Plate: 111146383-5	Plate: 111146457-5	I	2	3140	2747	All stars	91.75	81.11
Plate: 111146383-5	Plate: 111146457-5	K	2	3086	2889	All stars	90.34	81
Plate: 111146383-5	Plate: 111146457-5	F	23	3422	2591	All stars	84.98	78.7
Plate: 111146383-5	Plate: 111146457-5	H	23	3146	2270	All stars	96.92	75.95
Plate: 111146384-5	Plate: 111146458-5	I	2	2994	2725	All stars	78.92	87.08
Plate: 111146384-5	Plate: 111146458-5	K	2	3727	2969	All stars	80.65	77.43
Plate: 111146384-5	Plate: 111146458-5	F	23	2675	2338	All stars	67.29	79.94
Plate: 111146384-5	Plate: 111146458-5	H	23	2840	2352	All stars	74.15	88.18
Plate: 111146385-5	Plate: 111146459-5	I	2	2862	2828	All stars	75.68	80.98
Plate: 111146385-5	Plate: 111146459-5	K	2	3337	2803	All stars	77.17	80.13
Plate: 111146385-5	Plate: 111146459-5	F	23	2808	2684	All stars	84.22	89.38
Plate: 111146385-5	Plate: 111146459-5	H	23	2971	2909	All stars	91.59	81.09
Plate: 111146386-5	Plate: 111146460-5	I	2	3116	2634	All stars	89.51	90.21
Plate: 111146386-5	Plate: 111146460-5	K	2	2906	2428	All stars	83.41	89.04
Plate: 111146386-5	Plate: 111146460-5	F	23	2978	3077	All stars	90.23	90.32
Plate: 111146386-5	Plate: 111146460-5	H	23	2977	2689	All stars	86.09	87.47
Plate: 111146387 -5	Plate: 111146461-5	I	2	3005	2912	All stars	96.34	84.86
Plate: 111146387 -5	Plate: 111146461-5	K	2	2838	3393	All stars	92.14	82.96
Plate: 111146387 -5	Plate: 111146461-5	F	23	2787	2758	All stars	89.99	88.11
Plate: 111146387 -5	Plate: 111146461-5	H	23	2983	2441	All stars	91.49	86.24
Plate: 111146388-5	Plate: 111146462-5	I	2	3227	2660	All stars	81.41	77.44
Plate: 111146388-5	Plate: 111146462-5	K	2	2962	3205	All stars	77.58	89.24
Plate: 111146388-5	Plate: 111146462-5	F	23	3034	2709	All stars	89.45	85.09
Plate: 111146388-5	Plate: 111146462-5	H	23	2883	2693	All stars	80.92	84.66
Plate: 111146389-5	Plate: 111146463-5	I	2	3068	2942	All stars	75.59	89.53
Plate: 111146389-5	Plate: 111146463-5	K	2	2880	2619	All stars	78.89	94.43
Plate: 111146389-5	Plate: 111146463-5	F	23	3525	2882	All stars	86.84	96.29
Plate: 111146389-5	Plate: 111146463-5	H	23	2707	3086	All stars	61.36	95.59
Plate: 111146390-5	Plate: 111146464-5	I	2	3027	2473	All stars	71.85	83.66
Plate: 111146390-5	Plate: 111146464-5	K	2	3018	2456	All stars	79.39	90.47
Plate: 111146390-5	Plate: 111146464-5	F	23	2990	2641	All stars	80.17	92.65
Plate: 111146390-5	Plate: 111146464-5	H	23	3013	2667	All stars	72.15	87.14
Plate: 111146391-5	Plate: 111146465-5	I	2	3031	2540	All stars	75.45	78.5
Plate: 111146391-5	Plate: 111146465-5	K	2	2384	2856	All stars	74.92	83.23
Plate: 111146391-5	Plate: 111146465-5	F	23	2590	3235	All stars	83.71	87.02
Plate: 111146391-5	Plate: 111146465-5	H	23	2549	2861	All stars	82.5	84.31
Plate: 111146392-5	Plate: 111146466-5	I	2	2856	2637	All stars	81.76	95.64
Plate: 111146392-5	Plate: 111146466-5	K	2	2571	2443	All stars	85.65	87.47
Plate: 111146392-5	Plate: 111146466-5	F	23	2789	2554	All stars	83.33	91.27
Plate: 111146392-5	Plate: 111146466-5	H	23	3165	2528	All stars	85.4	90.74
Plate: 111146393-5	Plate: 111146467-5	I	2	2785	2338	All stars	89.59	88.28
Plate: 111146393-5	Plate: 111146467-5	K	2	2792	2544	All stars	84.13	90.29
Plate: 111146393-5	Plate: 111146467-5	F	23	2975	2928	All stars	88	90.44
Plate: 111146393-5	Plate: 111146467-5	H	23	2085	2528	All stars	80.53	88.77
Plate: 111146394-5	Plate: 111146468-5	I	2	2639	3030	All stars	87.65	86.44
Plate: 111146394-5	Plate: 111146468-5	K	2	2613	2894	All stars	82.13	91.47
Plate: 111146394-5	Plate: 111146468-5	F	23	3015	3030	All stars	90.78	85.74
Plate: 111146394-5	Plate: 111146468-5	H	23	2733	2188	All stars	77.06	77.24
Plate: 111146395-5	Plate: 111146469-5	I	2	2371	2696	All stars	90.85	86.2
Plate: 111146395-5	Plate: 111146469-5	K	2	2504	2589	All stars	89.46	85.25
Plate: 111146395-5	Plate: 111146469-5	F	23	2863	2775	All stars	96.96	83.71
Plate: 111146395-5	Plate: 111146469-5	H	23	2890	2669	All stars	93.32	84.23
Plate: 111146396-5	Plate: 111146470-5	I	2	2504	2371	All stars	72.32	93.38
Plate: 111146396-5	Plate: 111146470-5	K	2	2609	2331	All stars	76.5	94.21
Plate: 111146396-5	Plate: 111146470-5	F	23	2520	2496	All stars	78.97	84.01
Plate: 111146396-5	Plate: 111146470-5	H	23	2824	2090	All stars	52.27	94.02
Plate: 111146397-5	Plate: 111146471-5	I	2	2740	2968	All stars	90.55	97.61
Plate: 111146397-5	Plate: 111146471-5	K	2	2592	2830	All stars	88.73	94.17
Plate: 111146397-5	Plate: 111146471-5	F	23	2740	2579	All stars	87.34	95.7
Plate: 111146397-5	Plate: 111146471-5	H	23	2748	2679	All stars	88.86	92.65
Plate: 111146398-5	Plate: 111146472-5	I	2	2317	2400	All stars	74.36	87.29
Plate: 111146398-5	Plate: 111146472-5	K	2	2417	2864	All stars	67.73	90.96
Plate: 111146398-5	Plate: 111146472-5	F	23	2610	3109	All stars	65.1	87.84
Plate: 111146398-5	Plate: 111146472-5	H	23	2208	2547	All stars	71.29	85.08
Plate: 111146399-5	Plate: 111146473-5	I	2	2882	2761	All stars	87.13	81.93
Plate: 111146399-5	Plate: 111146473-5	K	2	3106	3057	All stars	83.84	84.85
Plate: 111146399-5	Plate: 111146473-5	F	23	2862	2644	All stars	75.89	79.35
Plate: 111146399-5	Plate: 111146473-5	H	23	2743	2482	All stars	81.84	80.82
Plate: 111146400-5	Plate: 111146474-5	I	2	2506	2659	All stars	79.41	95.37
Plate: 111146400-5	Plate: 111146474-5	K	2	2861	2576	All stars	83.5	87
Plate: 111146400-5	Plate: 111146474-5	F	23	2803	2604	All stars	80.63	96.01
Plate: 111146400-5	Plate: 111146474-5	H	23	2577	2442	All stars	82.34	92.06
Plate: 111146401-5	Plate: 111146475-5	I	2	2592	2441	All stars	81.17	96.03
Plate: 111146401-5	Plate: 111146475-5	K	2	2147	2391	All stars	87.28	91.76
Plate: 111146401-5	Plate: 111146475-5	F	23	2494	2414	All stars	92.1	98.59
Plate: 111146401-5	Plate: 111146475-5	H	23	2598	2422	All stars	90.57	94.63
Plate: 111146402-5	Plate: 111146476-5	I	2	2192	2513	All stars	85.68	89.18
Plate: 111146402-5	Plate: 111146476-5	K	2	2759	2823	All stars	93.87	95.93
Plate: 111146402-5	Plate: 111146476-5	F	23	2624	2475	All stars	93.06	95.84
Plate: 111146402-5	Plate: 111146476-5	H	23	2812	2260	All stars	89.37	90.18
Plate: 111146403-5	Plate: 111146477-5	I	2	2721	2548	All stars	86.4	97.61
Plate: 111146403-5	Plate: 111146477-5	K	2	2879	2529	All stars	86.94	93.08
Plate: 111146403-5	Plate: 111146477-5	F	23	2617	2565	All stars	87.39	89.98
Plate: 111146403-5	Plate: 111146477-5	H	23	3003	2620	All stars	89.74	88.7
Plate: 111146404-5	Plate: 111146478-5	I	2	2915	2550	All stars	74.1	90.08
Plate: 111146404-5	Plate: 111146478-5	K	2	2950	2821	All stars	79.36	80.43
Plate: 111146404-5	Plate: 111146478-5	F	23	2595	2900	All stars	76.22	85.38
Plate: 111146404-5	Plate: 111146478-5	H	23	2542	2699	All stars	77.69	78.47
Plate: 111146405-5	Plate: 111146479-5	I	2	2483	2612	All stars	74.39	92.69
Plate: 111146405-5	Plate: 111146479-5	K	2	2514	2755	All stars	82.7	94.08
Plate: 111146405-5	Plate: 111146479-5	F	23	2381	2621	All stars	89.71	87.1
Plate: 111146405-5	Plate: 111146479-5	H	23	2084	2443	All stars	78.6	88.54
Plate: 111146406-5	Plate: 111146480-5	I	2	2787	2382	All stars	96.38	83.38
Plate: 111146406-5	Plate: 111146480-5	K	2	2751	2408	All stars	89.2	91.45
Plate: 111146406-5	Plate: 111146480-5	F	23	2755	2560	All stars	92.41	87.19
Plate: 111146406-5	Plate: 111146480-5	H	23	2453	2347	All stars	87.53	90.97
Plate: 111146407-5	Plate: 111146481-5	I	2	2742	1862	All stars	93.4	88.61
Plate: 111146407-5	Plate: 111146481-5	K	2	2906	2517	All stars	93.29	93.21
Plate: 111146407-5	Plate: 111146481-5	F	23	2591	2930	All stars	92.28	94.33
Plate: 111146407-5	Plate: 111146481-5	H	23	2985	2588	All stars	89.68	92.43
Plate: 111146408-5	Plate: 111146482-5	I	2	2904	2821	All stars	75.59	90.96
Plate: 111146408-5	Plate: 111146482-5	K	2	2688	2786	All stars	87.5	92.93
Plate: 111146408-5	Plate: 111146482-5	F	23	2516	3001	All stars	77.58	96.97
Plate: 111146408-5	Plate: 111146482-5	H	23	2610	2266	All stars	72.76	92.06
Plate: 111146409-5	Plate: 111146483-5	I	2	2853	2445	All stars	93.97	93.25
Plate: 111146409-5	Plate: 111146483-5	K	2	2798	2320	All stars	92.03	89.31
Plate: 111146409-5	Plate: 111146483-5	F	23	2517	2344	All stars	88.96	96.12
Plate: 111146409-5	Plate: 111146483-5	H	23	2245	2289	All stars	88.51	93.49
Plate: 111146410-5	Plate: 111146484-5	I	2	2651	2593	All stars	95.36	83.03
Plate: 111146410-5	Plate: 111146484-5	K	2	2739	2271	All stars	96.17	84.81
Plate: 111146410-5	Plate: 111146484-5	F	23	2477	2441	All stars	92.65	82.67
Plate: 111146410-5	Plate: 111146484-5	H	23	2800	2795	All stars	63.25	86.23
Plate: 111146411-5	Plate: 111146485-5	I	2	2759	2203	All stars	92.61	88.29
Plate: 111146411-5	Plate: 111146485-5	K	2	2686	2361	All stars	88.87	90.6
Plate: 111146411-5	Plate: 111146485-5	F	23	2861	2352	All stars	92.52	97.19
Plate: 111146411-5	Plate: 111146485-5	H	23	2539	2165	All stars	28.79	67.9
Plate: 111146412-5	Plate: 111146486-5	I	2	2612	2815	All stars	78.48	77.58
Plate: 111146412-5	Plate: 111146486-5	K	2	2576	2726	All stars	78.77	78.25
Plate: 111146412-5	Plate: 111146486-5	F	23	2521	2726	All stars	81.99	72.19
Plate: 111146412-5	Plate: 111146486-5	H	23	2278	2268	All stars	74.1	73.02
Plate: 111146413-5	Plate: 111146487-5	I	2	2958	2690	All stars	90.57	93.38
Plate: 111146413-5	Plate: 111146487-5	K	2	2628	3030	All stars	88.51	88.42
Plate: 111146413-5	Plate: 111146487-5	F	23	2341	2798	All stars	85.56	94.28
Plate: 111146413-5	Plate: 111146487-5	H	23	2796	2615	All stars	76.75	89.98
Plate: 111146414-5	Plate: 111146488-5	I	2	3125	3102	All stars	83.04	83.56
Plate: 111146414-5	Plate: 111146488-5	K	2	2269	2722	All stars	75.06	83.95
Plate: 111146414-5	Plate: 111146488-5	F	23	2481	2432	All stars	83.51	82.15
Plate: 111146414-5	Plate: 111146488-5	H	23	2601	2801	All stars	82.85	83.4
Plate: 111146415-5	Plate: 111146489-5	I	2	2895	2554	All stars	85.7	92.33
Plate: 111146415-5	Plate: 111146489-5	K	2	2480	2909	All stars	87.54	95.46
Plate: 111146415-5	Plate: 111146489-5	F	23	2446	2751	All stars	82.67	96.73
Plate: 111146415-5	Plate: 111146489-5	H	23	2534	2667	All stars	81.81	96.93
Plate: 111146416-5	Plate: 111146490-5	I	2	2461	2696	All stars	86.23	93.88
Plate: 111146416-5	Plate: 111146490-5	K	2	2612	2861	All stars	90.01	97.03
Plate: 111146416-5	Plate: 111146490-5	F	23	2148	2414	All stars	94.32	95.53
Plate: 111146416-5	Plate: 111146490-5	H	23	2342	2363	All stars	89.67	90.35
Plate: 111146417-5	Plate: 111146491-5	I	2	2691	2300	All stars	80.16	89.3
Plate: 111146417-5	Plate: 111146491-5	K	2	2890	2540	All stars	88.75	92.05
Plate: 111146417-5	Plate: 111146491-5	F	23	2496	2480	All stars	85.94	99.07
Plate: 111146417-5	Plate: 111146491-5	H	23	2436	2738	All stars	86.49	98.36
Plate: 111146418-5	Plate: 111146492-5	I	2	2930	2427	All stars	93.04	94.56
Plate: 111146418-5	Plate: 111146492-5	K	2	2820	2561	All stars	86.74	98.32
Plate: 111146418-5	Plate: 111146492-5	F	23	2462	2432	All stars	88.59	99.75
Plate: 111146418-5	Plate: 111146492-5	H	23	2525	2194	All stars	76.44	98.81
Plate: 111146419-5	Plate: 111146493-5	I	2	2917	3030	All stars	82.07	98.81
Plate: 111146419-5	Plate: 111146493-5	K	2	2666	3095	All stars	82.97	99.16
Plate: 111146419-5	Plate: 111146493-5	F	23	2918	2971	All stars	81.56	99.87
Plate: 111146419-5	Plate: 111146493-5	H	23	2920	3165	All stars	83.87	99.78
Plate: 111146420-5	Plate: 111146494-5	I	2	2782	2908	All stars	99.1	96.11
Plate: 111146420-5	Plate: 111146494-5	K	2	3446	2673	All stars	99.33	91.47
Plate: 111146420-5	Plate: 111146494-5	F	23	2601	3097	All stars	96.5	96.58
Plate: 111146420-5	Plate: 111146494-5	H	23	3099	3088	All stars	98.45	94.33
Plate: 111146421-5	Plate: 111146495-5	I	2	2536	2747	All stars	86.71	92.5
Plate: 111146421-5	Plate: 111146495-5	K	2	3359	2805	All stars	90.21	90.91
Plate: 111146421-5	Plate: 111146495-5	F	23	3177	3223	All stars	91.6	96
Plate: 111146421-5	Plate: 111146495-5	H	23	2853	2707	All stars	90.15	38.86
Plate: 111146422-5	Plate: 111146496-5	I	2	2847	2412	All stars	97.93	95.77
Plate: 111146422-5	Plate: 111146496-5	K	2	2973	2887	All stars	97.71	98.3
Plate: 111146422-5	Plate: 111146496-5	F	23	2582	3377	All stars	97.44	99.91
Plate: 111146422-5	Plate: 111146496-5	H	23	3087	2937	All stars	98.54	99.59
Plate: 111146349-5	Plate: 111146423-5	E	2	3570	3470	ATP6VOC	12.63	10.95
Plate: 111146349-5	Plate: 111146423-5	G	2	3528	3353	ATP6VOC	9.95	12.85
Plate: 111146349-5	Plate: 111146423-5	J	23	2914	3447	ATP6VOC	6.25	11.34
Plate: 111146349-5	Plate: 111146423-5	L	23	3574	3114	ATP6VOC	8.98	10.76
Plate: 111146350-5	Plate: 111146424-5	E	2	3335	3335	ATP6VOC	9.78	12.8
Plate: 111146350-5	Plate: 111146424-5	G	2	3652	3018	ATP6VOC	13.44	11.7
Plate: 111146350-5	Plate: 111146424-5	J	23	3172	2854	ATP6VOC	10.88	6.66
Plate: 111146350-5	Plate: 111146424-5	L	23	3041	3755	ATP6VOC	8.02	12.78
Plate: 111146351-5	Plate: 111146425-5	E	2	3165	3335	ATP6VOC	14.28	13.97
Plate: 111146351-5	Plate: 111146425-5	G	2	3276	3369	ATP6VOC	13.86	13.71
Plate: 111146351-5	Plate: 111146425-5	J	23	3337	3334	ATP6VOC	12.98	9.72
Plate: 111146351-5	Plate: 111146425-5	L	23	3131	2873	ATP6VOC	11.85	9.92
Plate: 111146352-5	Plate: 111146426-5	E	2	3006	3570	ATP6VOC	5.32	7.87
Plate: 111146352-5	Plate: 111146426-5	G	2	3687	2961	ATP6VOC	10.06	8.17
Plate: 111146352-5	Plate: 111146426-5	J	23	2809	1391	ATP6VOC	6.73	3.81
Plate: 111146352-5	Plate: 111146426-5	L	23	3403	3018	ATP6VOC	17.16	5.43
Plate: 111146353-5	Plate: 111146427-5	E	2	3201	3355	ATP6VOC	7.25	7.93
Plate: 111146353-5	Plate: 111146427-5	G	2	3125	3665	ATP6VOC	9.34	10.1
Plate: 111146353-5	Plate: 111146427-5	J	23	3169	3004	ATP6VOC	12.94	9.29
Plate: 111146353-5	Plate: 111146427-5	L	23	3118	3206	ATP6VOC	11.16	8.64
Plate: 111146354-5	Plate: 111146428-5	E	2	3071	3752	ATP6VOC	9.12	11.62
Plate: 111146354-5	Plate: 111146428-5	G	2	2919	3103	ATP6VOC	7.81	8.19
Plate: 111146354-5	Plate: 111146428-5	J	23	3464	3081	ATP6VOC	11.26	5.74
Plate: 111146354-5	Plate: 111146428-5	L	23	3043	3067	ATP6VOC	6.77	6.29
Plate: 111146355-5	Plate: 111146429-5	E	2	3195	3281	ATP6VOC	10.42	13.59
Plate: 111146355-5	Plate: 111146429-5	G	2	2884	2920	ATP6VOC	9.67	10.89
Plate: 111146355-5	Plate: 111146429-5	J	23	3472	2917	ATP6VOC	12.27	10.35
Plate: 111146355-5	Plate: 111146429-5	L	23	3237	3277	ATP6VOC	8.53	10.01
Plate: 111146356-5	Plate: 111146430-5	E	2	2261	1779	ATP6VOC	3.14	3.37
Plate: 111146356-5	Plate: 111146430-5	G	2	2043	1731	ATP6VOC	4.16	3
Plate: 111146356-5	Plate: 111146430-5	J	23	1386	2053	ATP6VOC	1.37	2.24
Plate: 111146356-5	Plate: 111146430-5	L	23	1986	1719	ATP6VOC	6.7	3.2
Plate: 111146357-5	Plate: 111146431-5	E	2	2058	2068	ATP6VOC	4.76	6.04
Plate: 111146357-5	Plate: 111146431-5	G	2	2265	1925	ATP6VOC	5.87	2.96
Plate: 111146357-5	Plate: 111146431-5	J	23	1970	1528	ATP6VOC	2.84	2.03
Plate: 111146357-5	Plate: 111146431-5	L	23	1582	1609	ATP6VOC	3.1	4.6
Plate: 111146358-5	Plate: 111146432-5	E	2	2087	1936	ATP6VOC	2.68	3.41
Plate: 111146358-5	Plate: 111146432-5	G	2	2189	2109	ATP6VOC	5.89	3.6
Plate: 111146358-5	Plate: 111146432-5	J	23	1503	2051	ATP6VOC	3.66	3.27
Plate: 111146358-5	Plate: 111146432-5	L	23	1636	1898	ATP6VOC	2.69	3.27
Plate: 111146359-5	Plate: 111146433-5	E	2	2171	1939	ATP6VOC	4.33	3.71
Plate: 111146359-5	Plate: 111146433-5	G	2	2259	1951	ATP6VOC	5.58	3.54
Plate: 111146359-5	Plate: 111146433-5	J	23	1688	1365	ATP6VOC	3.02	1.98
Plate: 111146359-5	Plate: 111146433-5	L	23	1875	1444	ATP6VOC	5.17	2.42
Plate: 111146360-5	Plate: 111146434-5	E	2	1727	1793	ATP6VOC	4.23	3.85
Plate: 111146360-5	Plate: 111146434-5	G	2	1627	1676	ATP6VOC	3.75	4.36
Plate: 111146360-5	Plate: 111146434-5	J	23	1872	1936	ATP6VOC	3.9	2.63
Plate: 111146360-5	Plate: 111146434-5	L	23	2042	2101	ATP6VOC	5.63	4.14
Plate: 111146361-5	Plate: 111146435-5	E	2	2205	1659	ATP6VOC	7.57	3.01
Plate: 111146361-5	Plate: 111146435-5	G	2	1692	1608	ATP6VOC	1.83	2.92
Plate: 111146361-5	Plate: 111146435-5	J	23	2240	1715	ATP6VOC	5.36	3.67
Plate: 111146361-5	Plate: 111146435-5	L	23	1896	1365	ATP6VOC	2.69	2.64
Plate: 111146362-5	Plate: 111146436-5	E	2	2108	1695	ATP6VOC	7.45	3.13
Plate: 111146362-5	Plate: 111146436-5	G	2	2162	1843	ATP6VOC	6.24	3.26
Plate: 111146362-5	Plate: 111146436-5	J	23	2207	1826	ATP6VOC	4.4	8.82
Plate: 111146362-5	Plate: 111146436-5	L	23	1710	875	ATP6VOC	6.14	3.09
Plate: 111146363-5	Plate: 111146437-5	E	2	2713	3361	ATP6VOC	2.06	5.5
Plate: 111146363-5	Plate: 111146437-5	G	2	3140	2776	ATP6VOC	3.25	3.85
Plate: 111146363-5	Plate: 111146437-5	J	23	3204	2707	ATP6VOC	1.78	3.51
Plate: 111146363-5	Plate: 111146437-5	L	23	2992	2687	ATP6VOC	2.57	4.02
Plate: 111146364-5	Plate: 111146438-5	E	2	2991	2747	ATP6VOC	5.42	7.1
Plate: 111146364-5	Plate: 111146438-5	G	2	2799	2589	ATP6VOC	2.97	2.55
Plate: 111146364-5	Plate: 111146438-5	J	23	3214	3144	ATP6VOC	6.78	5.31
Plate: 111146364-5	Plate: 111146438-5	L	23	2553	2844	ATP6VOC	3.96	4.54
Plate: 111146365-5	Plate: 111146439-5	E	2	3451	3202	ATP6VOC	7.3	5.15
Plate: 111146365-5	Plate: 111146439-5	G	2	3468	2246	ATP6VOC	6.89	4.94
Plate: 111146365-5	Plate: 111146439-5	J	23	2794	2760	ATP6VOC	6.19	5.29
Plate: 111146365-5	Plate: 111146439-5	L	23	3147	3094	ATP6VOC	6.29	5.4
Plate: 111146366-5	Plate: 111146440-5	E	2	3213	3644	ATP6VOC	6.75	9.88
Plate: 111146366-5	Plate: 111146440-5	G	2	3241	3040	ATP6VOC	7.68	4.9
Plate: 111146366-5	Plate: 111146440-5	J	23	2911	2631	ATP6VOC	4.84	6.88
Plate: 111146366-5	Plate: 111146440-5	L	23	3177	2370	ATP6VOC	6.11	4.89
Plate: 111146367-5	Plate: 111146441-5	E	2	3212	3049	ATP6VOC	6.54	6.07
Plate: 111146367-5	Plate: 111146441-5	G	2	3297	3051	ATP6VOC	5.85	5.34
Plate: 111146367-5	Plate: 111146441-5	J	23	3044	3138	ATP6VOC	12.78	3.7
Plate: 111146367-5	Plate: 111146441-5	L	23	3296	1784	ATP6VOC	8.62	1.79
Plate: 111146368-5	Plate: 111146442-5	E	2	3140	2811	ATP6VOC	3.54	7.01
Plate: 111146368-5	Plate: 111146442-5	G	2	3382	2849	ATP6VOC	5.71	7.76
Plate: 111146368-5	Plate: 111146442-5	J	23	2790	2454	ATP6VOC	4.23	9.33
Plate: 111146368-5	Plate: 111146442-5	L	23	3276	2490	ATP6VOC	5.59	9.16
Plate: 111146369-5	Plate: 111146443-5	E	2	3308	2542	ATP6VOC	8.56	5.23
Plate: 111146369-5	Plate: 111146443-5	G	2	3563	2537	ATP6VOC	7.52	2.88
Plate: 111146369-5	Plate: 111146443-5	J	23	2998	3030	ATP6VOC	9.21	4.59
Plate: 111146369-5	Plate: 111146443-5	L	23	2790	2368	ATP6VOC	6.81	4.14
Plate: 111146370-5	Plate: 111146444-5	E	2	2471	2401	ATP6VOC	3.93	3.58
Plate: 111146370-5	Plate: 111146444-5	G	2	2891	2595	ATP6VOC	3.94	5.2
Plate: 111146370-5	Plate: 111146444-5	J	23	2431	2706	ATP6VOC	4.44	5.99
Plate: 111146370-5	Plate: 111146444-5	L	23	2236	2787	ATP6VOC	2.95	10.51
Plate: 111146371-5	Plate: 111146445-5	E	2	2801	2342	ATP6VOC	8.85	7.43
Plate: 111146371-5	Plate: 111146445-5	G	2	2547	2571	ATP6VOC	6.64	7.23
Plate: 111146371-5	Plate: 111146445-5	J	23	2559	2676	ATP6VOC	7.39	8.33
Plate: 111146371-5	Plate: 111146445-5	L	23	2816	2617	ATP6VOC	11.72	7.49
Plate: 111146372-5	Plate: 111146446-5	E	2	2909	2069	ATP6VOC	4.33	6.52
Plate: 111146372-5	Plate: 111146446-5	G	2	2775	3060	ATP6VOC	6.31	4.28
Plate: 111146372-5	Plate: 111146446-5	J	23	2616	2430	ATP6VOC	5.12	3.7
Plate: 111146372-5	Plate: 111146446-5	L	23	2723	2011	ATP6VOC	6.9	3.48
Plate: 111146373-5	Plate: 111146447-5	E	2	2456	2413	ATP6VOC	3.66	8
Plate: 111146373-5	Plate: 111146447-5	G	2	2590	2419	ATP6VOC	5.95	5
Plate: 111146373-5	Plate: 111146447-5	J	23	2715	2344	ATP6VOC	9.47	2.69
Plate: 111146373-5	Plate: 111146447-5	L	23	2608	2599	ATP6VOC	4.72	5.73
Plate: 111146374-5	Plate: 111146448-5	E	2	2540	2209	ATP6VOC	4.37	5.52
Plate: 111146374-5	Plate: 111146448-5	G	2	3153	2554	ATP6VOC	5.3	4.82
Plate: 111146374-5	Plate: 111146448-5	J	23	2648	2221	ATP6VOC	4.19	3.47
Plate: 111146374-5	Plate: 111146448-5	L	23	2509	2261	ATP6VOC	6.46	6.1
Plate: 111146375-5	Plate: 111146449-5	E	2	2803	2532	ATP6VOC	6.31	4.94
Plate: 111146375-5	Plate: 111146449-5	G	2	3077	2178	ATP6VOC	6.53	4.36
Plate: 111146375-5	Plate: 111146449-5	J	23	2708	1824	ATP6VOC	8.42	5.59
Plate: 111146375-5	Plate: 111146449-5	L	23	2808	2141	ATP6VOC	6.3	5.04
Plate: 111146376-5	Plate: 111146450-5	E	2	2842	2847	ATP6VOC	7.74	6.88
Plate: 111146376-5	Plate: 111146450-5	G	2	2792	1939	ATP6VOC	7.81	2.84
Plate: 111146376-5	Plate: 111146450-5	J	23	2511	2354	ATP6VOC	5.93	2.12
Plate: 111146376-5	Plate: 111146450-5	L	23	2636	2343	ATP6VOC	8	4.95
Plate: 111146377-5	Plate: 111146451-5	E	2	3837	3708	ATP6VOC	4.25	6.39
Plate: 111146377-5	Plate: 111146451-5	G	2	3779	2976	ATP6VOC	7.7	6.69
Plate: 111146377-5	Plate: 111146451-5	J	23	3273	2914	ATP6VOC	5.59	3.77
Plate: 111146377-5	Plate: 111146451-5	L	23	3728	3231	ATP6VOC	9.55	5.42
Plate: 111146378-5	Plate: 111146452-5	E	2	3338	3661	ATP6VOC	3.59	12.67
Plate: 111146378-5	Plate: 111146452-5	G	2	3207	2818	ATP6VOC	4.65	4.9
Plate: 111146378-5	Plate: 111146452-5	J	23	3579	3264	ATP6VOC	4.95	5.33
Plate: 111146378-5	Plate: 111146452-5	L	23	3247	3057	ATP6VOC	3.08	2.52
Plate: 111146379-5	Plate: 111146453-5	E	2	3869	2745	ATP6VOC	8.48	4.19
Plate: 111146379-5	Plate: 111146453-5	G	2	3567	3185	ATP6VOC	7.68	4.99
Plate: 111146379-5	Plate: 111146453-5	J	23	3320	2973	ATP6VOC	5.18	4.91
Plate: 111146379-5	Plate: 111146453-5	L	23	3450	3173	ATP6VOC	5.86	6.05
Plate: 111146380-5	Plate: 111146454-5	E	2	3447	3505	ATP6VOC	12.65	4.02
Plate: 111146380-5	Plate: 111146454-5	G	2	3532	3333	ATP6VOC	8.55	4.59
Plate: 111146380-5	Plate: 111146454-5	J	23	3348	3588	ATP6VOC	12.87	6.38
Plate: 111146380-5	Plate: 111146454-5	L	23	3116	3036	ATP6VOC	7.22	5.27
Plate: 111146381-5	Plate: 111146455-5	E	2	3538	2762	ATP6VOC	8.54	3.48
Plate: 111146381-5	Plate: 111146455-5	G	2	3638	2570	ATP6VOC	6.43	4.24
Plate: 111146381-5	Plate: 111146455-5	J	23	3009	3312	ATP6VOC	8.34	6.13
Plate: 111146381-5	Plate: 111146455-5	L	23	2917	2651	ATP6VOC	7.71	4.11
Plate: 111146382-5	Plate: 111146456-5	E	2	3426	3308	ATP6VOC	8.29	4.41
Plate: 111146382-5	Plate: 111146456-5	G	2	2250	3679	ATP6VOC	5.87	6.39
Plate: 111146382-5	Plate: 111146456-5	J	23	3286	3419	ATP6VOC	7	5.91
Plate: 111146382-5	Plate: 111146456-5	L	23	3299	2975	ATP6VOC	7.82	5.04
Plate: 111146383-5	Plate: 111146457-5	E	2	3924	2826	ATP6VOC	7.95	3.64
Plate: 111146383-5	Plate: 111146457-5	G	2	3203	3128	ATP6VOC	5.43	3.1
Plate: 111146383-5	Plate: 111146457-5	J	23	3412	3303	ATP6VOC	7.68	4.97
Plate: 111146383-5	Plate: 111146457-5	L	23	3393	2989	ATP6VOC	6.96	3.58
Plate: 111146384-5	Plate: 111146458-5	E	2	3372	3568	ATP6VOC	4.63	10.03
Plate: 111146384-5	Plate: 111146458-5	G	2	3839	3309	ATP6VOC	5.68	11
Plate: 111146384-5	Plate: 111146458-5	J	23	2771	3021	ATP6VOC	1.52	3.71
Plate: 111146384-5	Plate: 111146458-5	L	23	3311	3069	ATP6VOC	3.02	5.47
Plate: 111146385-5	Plate: 111146459-5	E	2	3050	3175	ATP6VOC	3.31	8.6
Plate: 111146385-5	Plate: 111146459-5	G	2	3243	3415	ATP6VOC	6.78	6.62
Plate: 111146385-5	Plate: 111146459-5	J	23	3096	3062	ATP6VOC	5.68	3.79
Plate: 111146385-5	Plate: 111146459-5	L	23	3222	3474	ATP6VOC	6.49	6.74
Plate: 111146386-5	Plate: 111146460-5	E	2	3691	2931	ATP6VOC	7.23	9.86
Plate: 111146386-5	Plate: 111146460-5	G	2	3630	3334	ATP6VOC	8.93	10.71
Plate: 111146386-5	Plate: 111146460-5	J	23	3317	3163	ATP6VOC	7.78	6.2
Plate: 111146386-5	Plate: 111146460-5	L	23	3155	3044	ATP6VOC	7.7	7.52
Plate: 111146387 -5	Plate: 111146461-5	E	2	3393	3180	ATP6VOC	10.76	5.16
Plate: 111146387 -5	Plate: 111146461-5	G	2	2958	3448	ATP6VOC	10.11	6.06
Plate: 111146387 -5	Plate: 111146461-5	J	23	2914	3517	ATP6VOC	12.42	4.89
Plate: 111146387 -5	Plate: 111146461-5	L	23	3476	3234	ATP6VOC	10.24	5.78
Plate: 111146388-5	Plate: 111146462-5	E	2	3452	3654	ATP6VOC	7.76	7.03
Plate: 111146388-5	Plate: 111146462-5	G	2	2735	2781	ATP6VOC	4.83	4.78
Plate: 111146388-5	Plate: 111146462-5	J	23	3354	3243	ATP6VOC	11.54	6.2
Plate: 111146388-5	Plate: 111146462-5	L	23	3239	2951	ATP6VOC	7.78	4.88
Plate: 111146389-5	Plate: 111146463-5	E	2	3721	3228	ATP6VOC	6.83	6.44
Plate: 111146389-5	Plate: 111146463-5	G	2	3835	3091	ATP6VOC	10.61	7.76
Plate: 111146389-5	Plate: 111146463-5	J	23	3966	2900	ATP6VOC	7.79	6.93
Plate: 111146389-5	Plate: 111146463-5	L	23	3641	2987	ATP6VOC	6.15	7.63
Plate: 111146390-5	Plate: 111146464-5	E	2	3331	2895	ATP6VOC	5.91	6.04
Plate: 111146390-5	Plate: 111146464-5	G	2	2760	3130	ATP6VOC	4.2	7.76
Plate: 111146390-5	Plate: 111146464-5	J	23	3513	3033	ATP6VOC	3.07	8.57
Plate: 111146390-5	Plate: 111146464-5	L	23	3713	3162	ATP6VOC	5.25	5.63
Plate: 111146391-5	Plate: 111146465-5	E	2	2875	3316	ATP6VOC	2.4	5.85
Plate: 111146391-5	Plate: 111146465-5	G	2	3225	2983	ATP6VOC	4.56	5.33
Plate: 111146391-5	Plate: 111146465-5	J	23	3440	3125	ATP6VOC	6.45	3.97
Plate: 111146391-5	Plate: 111146465-5	L	23	2821	3288	ATP6VOC	4.75	5.05
Plate: 111146392-5	Plate: 111146466-5	E	2	3063	2961	ATP6VOC	4.57	4.66
Plate: 111146392-5	Plate: 111146466-5	G	2	2743	2839	ATP6VOC	4.78	4.65
Plate: 111146392-5	Plate: 111146466-5	J	23	3567	2932	ATP6VOC	4.88	4.84
Plate: 111146392-5	Plate: 111146466-5	L	23	2811	2862	ATP6VOC	4.45	3.18
Plate: 111146393-5	Plate: 111146467-5	E	2	3636	3063	ATP6VOC	6.27	5.48
Plate: 111146393-5	Plate: 111146467-5	G	2	3228	2632	ATP6VOC	6.82	5.28
Plate: 111146393-5	Plate: 111146467-5	J	23	2782	3285	ATP6VOC	5.39	4.81
Plate: 111146393-5	Plate: 111146467-5	L	23	3254	3095	ATP6VOC	5.32	4.56
Plate: 111146394-5	Plate: 111146468-5	E	2	3246	3106	ATP6VOC	5.14	3.61
Plate: 111146394-5	Plate: 111146468-5	G	2	2560	3101	ATP6VOC	6.56	4.58
Plate: 111146394-5	Plate: 111146468-5	J	23	2784	3156	ATP6VOC	5.6	4.18
Plate: 111146394-5	Plate: 111146468-5	L	23	2866	3082	ATP6VOC	4.88	4.12
Plate: 111146395-5	Plate: 111146469-5	E	2	3278	3347	ATP6VOC	5.64	4.09
Plate: 111146395-5	Plate: 111146469-5	G	2	3552	2954	ATP6VOC	9.29	4.06
Plate: 111146395-5	Plate: 111146469-5	J	23	3255	2958	ATP6VOC	9.77	3.96
Plate: 111146395-5	Plate: 111146469-5	L	23	2246	2562	ATP6VOC	4.14	1.83
Plate: 111146396-5	Plate: 111146470-5	E	2	3033	3285	ATP6VOC	5.28	6.91
Plate: 111146396-5	Plate: 111146470-5	G	2	2896	3071	ATP6VOC	4.52	6.68
Plate: 111146396-5	Plate: 111146470-5	J	23	3387	2375	ATP6VOC	3.69	4.46
Plate: 111146396-5	Plate: 111146470-5	L	23	3149	3253	ATP6VOC	4	6.95
Plate: 111146397-5	Plate: 111146471-5	E	2	3188	3101	ATP6VOC	6.71	9.67
Plate: 111146397-5	Plate: 111146471-5	G	2	3273	3182	ATP6VOC	4.71	5.34
Plate: 111146397-5	Plate: 111146471-5	J	23	3749	3300	ATP6VOC	6.72	5.42
Plate: 111146397-5	Plate: 111146471-5	L	23	2791	3157	ATP6VOC	6.34	3.96
Plate: 111146398-5	Plate: 111146472-5	E	2	3388	3367	ATP6VOC	4.1	7.04
Plate: 111146398-5	Plate: 111146472-5	G	2	2911	2866	ATP6VOC	4.64	6.42
Plate: 111146398-5	Plate: 111146472-5	J	23	2698	3156	ATP6VOC	3.74	8.84
Plate: 111146398-5	Plate: 111146472-5	L	23	2453	3131	ATP6VOC	4.28	8.18
Plate: 111146399-5	Plate: 111146473-5	E	2	3185	3426	ATP6VOC	6.81	5.52
Plate: 111146399-5	Plate: 111146473-5	G	2	2784	2840	ATP6VOC	7.11	4.44
Plate: 111146399-5	Plate: 111146473-5	J	23	3173	2807	ATP6VOC	6.24	4.81
Plate: 111146399-5	Plate: 111146473-5	L	23	2875	2981	ATP6VOC	3.62	3.62
Plate: 111146400-5	Plate: 111146474-5	E	2	3454	2775	ATP6VOC	7.18	4.72
Plate: 111146400-5	Plate: 111146474-5	G	2	2400	2627	ATP6VOC	3.38	10.93
Plate: 111146400-5	Plate: 111146474-5	J	23	3494	2854	ATP6VOC	5.09	6.24
Plate: 111146400-5	Plate: 111146474-5	L	23	2894	3053	ATP6VOC	5.56	6.71
Plate: 111146401-5	Plate: 111146475-5	E	2	3575	2876	ATP6VOC	6.8	9.25
Plate: 111146401-5	Plate: 111146475-5	G	2	2814	3001	ATP6VOC	5.33	7.53
Plate: 111146401-5	Plate: 111146475-5	J	23	2865	3182	ATP6VOC	5.97	9.24
Plate: 111146401-5	Plate: 111146475-5	L	23	3128	3073	ATP6VOC	7.77	6.25
Plate: 111146402-5	Plate: 111146476-5	E	2	3238	3056	ATP6VOC	12.57	4.97
Plate: 111146402-5	Plate: 111146476-5	G	2	3476	2852	ATP6VOC	11.91	6.42
Plate: 111146402-5	Plate: 111146476-5	J	23	2705	3473	ATP6VOC	8.47	5.18
Plate: 111146402-5	Plate: 111146476-5	L	23	2705	3403	ATP6VOC	4.7	5.82
Plate: 111146403-5	Plate: 111146477-5	E	2	3109	2815	ATP6VOC	11.9	6.68
Plate: 111146403-5	Plate: 111146477-5	G	2	3187	3022	ATP6VOC	7.69	7.71
Plate: 111146403-5	Plate: 111146477-5	J	23	3541	3050	ATP6VOC	7.12	9.87
Plate: 111146403-5	Plate: 111146477-5	L	23	3263	3203	ATP6VOC	6.13	9.02
Plate: 111146404-5	Plate: 111146478-5	E	2	3284	2859	ATP6VOC	6.82	5.28
Plate: 111146404-5	Plate: 111146478-5	G	2	3025	3169	ATP6VOC	6.74	4.29
Plate: 111146404-5	Plate: 111146478-5	J	23	2742	3253	ATP6VOC	6.02	5.26
Plate: 111146404-5	Plate: 111146478-5	L	23	3293	3317	ATP6VOC	6.35	9.07
Plate: 111146405-5	Plate: 111146479-5	E	2	3013	3132	ATP6VOC	7.14	15.33
Plate: 111146405-5	Plate: 111146479-5	G	2	3443	3057	ATP6VOC	11.12	12.63
Plate: 111146405-5	Plate: 111146479-5	J	23	2848	3129	ATP6VOC	7.3	11.47
Plate: 111146405-5	Plate: 111146479-5	L	23	2708	2599	ATP6VOC	14.4	10.39
Plate: 111146406-5	Plate: 111146480-5	E	2	3253	2710	ATP6VOC	15.37	9.11
Plate: 111146406-5	Plate: 111146480-5	G	2	3443	2963	ATP6VOC	13.51	10.33
Plate: 111146406-5	Plate: 111146480-5	J	23	3082	2886	ATP6VOC	11.65	15
Plate: 111146406-5	Plate: 111146480-5	L	23	3207	3156	ATP6VOC	12.07	10.68
Plate: 111146407-5	Plate: 111146481-5	E	2	2888	3576	ATP6VOC	9.66	12.44
Plate: 111146407-5	Plate: 111146481-5	G	2	3398	2997	ATP6VOC	13.45	13.31
Plate: 111146407-5	Plate: 111146481-5	J	23	3173	2740	ATP6VOC	9.2	11.53
Plate: 111146407-5	Plate: 111146481-5	L	23	3048	2719	ATP6VOC	13.29	10.48
Plate: 111146408-5	Plate: 111146482-5	E	2	3447	3118	ATP6VOC	8.36	9.62
Plate: 111146408-5	Plate: 111146482-5	G	2	3165	3559	ATP6VOC	10.27	10.31
Plate: 111146408-5	Plate: 111146482-5	J	23	3131	2693	ATP6VOC	7.57	9.69
Plate: 111146408-5	Plate: 111146482-5	L	23	3196	2947	ATP6VOC	6.2	10.42
Plate: 111146409-5	Plate: 111146483-5	E	2	3177	3146	ATP6VOC	10.8	15.26
Plate: 111146409-5	Plate: 111146483-5	G	2	3335	2664	ATP6VOC	11.9	8.93
Plate: 111146409-5	Plate: 111146483-5	J	23	2466	3377	ATP6VOC	8.23	14.36
Plate: 111146409-5	Plate: 111146483-5	L	23	2972	2765	ATP6VOC	10.8	12.22
Plate: 111146410-5	Plate: 111146484-5	E	2	3090	2855	ATP6VOC	14.79	7.67
Plate: 111146410-5	Plate: 111146484-5	G	2	3248	2986	ATP6VOC	10.84	9.71
Plate: 111146410-5	Plate: 111146484-5	J	23	2853	2974	ATP6VOC	9.29	7.63
Plate: 111146410-5	Plate: 111146484-5	L	23	3616	3079	ATP6VOC	11.37	10.95
Plate: 111146411-5	Plate: 111146485-5	E	2	3382	2778	ATP6VOC	11.06	13.25
Plate: 111146411-5	Plate: 111146485-5	G	2	3054	2556	ATP6VOC	10.41	10.05
Plate: 111146411-5	Plate: 111146485-5	J	23	2580	2409	ATP6VOC	10.93	9.26
Plate: 111146411-5	Plate: 111146485-5	L	23	3296	2433	ATP6VOC	9.31	10.07
Plate: 111146412-5	Plate: 111146486-5	E	2	2956	3267	ATP6VOC	5.45	7.84
Plate: 111146412-5	Plate: 111146486-5	G	2	2755	3211	ATP6VOC	6.57	5.89
Plate: 111146412-5	Plate: 111146486-5	J	23	2888	3502	ATP6VOC	4.61	7.91
Plate: 111146412-5	Plate: 111146486-5	L	23	2471	3043	ATP6VOC	3.72	4.3
Plate: 111146413-5	Plate: 111146487-5	E	2	2928	3585	ATP6VOC	8.71	9.12
Plate: 111146413-5	Plate: 111146487-5	G	2	2611	3156	ATP6VOC	6.93	7.83
Plate: 111146413-5	Plate: 111146487-5	J	23	2923	3310	ATP6VOC	4.89	9.76
Plate: 111146413-5	Plate: 111146487-5	L	23	2770	3581	ATP6VOC	5.49	9.1
Plate: 111146414-5	Plate: 111146488-5	E	2	3640	3397	ATP6VOC	9.78	8.07
Plate: 111146414-5	Plate: 111146488-5	G	2	3346	3075	ATP6VOC	7.32	6.34
Plate: 111146414-5	Plate: 111146488-5	J	23	3121	3123	ATP6VOC	5.7	4.48
Plate: 111146414-5	Plate: 111146488-5	L	23	3512	3146	ATP6VOC	6.24	6.1
Plate: 111146415-5	Plate: 111146489-5	E	2	3866	3265	ATP6VOC	12.57	7.44
Plate: 111146415-5	Plate: 111146489-5	G	2	3446	3079	ATP6VOC	8.36	6.76
Plate: 111146415-5	Plate: 111146489-5	J	23	3181	3264	ATP6VOC	7.67	9.01
Plate: 111146415-5	Plate: 111146489-5	L	23	2702	3381	ATP6VOC	6.22	12.48
Plate: 111146416-5	Plate: 111146490-5	E	2	3394	3140	ATP6VOC	6.89	8.54
Plate: 111146416-5	Plate: 111146490-5	G	2	2925	3042	ATP6VOC	6.19	5.13
Plate: 111146416-5	Plate: 111146490-5	J	23	2701	2186	ATP6VOC	9.18	5.12
Plate: 111146416-5	Plate: 111146490-5	L	23	2464	2904	ATP6VOC	6.13	6.54
Plate: 111146417-5	Plate: 111146491-5	E	2	3135	2924	ATP6VOC	7.37	10.4
Plate: 111146417-5	Plate: 111146491-5	G	2	3019	2648	ATP6VOC	3.68	8.12
Plate: 111146417-5	Plate: 111146491-5	J	23	3012	2868	ATP6VOC	4.71	6.24
Plate: 111146417-5	Plate: 111146491-5	L	23	2917	2624	ATP6VOC	4.11	8.84
Plate: 111146418-5	Plate: 111146492-5	E	2	2992	2746	ATP6VOC	3.61	8.49
Plate: 111146418-5	Plate: 111146492-5	G	2	3059	2520	ATP6VOC	5.88	9.56
Plate: 111146418-5	Plate: 111146492-5	J	23	2864	2712	ATP6VOC	6.08	10.66
Plate: 111146418-5	Plate: 111146492-5	L	23	3228	2541	ATP6VOC	5.33	49.51
Plate: 111146419-5	Plate: 111146493-5	E	2	3443	3209	ATP6VOC	4.04	10.44
Plate: 111146419-5	Plate: 111146493-5	G	2	3511	3659	ATP6VOC	7.12	11.15
Plate: 111146419-5	Plate: 111146493-5	J	23	3329	3229	ATP6VOC	2.97	8.21
Plate: 111146419-5	Plate: 111146493-5	L	23	3074	3559	ATP6VOC	3.35	9.89
Plate: 111146420-5	Plate: 111146494-5	E	2	3658	3222	ATP6VOC	10.09	5.31
Plate: 111146420-5	Plate: 111146494-5	G	2	3915	3360	ATP6VOC	12.23	4.55
Plate: 111146420-5	Plate: 111146494-5	J	23	4011	3756	ATP6VOC	9.8	8.6
Plate: 111146420-5	Plate: 111146494-5	L	23	3038	3220	ATP6VOC	7.31	5.22
Plate: 111146421-5	Plate: 111146495-5	E	2	3771	3550	ATP6VOC	7.96	6.59
Plate: 111146421-5	Plate: 111146495-5	G	2	3839	3175	ATP6VOC	5.99	5.35
Plate: 111146421-5	Plate: 111146495-5	J	23	3622	3218	ATP6VOC	6.74	3.73
Plate: 111146421-5	Plate: 111146495-5	L	23	3092	3589	ATP6VOC	4.3	7.02
Plate: 111146422-5	Plate: 111146496-5	E	2	3843	3153	ATP6VOC	12.33	8.72
Plate: 111146422-5	Plate: 111146496-5	G	2	3412	3087	ATP6VOC	9.17	6.9
Plate: 111146422-5	Plate: 111146496-5	J	23	3094	3416	ATP6VOC	9.47	8.31
Plate: 111146422-5	Plate: 111146496-5	L	23	3469	3294	ATP6VOC	10.23	9.14
Plate: 111146349-5	Plate: 111146423-5	O	23	2218	2119	GFP	67.94	79.85
Plate: 111146349-5	Plate: 111146423-5	P	23	2353	2615	GFP	71.19	91.63
Plate: 111146349-5	Plate: 111146423-5	O	24	2507	2907	GFP	58.99	80.22
Plate: 111146349-5	Plate: 111146423-5	P	24	2000	2776	GFP	29	80.98
Plate: 111146350-5	Plate: 111146424-5	O	23	2427	2611	GFP	83.68	86.9
Plate: 111146350-5	Plate: 111146424-5	P	23	2616	2380	GFP	81.38	75.76
Plate: 111146350-5	Plate: 111146424-5	O	24	2492	2367	GFP	72.99	77.57
Plate: 111146350-5	Plate: 111146424-5	P	24	2107	2742	GFP	56.1	79.07
Plate: 111146351-5	Plate: 111146425-5	O	23	2372	2341	GFP	98.27	95.26
Plate: 111146351-5	Plate: 111146425-5	P	23	2629	2355	GFP	94.22	88.92
Plate: 111146351-5	Plate: 111146425-5	O	24	2501	2656	GFP	93.4	83.66
Plate: 111146351-5	Plate: 111146425-5	P	24	2878	2190	GFP	91.04	67.63
Plate: 111146352-5	Plate: 111146426-5	O	23	2223	2405	GFP	89.34	84.7
Plate: 111146352-5	Plate: 111146426-5	P	23	2334	2524	GFP	86.08	84.98
Plate: 111146352-5	Plate: 111146426-5	O	24	2742	2450	GFP	77.02	79.51
Plate: 111146352-5	Plate: 111146426-5	P	24	2685	2405	GFP	73.71	59.71
Plate: 111146353-5	Plate: 111146427-5	O	23	2055	2502	GFP	86.57	89.49
Plate: 111146353-5	Plate: 111146427-5	P	23	2211	2493	GFP	75.17	92.26
Plate: 111146353-5	Plate: 111146427-5	O	24	2043	1966	GFP	75.48	76.35
Plate: 111146353-5	Plate: 111146427-5	P	24	1773	2658	GFP	46.76	76.03
Plate: 111146354-5	Plate: 111146428-5	O	23	2509	2214	GFP	89.6	77.87
Plate: 111146354-5	Plate: 111146428-5	P	23	2482	2396	GFP	83.8	80.97
Plate: 111146354-5	Plate: 111146428-5	O	24	2267	2591	GFP	74.5	73.91
Plate: 111146354-5	Plate: 111146428-5	P	24	2308	2531	GFP	71.1	65.55
Plate: 111146355-5	Plate: 111146429-5	O	23	2384	2582	GFP	86.03	95.62
Plate: 111146355-5	Plate: 111146429-5	P	23	2516	2879	GFP	81.2	92.08
Plate: 111146355-5	Plate: 111146429-5	O	24	2418	2567	GFP	72.75	84.89
Plate: 111146355-5	Plate: 111146429-5	P	24	2199	2616	GFP	78.08	75.27
Plate: 111146356-5	Plate: 111146430-5	O	23	1669	1336	GFP	52.55	81.66
Plate: 111146356-5	Plate: 111146430-5	P	23	1711	1399	GFP	63.47	81.92
Plate: 111146356-5	Plate: 111146430-5	O	24	1741	1123	GFP	34.92	70.44
Plate: 111146356-5	Plate: 111146430-5	P	24	1126	1381	GFP	30.02	56.34
Plate: 111146357-5	Plate: 111146431-5	O	23	1509	1224	GFP	82.7	74.43
Plate: 111146357-5	Plate: 111146431-5	P	23	1781	1473	GFP	77.48	83.5
Plate: 111146357-5	Plate: 111146431-5	O	24	1272	1394	GFP	55.74	63.41
Plate: 111146357-5	Plate: 111146431-5	P	24	1322	1724	GFP	55.98	62.01
Plate: 111146358-5	Plate: 111146432-5	O	23	1380	1838	GFP	74.2	80.25
Plate: 111146358-5	Plate: 111146432-5	P	23	1305	1958	GFP	65.44	86.41
Plate: 111146358-5	Plate: 111146432-5	O	24	1511	691	GFP	59.63	32.13
Plate: 111146358-5	Plate: 111146432-5	P	24	1513	1536	GFP	57.37	65.82
Plate: 111146359-5	Plate: 111146433-5	O	23	1132	1651	GFP	69.35	71.17
Plate: 111146359-5	Plate: 111146433-5	P	23	1828	1326	GFP	84.9	44.42
Plate: 111146359-5	Plate: 111146433-5	O	24	1598	1242	GFP	63.64	45.73
Plate: 111146359-5	Plate: 111146433-5	P	24	1498	1215	GFP	69.89	28.31
Plate: 111146360-5	Plate: 111146434-5	O	23	1349	1845	GFP	70.57	85.37
Plate: 111146360-5	Plate: 111146434-5	P	23	1493	1342	GFP	84.59	72.13
Plate: 111146360-5	Plate: 111146434-5	O	24	1340	1144	GFP	63.13	59
Plate: 111146360-5	Plate: 111146434-5	P	24	1031	1494	GFP	48.11	60.17
Plate: 111146361-5	Plate: 111146435-5	O	23	1641	1012	GFP	69.23	79.55
Plate: 111146361-5	Plate: 111146435-5	P	23	1125	1064	GFP	35.2	79.04
Plate: 111146361-5	Plate: 111146435-5	O	24	1205	1268	GFP	45.48	81.31
Plate: 111146361-5	Plate: 111146435-5	P	24	1436	794	GFP	50.77	43.58
Plate: 111146362-5	Plate: 111146436-5	O	23	1312	1307	GFP	66.16	84.77
Plate: 111146362-5	Plate: 111146436-5	P	23	1595	1237	GFP	70.66	88.36
Plate: 111146362-5	Plate: 111146436-5	O	24	1345	1182	GFP	43.35	77.24
Plate: 111146362-5	Plate: 111146436-5	P	24	1680	1246	GFP	67.26	62.6
Plate: 111146363-5	Plate: 111146437-5	O	23	1720	2419	GFP	43.55	83.3
Plate: 111146363-5	Plate: 111146437-5	P	23	1569	2184	GFP	25.24	85.44
Plate: 111146363-5	Plate: 111146437-5	O	24	1420	2298	GFP	17.96	74.67
Plate: 111146363-5	Plate: 111146437-5	P	24	2083	2459	GFP	22.47	73.36
Plate: 111146364-5	Plate: 111146438-5	O	23	2424	2797	GFP	88.45	92.71
Plate: 111146364-5	Plate: 111146438-5	P	23	2767	2116	GFP	90.46	91.16
Plate: 111146364-5	Plate: 111146438-5	O	24	2191	2468	GFP	58.83	89.87
Plate: 111146364-5	Plate: 111146438-5	P	24	1898	2583	GFP	53.37	88.04
Plate: 111146365-5	Plate: 111146439-5	O	23	2397	2334	GFP	86.19	86.42
Plate: 111146365-5	Plate: 111146439-5	P	23	2537	2725	GFP	91.13	92.07
Plate: 111146365-5	Plate: 111146439-5	O	24	2749	1988	GFP	85.81	78.47
Plate: 111146365-5	Plate: 111146439-5	P	24	2383	2569	GFP	56.19	82.44
Plate: 111146366-5	Plate: 111146440-5	O	23	2650	1974	GFP	85.58	88.6
Plate: 111146366-5	Plate: 111146440-5	P	23	2333	2256	GFP	83.75	85.33
Plate: 111146366-5	Plate: 111146440-5	O	24	2702	2132	GFP	72.54	77.06
Plate: 111146366-5	Plate: 111146440-5	P	24	2651	1873	GFP	70.99	50.13
Plate: 111146367-5	Plate: 111146441-5	O	23	2129	1964	GFP	86.43	85.39
Plate: 111146367-5	Plate: 111146441-5	P	23	2057	2434	GFP	73.99	96.38
Plate: 111146367-5	Plate: 111146441-5	O	24	2181	1903	GFP	64.6	79.3
Plate: 111146367-5	Plate: 111146441-5	P	24	1774	2742	GFP	49.94	85.92
Plate: 111146368-5	Plate: 111146442-5	O	23	2501	1993	GFP	88.92	99
Plate: 111146368-5	Plate: 111146442-5	P	23	2166	2175	GFP	74.61	99.54
Plate: 111146368-5	Plate: 111146442-5	O	24	2268	2069	GFP	76.28	99.47
Plate: 111146368-5	Plate: 111146442-5	P	24	1967	2028	GFP	55.36	99.7
Plate: 111146369-5	Plate: 111146443-5	O	23	2471	2316	GFP	92.55	78.15
Plate: 111146369-5	Plate: 111146443-5	P	23	2246	2605	GFP	93.23	83.11
Plate: 111146369-5	Plate: 111146443-5	O	24	2367	1799	GFP	82.76	60.98
Plate: 111146369-5	Plate: 111146443-5	P	24	2399	2299	GFP	74.61	73.73
Plate: 111146370-5	Plate: 111146444-5	O	23	2547	2345	GFP	82.84	92.24
Plate: 111146370-5	Plate: 111146444-5	P	23	1979	2081	GFP	75.24	98.51
Plate: 111146370-5	Plate: 111146444-5	O	24	1687	1871	GFP	76.11	93.75
Plate: 111146370-5	Plate: 111146444-5	P	24	1491	1882	GFP	52.65	90.06
Plate: 111146371-5	Plate: 111146445-5	O	23	2087	1520	GFP	93.39	90.66
Plate: 111146371-5	Plate: 111146445-5	P	23	2692	3115	GFP	71.51	73.16
Plate: 111146371-5	Plate: 111146445-5	O	24	2210	2511	GFP	41.4	64.95
Plate: 111146371-5	Plate: 111146445-5	P	24	2574	2281	GFP	49.81	58.66
Plate: 111146372-5	Plate: 111146446-5	O	23	1748	1725	GFP	78.03	85.51
Plate: 111146372-5	Plate: 111146446-5	P	23	1904	1944	GFP	72.69	89.35
Plate: 111146372-5	Plate: 111146446-5	O	24	1715	1616	GFP	70.03	77.29
Plate: 111146372-5	Plate: 111146446-5	P	24	1653	1278	GFP	47.19	62.91
Plate: 111146373-5	Plate: 111146447-5	O	23	1507	1644	GFP	75.12	83.09
Plate: 111146373-5	Plate: 111146447-5	P	23	2153	1496	GFP	89.69	73.73
Plate: 111146373-5	Plate: 111146447-5	O	24	1384	1639	GFP	82.73	71.81
Plate: 111146373-5	Plate: 111146447-5	P	24	1589	1655	GFP	60.67	70.15
Plate: 111146374-5	Plate: 111146448-5	O	23	1920	1518	GFP	79.27	92.03
Plate: 111146374-5	Plate: 111146448-5	P	23	2046	1628	GFP	74.98	84.09
Plate: 111146374-5	Plate: 111146448-5	O	24	1674	1677	GFP	57.17	78.53
Plate: 111146374-5	Plate: 111146448-5	P	24	1225	1854	GFP	43.84	77.13
Plate: 111146375-5	Plate: 111146449-5	O	23	2053	1372	GFP	93.33	87.97
Plate: 111146375-5	Plate: 111146449-5	P	23	1663	1547	GFP	90.74	94.31
Plate: 111146375-5	Plate: 111146449-5	O	24	2452	1514	GFP	95.68	84.74
Plate: 111146375-5	Plate: 111146449-5	P	24	1510	1848	GFP	55.03	88.15
Plate: 111146376-5	Plate: 111146450-5	O	23	2154	1750	GFP	97.73	83.2
Plate: 111146376-5	Plate: 111146450-5	P	23	1821	2027	GFP	92.31	89.89
Plate: 111146376-5	Plate: 111146450-5	O	24	1688	1614	GFP	83.12	80.36
Plate: 111146376-5	Plate: 111146450-5	P	24	2052	1684	GFP	90.16	73.99
Plate: 111146377-5	Plate: 111146451-5	O	23	2748	2432	GFP	76.67	79.44
Plate: 111146377-5	Plate: 111146451-5	P	23	2215	2463	GFP	56.75	89.89
Plate: 111146377-5	Plate: 111146451-5	O	24	2868	2211	GFP	58.54	69.02
Plate: 111146377-5	Plate: 111146451-5	P	24	2302	2057	GFP	41.88	56.93
Plate: 111146378-5	Plate: 111146452-5	O	23	2792	2345	GFP	61.25	91.56
Plate: 111146378-5	Plate: 111146452-5	P	23	3252	2563	GFP	63.16	84.2
Plate: 111146378-5	Plate: 111146452-5	O	24	2720	2634	GFP	50.18	79.76
Plate: 111146378-5	Plate: 111146452-5	P	24	2736	2468	GFP	43.17	61.91
Plate: 111146379-5	Plate: 111146453-5	O	23	2820	2887	GFP	98.4	89.44
Plate: 111146379-5	Plate: 111146453-5	P	23	2501	2223	GFP	93.52	84.17
Plate: 111146379-5	Plate: 111146453-5	O	24	2494	2761	GFP	72.41	81.53
Plate: 111146379-5	Plate: 111146453-5	P	24	2127	2216	GFP	74.61	63.27
Plate: 111146380-5	Plate: 111146454-5	O	23	2490	2806	GFP	96.31	83.18
Plate: 111146380-5	Plate: 111146454-5	P	23	2189	2128	GFP	86.61	54.28
Plate: 111146380-5	Plate: 111146454-5	O	24	1636	2371	GFP	74.08	61.45
Plate: 111146380-5	Plate: 111146454-5	P	24	2237	2037	GFP	65.4	48.85
Plate: 111146381-5	Plate: 111146455-5	O	23	2606	2025	GFP	90.94	60.74
Plate: 111146381-5	Plate: 111146455-5	P	23	1704	3054	GFP	78.35	74.79
Plate: 111146381-5	Plate: 111146455-5	O	24	1474	2267	GFP	65.81	75.92
Plate: 111146381-5	Plate: 111146455-5	P	24	2450	2541	GFP	68.9	75.6
Plate: 111146382-5	Plate: 111146456-5	O	23	2469	2607	GFP	88.46	89.34
Plate: 111146382-5	Plate: 111146456-5	P	23	2645	2522	GFP	91.12	92.07
Plate: 111146382-5	Plate: 111146456-5	O	24	2625	2519	GFP	79.12	90.39
Plate: 111146382-5	Plate: 111146456-5	P	24	2460	2242	GFP	60.08	70.61
Plate: 111146383-5	Plate: 111146457-5	O	23	2641	2370	GFP	94.24	84.89
Plate: 111146383-5	Plate: 111146457-5	P	23	2754	2215	GFP	97.89	73.23
Plate: 111146383-5	Plate: 111146457-5	O	24	2471	1996	GFP	78.79	54.11
Plate: 111146383-5	Plate: 111146457-5	P	24	2371	2041	GFP	94.73	53.7
Plate: 111146384-5	Plate: 111146458-5	O	23	2280	2138	GFP	61.32	67.68
Plate: 111146384-5	Plate: 111146458-5	P	23	2525	2262	GFP	14.97	72.06
Plate: 111146384-5	Plate: 111146458-5	O	24	2298	2213	GFP	61.79	66.15
Plate: 111146384-5	Plate: 111146458-5	P	24	2105	2069	GFP	30.55	55.39
Plate: 111146385-5	Plate: 111146459-5	O	23	2694	2241	GFP	83.26	77.6
Plate: 111146385-5	Plate: 111146459-5	P	23	2864	2269	GFP	92.42	74.04
Plate: 111146385-5	Plate: 111146459-5	O	24	2393	2176	GFP	79.11	66.31
Plate: 111146385-5	Plate: 111146459-5	P	24	2590	2346	GFP	72.39	68.29
Plate: 111146386-5	Plate: 111146460-5	O	23	2437	2709	GFP	86.54	93.69
Plate: 111146386-5	Plate: 111146460-5	P	23	2826	2392	GFP	87.65	93.02
Plate: 111146386-5	Plate: 111146460-5	O	24	2503	2305	GFP	82.14	84.99
Plate: 111146386-5	Plate: 111146460-5	P	24	2452	2338	GFP	53.22	92.73
Plate: 111146387 -5	Plate: 111146461-5	O	23	2819	2499	GFP	88.08	79.47
Plate: 111146387 -5	Plate: 111146461-5	P	23	2384	1939	GFP	88.26	67.92
Plate: 111146387 -5	Plate: 111146461-5	O	24	2362	2445	GFP	88.44	80.33
Plate: 111146387 -5	Plate: 111146461-5	P	24	2327	1856	GFP	81.65	51.78
Plate: 111146388-5	Plate: 111146462-5	O	23	2231	2335	GFP	74.63	78.84
Plate: 111146388-5	Plate: 111146462-5	P	23	2764	2060	GFP	83.14	73.11
Plate: 111146388-5	Plate: 111146462-5	O	24	1271	2121	GFP	56.65	70.58
Plate: 111146388-5	Plate: 111146462-5	P	24	2364	2496	GFP	56.64	68.15
Plate: 111146389-5	Plate: 111146463-5	O	23	2249	2343	GFP	79.95	88.78
Plate: 111146389-5	Plate: 111146463-5	P	23	2533	2412	GFP	72.48	92.58
Plate: 111146389-5	Plate: 111146463-5	O	24	2177	2381	GFP	68.21	90.97
Plate: 111146389-5	Plate: 111146463-5	P	24	2677	2196	GFP	57.98	79.33
Plate: 111146390-5	Plate: 111146464-5	O	23	2966	1946	GFP	85.54	67.57
Plate: 111146390-5	Plate: 111146464-5	P	23	2520	1978	GFP	69.29	78.31
Plate: 111146390-5	Plate: 111146464-5	O	24	2373	1877	GFP	69.11	69.26
Plate: 111146390-5	Plate: 111146464-5	P	24	2580	2282	GFP	41.94	77.04
Plate: 111146391-5	Plate: 111146465-5	O	23	2356	2490	GFP	69.65	77.87
Plate: 111146391-5	Plate: 111146465-5	P	23	2206	2589	GFP	45.87	79.07
Plate: 111146391-5	Plate: 111146465-5	O	24	2479	2166	GFP	53.69	69.71
Plate: 111146391-5	Plate: 111146465-5	P	24	2029	2511	GFP	33.56	61.93
Plate: 111146392-5	Plate: 111146466-5	O	23	2464	2512	GFP	87.78	92.75
Plate: 111146392-5	Plate: 111146466-5	P	23	2525	2439	GFP	74.89	85.9
Plate: 111146392-5	Plate: 111146466-5	O	24	2432	2007	GFP	67.02	73.09
Plate: 111146392-5	Plate: 111146466-5	P	24	2554	2357	GFP	56.03	70.73
Plate: 111146393-5	Plate: 111146467-5	O	23	2405	2787	GFP	83.12	90.38
Plate: 111146393-5	Plate: 111146467-5	P	23	1368	2189	GFP	55.56	80.77
Plate: 111146393-5	Plate: 111146467-5	O	24	2296	2173	GFP	64.63	75.1
Plate: 111146393-5	Plate: 111146467-5	P	24	2216	2067	GFP	51.04	61.93
Plate: 111146394-5	Plate: 111146468-5	O	23	2569	2718	GFP	86.03	78.73
Plate: 111146394-5	Plate: 111146468-5	P	23	2136	1941	GFP	87.08	54.4
Plate: 111146394-5	Plate: 111146468-5	O	24	2027	1716	GFP	84.07	50.64
Plate: 111146394-5	Plate: 111146468-5	P	24	2487	2092	GFP	67.39	47.08
Plate: 111146395-5	Plate: 111146469-5	O	23	2307	2544	GFP	86.82	85.22
Plate: 111146395-5	Plate: 111146469-5	P	23	2329	1735	GFP	71.45	66.86
Plate: 111146395-5	Plate: 111146469-5	O	24	2803	2027	GFP	81.2	66.26
Plate: 111146395-5	Plate: 111146469-5	P	24	2252	2237	GFP	59.19	64.28
Plate: 111146396-5	Plate: 111146470-5	O	23	2458	2577	GFP	74.17	96.35
Plate: 111146396-5	Plate: 111146470-5	P	23	2275	2359	GFP	57.27	86.01
Plate: 111146396-5	Plate: 111146470-5	O	24	2101	2179	GFP	75.73	83.3
Plate: 111146396-5	Plate: 111146470-5	P	24	2226	742	GFP	42.23	43.53
Plate: 111146397-5	Plate: 111146471-5	O	23	2592	2265	GFP	91.17	89.76
Plate: 111146397-5	Plate: 111146471-5	P	23	2652	2045	GFP	89.1	88.02
Plate: 111146397-5	Plate: 111146471-5	O	24	2949	1513	GFP	75.82	70.19
Plate: 111146397-5	Plate: 111146471-5	P	24	1993	2366	GFP	56.6	80.14
Plate: 111146398-5	Plate: 111146472-5	O	23	1832	2330	GFP	61.46	91.42
Plate: 111146398-5	Plate: 111146472-5	P	23	1531	2273	GFP	32.01	88.47
Plate: 111146398-5	Plate: 111146472-5	O	24	1632	2360	GFP	29.17	80.25
Plate: 111146398-5	Plate: 111146472-5	P	24	1271	2497	GFP	13.06	61.95
Plate: 111146399-5	Plate: 111146473-5	O	23	2510	2349	GFP	76.14	78.29
Plate: 111146399-5	Plate: 111146473-5	P	23	2434	2051	GFP	73.87	76.06
Plate: 111146399-5	Plate: 111146473-5	O	24	2405	1903	GFP	53.18	64.16
Plate: 111146399-5	Plate: 111146473-5	P	24	2600	1892	GFP	75.81	51.9
Plate: 111146400-5	Plate: 111146474-5	O	23	2147	2143	GFP	79.55	92.02
Plate: 111146400-5	Plate: 111146474-5	P	23	2407	2338	GFP	78.94	91.66
Plate: 111146400-5	Plate: 111146474-5	O	24	2326	2570	GFP	64.02	90.19
Plate: 111146400-5	Plate: 111146474-5	P	24	2397	2351	GFP	90.65	71.03
Plate: 111146401-5	Plate: 111146475-5	O	23	2023	2312	GFP	75.58	97.62
Plate: 111146401-5	Plate: 111146475-5	P	23	2250	2150	GFP	62.62	84.88
Plate: 111146401-5	Plate: 111146475-5	O	24	1991	2560	GFP	54.34	76.05
Plate: 111146401-5	Plate: 111146475-5	P	24	2437	1857	GFP	50.8	63.27
Plate: 111146402-5	Plate: 111146476-5	O	23	917	1983	GFP	48.64	87.19
Plate: 111146402-5	Plate: 111146476-5	P	23	2800	2666	GFP	88.96	98.8
Plate: 111146402-5	Plate: 111146476-5	O	24	2108	2027	GFP	75.05	94.03
Plate: 111146402-5	Plate: 111146476-5	P	24	2117	2148	GFP	61.36	86.59
Plate: 111146403-5	Plate: 111146477-5	O	23	2359	2265	GFP	85.29	92.45
Plate: 111146403-5	Plate: 111146477-5	P	23	2507	2178	GFP	81.69	88.75
Plate: 111146403-5	Plate: 111146477-5	O	24	1985	2430	GFP	67.96	85.76
Plate: 111146403-5	Plate: 111146477-5	P	24	2139	3032	GFP	51.15	56.27
Plate: 111146404-5	Plate: 111146478-5	O	23	2747	2509	GFP	81.36	74.61
Plate: 111146404-5	Plate: 111146478-5	P	23	2103	2289	GFP	79.7	80.21
Plate: 111146404-5	Plate: 111146478-5	O	24	2057	1849	GFP	68.25	65.66
Plate: 111146404-5	Plate: 111146478-5	P	24	2098	1941	GFP	68.06	50.54
Plate: 111146405-5	Plate: 111146479-5	O	23	1905	2031	GFP	88.61	93.45
Plate: 111146405-5	Plate: 111146479-5	P	23	2560	3414	GFP	45.43	83.04
Plate: 111146405-5	Plate: 111146479-5	O	24	2782	2965	GFP	50.72	59.02
Plate: 111146405-5	Plate: 111146479-5	P	24	2301	3228	GFP	13.82	64.41
Plate: 111146406-5	Plate: 111146480-5	O	23	2323	2224	GFP	94.32	93.84
Plate: 111146406-5	Plate: 111146480-5	P	23	2815	1966	GFP	91.94	91.51
Plate: 111146406-5	Plate: 111146480-5	O	24	2431	2322	GFP	89.47	92.2
Plate: 111146406-5	Plate: 111146480-5	P	24	2255	2495	GFP	79.91	88.9
Plate: 111146407-5	Plate: 111146481-5	O	23	2138	2459	GFP	94.25	98.21
Plate: 111146407-5	Plate: 111146481-5	P	23	2391	2351	GFP	86.62	97.83
Plate: 111146407-5	Plate: 111146481-5	O	24	2358	2140	GFP	85.45	94.35
Plate: 111146407-5	Plate: 111146481-5	P	24	2124	2501	GFP	78.72	98
Plate: 111146408-5	Plate: 111146482-5	O	23	2335	2559	GFP	78.72	97.19
Plate: 111146408-5	Plate: 111146482-5	P	23	2227	2694	GFP	73.87	97.03
Plate: 111146408-5	Plate: 111146482-5	O	24	2469	2429	GFP	76.87	94.65
Plate: 111146408-5	Plate: 111146482-5	P	24	2460	2541	GFP	51.79	90.44
Plate: 111146409-5	Plate: 111146483-5	O	23	2025	1769	GFP	90.42	96.27
Plate: 111146409-5	Plate: 111146483-5	P	23	2224	2132	GFP	91.05	99.62
Plate: 111146409-5	Plate: 111146483-5	O	24	2721	1757	GFP	93.16	93.28
Plate: 111146409-5	Plate: 111146483-5	P	24	3032	2432	GFP	77.51	97.53
Plate: 111146410-5	Plate: 111146484-5	O	23	2271	1932	GFP	79.92	83.9
Plate: 111146410-5	Plate: 111146484-5	P	23	2714	1958	GFP	89.46	87.95
Plate: 111146410-5	Plate: 111146484-5	O	24	2503	2131	GFP	83.3	85.03
Plate: 111146410-5	Plate: 111146484-5	P	24	2042	2008	GFP	66.01	84.46
Plate: 111146411-5	Plate: 111146485-5	O	23	2033	1894	GFP	75.26	86.43
Plate: 111146411-5	Plate: 111146485-5	P	23	2402	1617	GFP	92.42	96.35
Plate: 111146411-5	Plate: 111146485-5	O	24	2092	1747	GFP	86.14	76.99
Plate: 111146411-5	Plate: 111146485-5	P	24	2425	1995	GFP	84.82	87.17
Plate: 111146412-5	Plate: 111146486-5	O	23	1959	2156	GFP	57.99	68.46
Plate: 111146412-5	Plate: 111146486-5	P	23	1470	2026	GFP	21.9	66.98
Plate: 111146412-5	Plate: 111146486-5	O	24	1347	2258	GFP	26.8	71.83
Plate: 111146412-5	Plate: 111146486-5	P	24	1431	2084	GFP	9.71	63.53
Plate: 111146413-5	Plate: 111146487-5	O	23	2114	2375	GFP	84.2	96.29
Plate: 111146413-5	Plate: 111146487-5	P	23	2310	2079	GFP	60.61	86.15
Plate: 111146413-5	Plate: 111146487-5	O	24	1990	2077	GFP	66.83	86.28
Plate: 111146413-5	Plate: 111146487-5	P	24	2224	2256	GFP	49.87	89.94
Plate: 111146414-5	Plate: 111146488-5	O	23	2333	2308	GFP	77.11	80.29
Plate: 111146414-5	Plate: 111146488-5	P	23	2323	2332	GFP	74.69	86.02
Plate: 111146414-5	Plate: 111146488-5	O	24	2390	1835	GFP	51.42	60.98
Plate: 111146414-5	Plate: 111146488-5	P	24	1777	1785	GFP	32.7	53.45
Plate: 111146415-5	Plate: 111146489-5	O	23	2359	2098	GFP	84.82	92.95
Plate: 111146415-5	Plate: 111146489-5	P	23	2027	2228	GFP	72.52	87.39
Plate: 111146415-5	Plate: 111146489-5	O	24	2045	1967	GFP	79.17	81.9
Plate: 111146415-5	Plate: 111146489-5	P	24	1931	1909	GFP	55.93	70.72
Plate: 111146416-5	Plate: 111146490-5	O	23	2074	1999	GFP	80.91	91.4
Plate: 111146416-5	Plate: 111146490-5	P	23	2085	1693	GFP	81.82	82.75
Plate: 111146416-5	Plate: 111146490-5	O	24	2268	1561	GFP	68.34	79.31
Plate: 111146416-5	Plate: 111146490-5	P	24	2098	2180	GFP	54.81	78.26
Plate: 111146417-5	Plate: 111146491-5	O	23	2107	1656	GFP	76.93	90.88
Plate: 111146417-5	Plate: 111146491-5	P	23	2183	1982	GFP	56.21	97.07
Plate: 111146417-5	Plate: 111146491-5	O	24	2212	1734	GFP	50.77	90.89
Plate: 111146417-5	Plate: 111146491-5	P	24	2121	1708	GFP	30.83	88.99
Plate: 111146418-5	Plate: 111146492-5	O	23	2298	2376	GFP	92.38	99.79
Plate: 111146418-5	Plate: 111146492-5	P	23	2308	2624	GFP	88.43	100
Plate: 111146418-5	Plate: 111146492-5	O	24	1979	1910	GFP	79.48	91.78
Plate: 111146418-5	Plate: 111146492-5	P	24	2201	2147	GFP	43.03	99.72
Plate: 111146419-5	Plate: 111146493-5	O	23	2110	2278	GFP	77.44	96.75
Plate: 111146419-5	Plate: 111146493-5	P	23	1742	2340	GFP	42.54	100
Plate: 111146419-5	Plate: 111146493-5	O	24	2318	2560	GFP	51.12	97.38
Plate: 111146419-5	Plate: 111146493-5	P	24	1695	2163	GFP	14.51	47.99
Plate: 111146420-5	Plate: 111146494-5	O	23	2371	2809	GFP	97.68	93.45
Plate: 111146420-5	Plate: 111146494-5	P	23	2439	2456	GFP	97.38	84.45
Plate: 111146420-5	Plate: 111146494-5	O	24	2427	2475	GFP	93.45	82.51
Plate: 111146420-5	Plate: 111146494-5	P	24	2688	2564	GFP	87.95	75.47
Plate: 111146421-5	Plate: 111146495-5	O	23	2328	2535	GFP	82.69	89.15
Plate: 111146421-5	Plate: 111146495-5	P	23	2713	2239	GFP	93.33	96.87
Plate: 111146421-5	Plate: 111146495-5	O	24	3014	2541	GFP	85.1	90.52
Plate: 111146421-5	Plate: 111146495-5	P	24	2622	2589	GFP	71.24	85.01
Plate: 111146422-5	Plate: 111146496-5	O	23	2331	2670	GFP	96.57	99.29
Plate: 111146422-5	Plate: 111146496-5	P	23	2569	2638	GFP	99.03	98.82
Plate: 111146422-5	Plate: 111146496-5	O	24	2214	2546	GFP	90.2	93.05
Plate: 111146422-5	Plate: 111146496-5	P	24	2690	3730	GFP	33.16	67.72
Plate: 111146349-5	Plate: 111146423-5	M	23	2026	2306	Nonsilencing	30.36	55.29
Plate: 111146349-5	Plate: 111146423-5	N	23	2341	2170	Nonsilencing	28.75	44.1
Plate: 111146349-5	Plate: 111146423-5	M	24	1916	2121	Nonsilencing	23.33	47.57
Plate: 111146349-5	Plate: 111146423-5	N	24	1974	2340	Nonsilencing	18.54	42.74
Plate: 111146350-5	Plate: 111146424-5	M	23	2032	2261	Nonsilencing	38.04	60.59
Plate: 111146350-5	Plate: 111146424-5	N	23	2265	2079	Nonsilencing	46.98	45.07
Plate: 111146350-5	Plate: 111146424-5	M	24	1889	2232	Nonsilencing	27.37	44.58
Plate: 111146350-5	Plate: 111146424-5	N	24	2308	2413	Nonsilencing	29.9	37.26
Plate: 111146351-5	Plate: 111146425-5	M	23	2098	1785	Nonsilencing	71.26	56.86
Plate: 111146351-5	Plate: 111146425-5	N	23	2275	2154	Nonsilencing	80.35	61.93
Plate: 111146351-5	Plate: 111146425-5	M	24	2260	2098	Nonsilencing	66.24	60.63
Plate: 111146351-5	Plate: 111146425-5	N	24	2038	2128	Nonsilencing	57.46	43.66
Plate: 111146352-5	Plate: 111146426-5	M	23	2000	2047	Nonsilencing	62.05	49.05
Plate: 111146352-5	Plate: 111146426-5	N	23	1914	2236	Nonsilencing	59.56	49.91
Plate: 111146352-5	Plate: 111146426-5	M	24	2277	2373	Nonsilencing	51.3	51.29
Plate: 111146352-5	Plate: 111146426-5	N	24	1543	2154	Nonsilencing	35.64	37.7
Plate: 111146353-5	Plate: 111146427-5	M	23	2203	2059	Nonsilencing	63.6	50.8
Plate: 111146353-5	Plate: 111146427-5	N	23	1871	2078	Nonsilencing	45.38	44.37
Plate: 111146353-5	Plate: 111146427-5	M	24	2207	2007	Nonsilencing	46.4	42.3
Plate: 111146353-5	Plate: 111146427-5	N	24	1978	2356	Nonsilencing	32.61	39.56
Plate: 111146354-5	Plate: 111146428-5	M	23	2240	2131	Nonsilencing	44.06	40.97
Plate: 111146354-5	Plate: 111146428-5	N	23	2012	2295	Nonsilencing	50.55	49.85
Plate: 111146354-5	Plate: 111146428-5	M	24	1899	2128	Nonsilencing	34.54	45.07
Plate: 111146354-5	Plate: 111146428-5	N	24	2058	2142	Nonsilencing	32.12	37.86
Plate: 111146355-5	Plate: 111146429-5	M	23	2118	2083	Nonsilencing	48.73	56.12
Plate: 111146355-5	Plate: 111146429-5	N	23	2280	2205	Nonsilencing	53.64	52.06
Plate: 111146355-5	Plate: 111146429-5	M	24	2310	2023	Nonsilencing	43.46	52.6
Plate: 111146355-5	Plate: 111146429-5	N	24	2315	2523	Nonsilencing	42.07	45.7
Plate: 111146356-5	Plate: 111146430-5	M	23	1311	1253	Nonsilencing	29.29	37.59
Plate: 111146356-5	Plate: 111146430-5	N	23	1555	1262	Nonsilencing	37.62	45.48
Plate: 111146356-5	Plate: 111146430-5	M	24	1506	1544	Nonsilencing	37.65	55.44
Plate: 111146356-5	Plate: 111146430-5	N	24	1463	1485	Nonsilencing	29.32	40.47
Plate: 111146357-5	Plate: 111146431-5	M	23	1601	1363	Nonsilencing	57.4	51.5
Plate: 111146357-5	Plate: 111146431-5	N	23	1438	1284	Nonsilencing	47.43	42.83
Plate: 111146357-5	Plate: 111146431-5	M	24	1542	1319	Nonsilencing	37.22	45.72
Plate: 111146357-5	Plate: 111146431-5	N	24	1457	1181	Nonsilencing	28.89	42.34
Plate: 111146358-5	Plate: 111146432-5	M	23	1288	1179	Nonsilencing	45.89	53.01
Plate: 111146358-5	Plate: 111146432-5	N	23	1386	1417	Nonsilencing	48.12	54.27
Plate: 111146358-5	Plate: 111146432-5	M	24	1133	1240	Nonsilencing	31.77	41.94
Plate: 111146358-5	Plate: 111146432-5	N	24	1337	1130	Nonsilencing	27.6	44.6
Plate: 111146359-5	Plate: 111146433-5	M	23	1403	1477	Nonsilencing	45.9	36.36
Plate: 111146359-5	Plate: 111146433-5	N	23	1343	1182	Nonsilencing	45.42	31.73
Plate: 111146359-5	Plate: 111146433-5	M	24	1127	1249	Nonsilencing	38.95	33.95
Plate: 111146359-5	Plate: 111146433-5	N	24	1643	1069	Nonsilencing	43.09	25.35
Plate: 111146360-5	Plate: 111146434-5	M	23	1371	1383	Nonsilencing	63.31	46.93
Plate: 111146360-5	Plate: 111146434-5	N	23	1447	1295	Nonsilencing	41.67	43.55
Plate: 111146360-5	Plate: 111146434-5	M	24	1479	1072	Nonsilencing	47.19	32.93
Plate: 111146360-5	Plate: 111146434-5	N	24	1542	1359	Nonsilencing	44.81	30.83
Plate: 111146361-5	Plate: 111146435-5	M	23	1322	920	Nonsilencing	37.75	40.22
Plate: 111146361-5	Plate: 111146435-5	N	23	1588	924	Nonsilencing	40.3	45.24
Plate: 111146361-5	Plate: 111146435-5	M	24	1554	1226	Nonsilencing	33.08	58.16
Plate: 111146361-5	Plate: 111146435-5	N	24	1381	1375	Nonsilencing	26.57	37.89
Plate: 111146362-5	Plate: 111146436-5	M	23	1063	1154	Nonsilencing	35.56	52.86
Plate: 111146362-5	Plate: 111146436-5	N	23	1300	1045	Nonsilencing	28.62	52.54
Plate: 111146362-5	Plate: 111146436-5	M	24	1399	952	Nonsilencing	32.31	56.51
Plate: 111146362-5	Plate: 111146436-5	N	24	1446	1069	Nonsilencing	29.46	40.22
Plate: 111146363-5	Plate: 111146437-5	M	23	1442	2099	Nonsilencing	22.54	48.5
Plate: 111146363-5	Plate: 111146437-5	N	23	1899	2075	Nonsilencing	26.28	47.9
Plate: 111146363-5	Plate: 111146437-5	M	24	1784	2170	Nonsilencing	18.39	52.12
Plate: 111146363-5	Plate: 111146437-5	N	24	2157	1978	Nonsilencing	20.63	58.24
Plate: 111146364-5	Plate: 111146438-5	M	23	2103	2424	Nonsilencing	49.36	55.4
Plate: 111146364-5	Plate: 111146438-5	N	23	2082	1903	Nonsilencing	47.79	61.32
Plate: 111146364-5	Plate: 111146438-5	M	24	2006	2294	Nonsilencing	40.83	68.27
Plate: 111146364-5	Plate: 111146438-5	N	24	1931	2122	Nonsilencing	32.06	47.5
Plate: 111146365-5	Plate: 111146439-5	M	23	1954	1759	Nonsilencing	51.79	53.89
Plate: 111146365-5	Plate: 111146439-5	N	23	1892	1836	Nonsilencing	52.27	55.5
Plate: 111146365-5	Plate: 111146439-5	M	24	1921	1937	Nonsilencing	42.43	55.03
Plate: 111146365-5	Plate: 111146439-5	N	24	1776	1804	Nonsilencing	36.6	55.54
Plate: 111146366-5	Plate: 111146440-5	M	23	2057	1951	Nonsilencing	47.01	63.56
Plate: 111146366-5	Plate: 111146440-5	N	23	2174	2032	Nonsilencing	51.7	68.21
Plate: 111146366-5	Plate: 111146440-5	M	24	2167	1576	Nonsilencing	48.5	58.63
Plate: 111146366-5	Plate: 111146440-5	N	24	2172	1862	Nonsilencing	37.66	47.85
Plate: 111146367-5	Plate: 111146441-5	M	23	2043	1807	Nonsilencing	58.25	59.21
Plate: 111146367-5	Plate: 111146441-5	N	23	1897	1894	Nonsilencing	57.14	53.59
Plate: 111146367-5	Plate: 111146441-5	M	24	1390	1528	Nonsilencing	41.29	59.23
Plate: 111146367-5	Plate: 111146441-5	N	24	1805	2129	Nonsilencing	42.38	51.53
Plate: 111146368-5	Plate: 111146442-5	M	23	1954	1951	Nonsilencing	54.45	23.17
Plate: 111146368-5	Plate: 111146442-5	N	23	1986	1782	Nonsilencing	54.53	83.16
Plate: 111146368-5	Plate: 111146442-5	M	24	2157	2084	Nonsilencing	48.4	88.34
Plate: 111146368-5	Plate: 111146442-5	N	24	1988	1813	Nonsilencing	33.7	80.81
Plate: 111146369-5	Plate: 111146443-5	M	23	2337	1653	Nonsilencing	60.93	40.41
Plate: 111146369-5	Plate: 111146443-5	N	23	1835	1688	Nonsilencing	56.13	39.75
Plate: 111146369-5	Plate: 111146443-5	M	24	1912	2184	Nonsilencing	62.13	43.77
Plate: 111146369-5	Plate: 111146443-5	N	24	2322	1860	Nonsilencing	50.22	36.24
Plate: 111146370-5	Plate: 111146444-5	M	23	1908	1800	Nonsilencing	43.24	64.56
Plate: 111146370-5	Plate: 111146444-5	N	23	1771	1780	Nonsilencing	53.19	67.53
Plate: 111146370-5	Plate: 111146444-5	M	24	1765	1403	Nonsilencing	38.75	55.95
Plate: 111146370-5	Plate: 111146444-5	N	24	1673	1279	Nonsilencing	33.11	45.9
Plate: 111146371-5	Plate: 111146445-5	M	23	1865	1572	Nonsilencing	68.79	62.21
Plate: 111146371-5	Plate: 111146445-5	N	23	2536	2853	Nonsilencing	70.54	67.54
Plate: 111146371-5	Plate: 111146445-5	M	24	2902	2678	Nonsilencing	55.79	58.92
Plate: 111146371-5	Plate: 111146445-5	N	24	2553	2475	Nonsilencing	43.28	60.04
Plate: 111146372-5	Plate: 111146446-5	M	23	1819	1636	Nonsilencing	46.56	65.22
Plate: 111146372-5	Plate: 111146446-5	N	23	1541	1546	Nonsilencing	44.58	62.81
Plate: 111146372-5	Plate: 111146446-5	M	24	1334	1459	Nonsilencing	36.51	59.63
Plate: 111146372-5	Plate: 111146446-5	N	24	1751	1423	Nonsilencing	32.78	61.42
Plate: 111146373-5	Plate: 111146447-5	M	23	1614	1390	Nonsilencing	51.98	57.34
Plate: 111146373-5	Plate: 111146447-5	N	23	1650	1867	Nonsilencing	52.36	67.7
Plate: 111146373-5	Plate: 111146447-5	M	24	1513	1340	Nonsilencing	40.38	46.34
Plate: 111146373-5	Plate: 111146447-5	N	24	1410	1717	Nonsilencing	34.89	47.35
Plate: 111146374-5	Plate: 111146448-5	M	23	1642	1623	Nonsilencing	46.29	71.41
Plate: 111146374-5	Plate: 111146448-5	N	23	1638	1567	Nonsilencing	36.94	75.75
Plate: 111146374-5	Plate: 111146448-5	M	24	1587	1541	Nonsilencing	33.71	69.95
Plate: 111146374-5	Plate: 111146448-5	N	24	1515	1576	Nonsilencing	27.92	86.99
Plate: 111146375-5	Plate: 111146449-5	M	23	1718	1291	Nonsilencing	57.97	67.78
Plate: 111146375-5	Plate: 111146449-5	N	23	1536	1619	Nonsilencing	40.63	82.89
Plate: 111146375-5	Plate: 111146449-5	M	24	1978	1214	Nonsilencing	55.46	59.88
Plate: 111146375-5	Plate: 111146449-5	N	24	1746	1608	Nonsilencing	36.83	68.03
Plate: 111146376-5	Plate: 111146450-5	M	23	1724	1483	Nonsilencing	72.56	42.48
Plate: 111146376-5	Plate: 111146450-5	N	23	1828	1759	Nonsilencing	72.26	57.65
Plate: 111146376-5	Plate: 111146450-5	M	24	1651	1843	Nonsilencing	63.96	64.24
Plate: 111146376-5	Plate: 111146450-5	N	24	1538	1634	Nonsilencing	60.86	59.06
Plate: 111146377-5	Plate: 111146451-5	M	23	2544	2418	Nonsilencing	23	44.62
Plate: 111146377-5	Plate: 111146451-5	N	23	2162	2518	Nonsilencing	32.89	39.99
Plate: 111146377-5	Plate: 111146451-5	M	24	1848	2314	Nonsilencing	13.85	32.76
Plate: 111146377-5	Plate: 111146451-5	N	24	1669	2270	Nonsilencing	18.09	35.99
Plate: 111146378-5	Plate: 111146452-5	M	23	2644	2523	Nonsilencing	28.14	46.61
Plate: 111146378-5	Plate: 111146452-5	N	23	2395	2253	Nonsilencing	30.94	41.01
Plate: 111146378-5	Plate: 111146452-5	M	24	2370	2100	Nonsilencing	27.55	34.95
Plate: 111146378-5	Plate: 111146452-5	N	24	2232	2312	Nonsilencing	19.62	43.69
Plate: 111146379-5	Plate: 111146453-5	M	23	2382	2237	Nonsilencing	45.42	38
Plate: 111146379-5	Plate: 111146453-5	N	23	2426	2075	Nonsilencing	55.69	44.05
Plate: 111146379-5	Plate: 111146453-5	M	24	2239	2428	Nonsilencing	44.53	41.02
Plate: 111146379-5	Plate: 111146453-5	N	24	2131	1975	Nonsilencing	35.29	35.34
Plate: 111146380-5	Plate: 111146454-5	M	23	2323	2128	Nonsilencing	46.02	38.72
Plate: 111146380-5	Plate: 111146454-5	N	23	2101	2323	Nonsilencing	45.84	33.36
Plate: 111146380-5	Plate: 111146454-5	M	24	2452	2420	Nonsilencing	36.62	26.98
Plate: 111146380-5	Plate: 111146454-5	N	24	2218	2231	Nonsilencing	32.06	26.71
Plate: 111146381-5	Plate: 111146455-5	M	23	2068	2343	Nonsilencing	51.69	40.97
Plate: 111146381-5	Plate: 111146455-5	N	23	2250	1950	Nonsilencing	45.82	37.95
Plate: 111146381-5	Plate: 111146455-5	M	24	1935	1703	Nonsilencing	38.97	36.35
Plate: 111146381-5	Plate: 111146455-5	N	24	1974	1832	Nonsilencing	37.69	45.14
Plate: 111146382-5	Plate: 111146456-5	M	23	2171	2223	Nonsilencing	51.36	48.36
Plate: 111146382-5	Plate: 111146456-5	N	23	2119	1960	Nonsilencing	49.32	21.33
Plate: 111146382-5	Plate: 111146456-5	M	24	2045	1978	Nonsilencing	41.81	41.35
Plate: 111146382-5	Plate: 111146456-5	N	24	1963	2174	Nonsilencing	45.7	49.63
Plate: 111146383-5	Plate: 111146457-5	M	23	2446	2087	Nonsilencing	51.31	37.37
Plate: 111146383-5	Plate: 111146457-5	N	23	2390	1957	Nonsilencing	55.36	38.58
Plate: 111146383-5	Plate: 111146457-5	M	24	2221	1779	Nonsilencing	47.95	41.37
Plate: 111146383-5	Plate: 111146457-5	N	24	2407	2023	Nonsilencing	33.61	33.76
Plate: 111146384-5	Plate: 111146458-5	M	23	2210	2140	Nonsilencing	23.39	41.82
Plate: 111146384-5	Plate: 111146458-5	N	23	2137	2126	Nonsilencing	22.93	47.46
Plate: 111146384-5	Plate: 111146458-5	M	24	1857	1979	Nonsilencing	19.39	48
Plate: 111146384-5	Plate: 111146458-5	N	24	2101	1742	Nonsilencing	17.37	35.71
Plate: 111146385-5	Plate: 111146459-5	M	23	2251	1943	Nonsilencing	49.67	41.74
Plate: 111146385-5	Plate: 111146459-5	N	23	2126	2240	Nonsilencing	47.22	38.88
Plate: 111146385-5	Plate: 111146459-5	M	24	2119	2177	Nonsilencing	39.88	46.49
Plate: 111146385-5	Plate: 111146459-5	N	24	2152	2031	Nonsilencing	35.46	38.26
Plate: 111146386-5	Plate: 111146460-5	M	23	2353	2214	Nonsilencing	50.45	54.47
Plate: 111146386-5	Plate: 111146460-5	N	23	2474	1910	Nonsilencing	53.68	53.3
Plate: 111146386-5	Plate: 111146460-5	M	24	2081	2148	Nonsilencing	42.29	57.68
Plate: 111146386-5	Plate: 111146460-5	N	24	2229	1920	Nonsilencing	44.64	50.68
Plate: 111146387 -5	Plate: 111146461-5	M	23	2096	2333	Nonsilencing	59.54	47.32
Plate: 111146387 -5	Plate: 111146461-5	N	23	2353	2463	Nonsilencing	59.67	45.72
Plate: 111146387 -5	Plate: 111146461-5	M	24	2127	2229	Nonsilencing	57.73	51.59
Plate: 111146387 -5	Plate: 111146461-5	N	24	2083	1903	Nonsilencing	56.07	38.41
Plate: 111146388-5	Plate: 111146462-5	M	23	1983	2285	Nonsilencing	37.47	43.85
Plate: 111146388-5	Plate: 111146462-5	N	23	2336	2114	Nonsilencing	46.06	43.76
Plate: 111146388-5	Plate: 111146462-5	M	24	2158	2113	Nonsilencing	36.47	45.01
Plate: 111146388-5	Plate: 111146462-5	N	24	1801	2299	Nonsilencing	29.26	38.58
Plate: 111146389-5	Plate: 111146463-5	M	23	2168	1968	Nonsilencing	37.5	64.23
Plate: 111146389-5	Plate: 111146463-5	N	23	2077	2311	Nonsilencing	36.59	74.69
Plate: 111146389-5	Plate: 111146463-5	M	24	2398	2199	Nonsilencing	45.5	66.21
Plate: 111146389-5	Plate: 111146463-5	N	24	2054	1922	Nonsilencing	36.61	58.74
Plate: 111146390-5	Plate: 111146464-5	M	23	2356	1955	Nonsilencing	35.23	49.72
Plate: 111146390-5	Plate: 111146464-5	N	23	2398	2164	Nonsilencing	36.28	58.04
Plate: 111146390-5	Plate: 111146464-5	M	24	2222	1629	Nonsilencing	27.36	44.69
Plate: 111146390-5	Plate: 111146464-5	N	24	1716	1612	Nonsilencing	24.65	37.22
Plate: 111146391-5	Plate: 111146465-5	M	23	1995	2073	Nonsilencing	32.33	38.45
Plate: 111146391-5	Plate: 111146465-5	N	23	2096	1878	Nonsilencing	32.54	36.9
Plate: 111146391-5	Plate: 111146465-5	M	24	1878	2154	Nonsilencing	26.78	36.17
Plate: 111146391-5	Plate: 111146465-5	N	24	2177	1819	Nonsilencing	17.5	30.57
Plate: 111146392-5	Plate: 111146466-5	M	23	1623	1811	Nonsilencing	35.3	50.75
Plate: 111146392-5	Plate: 111146466-5	N	23	2092	2114	Nonsilencing	38.72	47.11
Plate: 111146392-5	Plate: 111146466-5	M	24	2424	1840	Nonsilencing	27.6	45.76
Plate: 111146392-5	Plate: 111146466-5	N	24	2010	1923	Nonsilencing	33.98	58.03
Plate: 111146393-5	Plate: 111146467-5	M	23	2005	1832	Nonsilencing	40.7	42.25
Plate: 111146393-5	Plate: 111146467-5	N	23	1853	2047	Nonsilencing	47.11	43.67
Plate: 111146393-5	Plate: 111146467-5	M	24	1695	1790	Nonsilencing	32.92	39.78
Plate: 111146393-5	Plate: 111146467-5	N	24	2070	1936	Nonsilencing	37	35.49
Plate: 111146394-5	Plate: 111146468-5	M	23	1947	1920	Nonsilencing	44.84	42.6
Plate: 111146394-5	Plate: 111146468-5	N	23	1944	2035	Nonsilencing	47.33	48.45
Plate: 111146394-5	Plate: 111146468-5	M	24	1890	2212	Nonsilencing	25.19	33.5
Plate: 111146394-5	Plate: 111146468-5	N	24	1791	1837	Nonsilencing	39.31	30.59
Plate: 111146395-5	Plate: 111146469-5	M	23	2049	1692	Nonsilencing	49.59	39.18
Plate: 111146395-5	Plate: 111146469-5	N	23	2032	1783	Nonsilencing	45.18	40.83
Plate: 111146395-5	Plate: 111146469-5	M	24	1837	1865	Nonsilencing	24.12	47.99
Plate: 111146395-5	Plate: 111146469-5	N	24	2039	1920	Nonsilencing	35.41	32.5
Plate: 111146396-5	Plate: 111146470-5	M	23	2235	2062	Nonsilencing	37.32	51.99
Plate: 111146396-5	Plate: 111146470-5	N	23	1905	1916	Nonsilencing	33.54	54.02
Plate: 111146396-5	Plate: 111146470-5	M	24	1970	1911	Nonsilencing	28.17	56.25
Plate: 111146396-5	Plate: 111146470-5	N	24	2211	1631	Nonsilencing	24.24	47.76
Plate: 111146397-5	Plate: 111146471-5	M	23	1940	1819	Nonsilencing	48.14	47.72
Plate: 111146397-5	Plate: 111146471-5	N	23	2197	1877	Nonsilencing	45.06	52.21
Plate: 111146397-5	Plate: 111146471-5	M	24	1904	1715	Nonsilencing	36.97	54.58
Plate: 111146397-5	Plate: 111146471-5	N	24	1880	1532	Nonsilencing	34.79	44.19
Plate: 111146398-5	Plate: 111146472-5	M	23	2120	2294	Nonsilencing	33.96	57.32
Plate: 111146398-5	Plate: 111146472-5	N	23	2092	1988	Nonsilencing	26.77	49.25
Plate: 111146398-5	Plate: 111146472-5	M	24	1627	1702	Nonsilencing	22.07	43.71
Plate: 111146398-5	Plate: 111146472-5	N	24	1352	2014	Nonsilencing	20.78	41.91
Plate: 111146399-5	Plate: 111146473-5	M	23	1974	1871	Nonsilencing	46.56	43.67
Plate: 111146399-5	Plate: 111146473-5	N	23	1979	1968	Nonsilencing	40.88	47.15
Plate: 111146399-5	Plate: 111146473-5	M	24	1992	1719	Nonsilencing	31.17	40.61
Plate: 111146399-5	Plate: 111146473-5	N	24	2114	1858	Nonsilencing	29.99	34.61
Plate: 111146400-5	Plate: 111146474-5	M	23	2385	2011	Nonsilencing	40.67	59.42
Plate: 111146400-5	Plate: 111146474-5	N	23	2081	1921	Nonsilencing	41.04	66.58
Plate: 111146400-5	Plate: 111146474-5	M	24	1943	1777	Nonsilencing	29.9	53.18
Plate: 111146400-5	Plate: 111146474-5	N	24	1559	1767	Nonsilencing	25.27	69.38
Plate: 111146401-5	Plate: 111146475-5	M	23	2039	1934	Nonsilencing	46.84	48.66
Plate: 111146401-5	Plate: 111146475-5	N	23	2011	2099	Nonsilencing	47.89	49.79
Plate: 111146401-5	Plate: 111146475-5	M	24	1968	1336	Nonsilencing	35.11	49.85
Plate: 111146401-5	Plate: 111146475-5	N	24	2125	1903	Nonsilencing	33.32	38.83
Plate: 111146402-5	Plate: 111146476-5	M	23	1849	1802	Nonsilencing	54.25	65.48
Plate: 111146402-5	Plate: 111146476-5	N	23	1876	1999	Nonsilencing	59.49	55.38
Plate: 111146402-5	Plate: 111146476-5	M	24	1834	1739	Nonsilencing	57.36	61.64
Plate: 111146402-5	Plate: 111146476-5	N	24	1853	1732	Nonsilencing	50.89	44.46
Plate: 111146403-5	Plate: 111146477-5	M	23	2106	1969	Nonsilencing	52.9	53.43
Plate: 111146403-5	Plate: 111146477-5	N	23	1946	2037	Nonsilencing	59.92	54.74
Plate: 111146403-5	Plate: 111146477-5	M	24	1777	1857	Nonsilencing	61.73	47.17
Plate: 111146403-5	Plate: 111146477-5	N	24	2149	1786	Nonsilencing	54.21	43.28
Plate: 111146404-5	Plate: 111146478-5	M	23	2245	1439	Nonsilencing	49.13	40.44
Plate: 111146404-5	Plate: 111146478-5	N	23	2071	2082	Nonsilencing	45.15	39.29
Plate: 111146404-5	Plate: 111146478-5	M	24	1750	1764	Nonsilencing	37.03	37.7
Plate: 111146404-5	Plate: 111146478-5	N	24	2038	1965	Nonsilencing	34.84	39.54
Plate: 111146405-5	Plate: 111146479-5	M	23	1856	1865	Nonsilencing	46.34	58.93
Plate: 111146405-5	Plate: 111146479-5	N	23	2997	2845	Nonsilencing	36.37	75.33
Plate: 111146405-5	Plate: 111146479-5	M	24	2893	2860	Nonsilencing	50.78	52.52
Plate: 111146405-5	Plate: 111146479-5	N	24	2994	2490	Nonsilencing	46.93	53.82
Plate: 111146406-5	Plate: 111146480-5	M	23	2083	1789	Nonsilencing	61.45	59.81
Plate: 111146406-5	Plate: 111146480-5	N	23	2198	1952	Nonsilencing	53.32	64.4
Plate: 111146406-5	Plate: 111146480-5	M	24	1855	1930	Nonsilencing	54.39	55.96
Plate: 111146406-5	Plate: 111146480-5	N	24	2297	1845	Nonsilencing	50.98	56.48
Plate: 111146407-5	Plate: 111146481-5	M	23	2024	2213	Nonsilencing	57.41	62.9
Plate: 111146407-5	Plate: 111146481-5	N	23	2158	2051	Nonsilencing	67.93	65.72
Plate: 111146407-5	Plate: 111146481-5	M	24	2113	1330	Nonsilencing	53.86	60.15
Plate: 111146407-5	Plate: 111146481-5	N	24	2110	2055	Nonsilencing	50.47	97.08
Plate: 111146408-5	Plate: 111146482-5	M	23	1798	1947	Nonsilencing	40.6	75.65
Plate: 111146408-5	Plate: 111146482-5	N	23	2041	2004	Nonsilencing	47.43	52.59
Plate: 111146408-5	Plate: 111146482-5	M	24	2307	2435	Nonsilencing	41.05	53.92
Plate: 111146408-5	Plate: 111146482-5	N	24	1868	1807	Nonsilencing	31.85	53.13
Plate: 111146409-5	Plate: 111146483-5	M	23	2229	2146	Nonsilencing	72.63	76.23
Plate: 111146409-5	Plate: 111146483-5	N	23	2167	1804	Nonsilencing	60.64	69.62
Plate: 111146409-5	Plate: 111146483-5	M	24	2149	2045	Nonsilencing	56.44	86.26
Plate: 111146409-5	Plate: 111146483-5	N	24	1809	1974	Nonsilencing	48.76	84.85
Plate: 111146410-5	Plate: 111146484-5	M	23	1963	1762	Nonsilencing	52.78	64.25
Plate: 111146410-5	Plate: 111146484-5	N	23	2154	2114	Nonsilencing	59.05	27.72
Plate: 111146410-5	Plate: 111146484-5	M	24	2002	2233	Nonsilencing	63.64	44.92
Plate: 111146410-5	Plate: 111146484-5	N	24	2339	1927	Nonsilencing	41.98	68.92
Plate: 111146411-5	Plate: 111146485-5	M	23	2366	1756	Nonsilencing	60.44	59.4
Plate: 111146411-5	Plate: 111146485-5	N	23	2170	1762	Nonsilencing	56.41	64.93
Plate: 111146411-5	Plate: 111146485-5	M	24	2329	2022	Nonsilencing	53.76	57.57
Plate: 111146411-5	Plate: 111146485-5	N	24	1895	1736	Nonsilencing	35.83	52.88
Plate: 111146412-5	Plate: 111146486-5	M	23	1650	2232	Nonsilencing	32.3	36.65
Plate: 111146412-5	Plate: 111146486-5	N	23	2003	2346	Nonsilencing	26.01	47.78
Plate: 111146412-5	Plate: 111146486-5	M	24	2081	2137	Nonsilencing	28.78	32.1
Plate: 111146412-5	Plate: 111146486-5	N	24	1665	2055	Nonsilencing	16.1	28.08
Plate: 111146413-5	Plate: 111146487-5	M	23	1951	2127	Nonsilencing	49.67	51.29
Plate: 111146413-5	Plate: 111146487-5	N	23	1987	2042	Nonsilencing	43.78	54.36
Plate: 111146413-5	Plate: 111146487-5	M	24	1832	1796	Nonsilencing	35.64	48.16
Plate: 111146413-5	Plate: 111146487-5	N	24	1837	2140	Nonsilencing	30.16	55.79
Plate: 111146414-5	Plate: 111146488-5	M	23	2243	2099	Nonsilencing	46.59	37.45
Plate: 111146414-5	Plate: 111146488-5	N	23	1979	1875	Nonsilencing	35.67	45.76
Plate: 111146414-5	Plate: 111146488-5	M	24	2018	1841	Nonsilencing	31.76	37.64
Plate: 111146414-5	Plate: 111146488-5	N	24	2143	1577	Nonsilencing	26.08	31.45
Plate: 111146415-5	Plate: 111146489-5	M	23	1935	2147	Nonsilencing	45.43	61.11
Plate: 111146415-5	Plate: 111146489-5	N	23	2106	2189	Nonsilencing	41.69	62.31
Plate: 111146415-5	Plate: 111146489-5	M	24	2023	1852	Nonsilencing	37.27	63.23
Plate: 111146415-5	Plate: 111146489-5	N	24	2098	1896	Nonsilencing	40.37	42.83
Plate: 111146416-5	Plate: 111146490-5	M	23	1691	1763	Nonsilencing	45.89	54.17
Plate: 111146416-5	Plate: 111146490-5	N	23	2029	1650	Nonsilencing	61.71	57.21
Plate: 111146416-5	Plate: 111146490-5	M	24	1907	1910	Nonsilencing	42.32	49.79
Plate: 111146416-5	Plate: 111146490-5	N	24	1860	1530	Nonsilencing	36.29	43.27
Plate: 111146417-5	Plate: 111146491-5	M	23	1926	1805	Nonsilencing	41.43	56.34
Plate: 111146417-5	Plate: 111146491-5	N	23	1958	1599	Nonsilencing	45.61	51.59
Plate: 111146417-5	Plate: 111146491-5	M	24	1893	1623	Nonsilencing	31.22	53.48
Plate: 111146417-5	Plate: 111146491-5	N	24	1994	1849	Nonsilencing	24.57	51.81
Plate: 111146418-5	Plate: 111146492-5	M	23	1740	1868	Nonsilencing	54.08	84.96
Plate: 111146418-5	Plate: 111146492-5	N	23	1945	2171	Nonsilencing	57.79	90.1
Plate: 111146418-5	Plate: 111146492-5	M	24	2061	1776	Nonsilencing	37.85	76.8
Plate: 111146418-5	Plate: 111146492-5	N	24	1964	1946	Nonsilencing	40.63	83.81
Plate: 111146419-5	Plate: 111146493-5	M	23	1960	1834	Nonsilencing	31.89	58.4
Plate: 111146419-5	Plate: 111146493-5	N	23	2171	2413	Nonsilencing	46.48	66.72
Plate: 111146419-5	Plate: 111146493-5	M	24	1613	1923	Nonsilencing	25.91	57.67
Plate: 111146419-5	Plate: 111146493-5	N	24	1971	1804	Nonsilencing	24	30.82
Plate: 111146420-5	Plate: 111146494-5	M	23	2262	2299	Nonsilencing	71.44	44.37
Plate: 111146420-5	Plate: 111146494-5	N	23	2033	2314	Nonsilencing	72.36	48.53
Plate: 111146420-5	Plate: 111146494-5	M	24	2006	1969	Nonsilencing	69.54	41.49
Plate: 111146420-5	Plate: 111146494-5	N	24	1663	2041	Nonsilencing	82.44	35.57
Plate: 111146421-5	Plate: 111146495-5	M	23	2117	1882	Nonsilencing	49.55	50.11
Plate: 111146421-5	Plate: 111146495-5	N	23	2102	2111	Nonsilencing	44.77	65.56
Plate: 111146421-5	Plate: 111146495-5	M	24	2117	1859	Nonsilencing	41.24	53.63
Plate: 111146421-5	Plate: 111146495-5	N	24	2072	1979	Nonsilencing	41.26	48.81
Plate: 111146422-5	Plate: 111146496-5	M	23	1879	1870	Nonsilencing	73.98	43.74
Plate: 111146422-5	Plate: 111146496-5	N	23	2285	1924	Nonsilencing	74.88	54.78
Plate: 111146422-5	Plate: 111146496-5	M	24	2076	2027	Nonsilencing	77.12	66.6
Plate: 111146422-5	Plate: 111146496-5	N	24	3140	3786	Nonsilencing	60.45	100

## Sheet: All data
BARCODE A	BARCODE B	ROW	COLUMN	cell number AB	cell number CD	% infected AB	% Infected CD	Product Name	Gene Symbol	Description
Plate: 111146362-5	Plate: 111146436-5	G	12	1172	0	55.2	0	Hs_TWIST2_1	TWIST2	twist homolog 2 (Drosophila)
Plate: 111146365-5	Plate: 111146439-5	I	13	1851	0	71.37	0	Hs_SHREW1_2	AJAP1	adherens junction associated protein 1
Plate: 111146374-5	Plate: 111146448-5	L	10	1184	0	35.47	0	Hs_PALM_1	PALM	paralemmin
Plate: 111146396-5	Plate: 111146470-5	O	6	175	0	0.57	0	Hs_C10orf107_1	C10orf107	chromosome 10 open reading frame 107
Plate: 111146400-5	Plate: 111146474-5	M	13	1988	0	73.94	0	Hs_OR5B3_1	OR5B3	olfactory receptor, family 5, subfamily B, member 3
Plate: 111146402-5	Plate: 111146476-5	L	20	2	0	0	0	Hs_BC-2_1	CHMP2A	chromatin modifying protein 2A
Plate: 111146406-5	Plate: 111146480-5	H	3	1505	0	86.38	0	Hs_HIST1H2BF_1	HIST1H2BF	histone cluster 1, H2bf
Plate: 111146406-5	Plate: 111146480-5	P	3	1807	0	69.18	0	Hs_HIST1H2BC_1	HIST1H2BC	histone cluster 1, H2bc
Plate: 111146406-5	Plate: 111146480-5	K	19	492	0	10.98	0	Hs_RPS3_1	RPS3	ribosomal protein S3
Plate: 111146406-5	Plate: 111146480-5	O	22	2117	0	85.83	0	Hs_HIST1H2BG_1	HIST1H2BG	histone cluster 1, H2bg
Plate: 111146414-5	Plate: 111146488-5	P	3	2311	0	62.09	0	Hs_LOC401625_1	LOC644528	hypothetical LOC644528
Plate: 111146358-5	Plate: 111146432-5	A	12	3	1	0	0	Hs_RBM8A_1	RBM8A	RNA binding motif protein 8A
Plate: 111146364-5	Plate: 111146438-5	K	17	1539	1	55.62	0	Hs_GNA12_2	GNA12	guanine nucleotide binding protein (G protein) alpha 12
Plate: 111146375-5	Plate: 111146449-5	C	6	1040	1	57.79	0	Hs_RBP2_1	RBP2	retinol binding protein 2, cellular
Plate: 111146409-5	Plate: 111146483-5	G	8	632	1	11.55	0	Hs_LOC285647_1	SUDS3	suppressor of defective silencing 3 homolog (S. cerevisiae)
Plate: 111146354-5	Plate: 111146428-5	M	16	1974	2	56.13	0	Hs_BAIAP3_1	BAIAP3	BAI1-associated protein 3
Plate: 111146382-5	Plate: 111146456-5	G	8	2347	2	16.74	0	Hs_TAX1BP3_1	TAX1BP3	Tax1 (human T-cell leukemia virus type I) binding protein 3
Plate: 111146383-5	Plate: 111146457-5	D	10	1496	2	77.34	0	Hs_FLJ20245_1	C9orf167	chromosome 9 open reading frame 167
Plate: 111146408-5	Plate: 111146482-5	H	18	672	2	26.93	0	Hs_LOC221875_1	LOC402643	tropomyosin 3 pseudogene
Plate: 111146357-5	Plate: 111146431-5	K	22	394	3	18.02	0	Hs_SLC6A17_3	SLC6A17	solute carrier family 6, member 17
Plate: 111146359-5	Plate: 111146433-5	C	19	1259	3	65.37	0	Hs_BCL2L1_2	BCL2L1	BCL2-like 1
Plate: 111146360-5	Plate: 111146434-5	J	19	833	3	40.34	0	Hs_LOC343930_1	MSGN1	mesogenin 1
Plate: 111146361-5	Plate: 111146435-5	B	15	1181	3	80.02	0	Hs_MAFF_6	MAFF	v-maf musculoaponeurotic fibrosarcoma oncogene homolog F (avian)
Plate: 111146372-5	Plate: 111146446-5	K	12	2133	4	30.24	0	Hs_C11orf9_1	C11orf9	chromosome 11 open reading frame 9
Plate: 111146375-5	Plate: 111146449-5	C	5	8	5	0	0	Hs_POLR2A_1	POLR2A	polymerase (RNA) II (DNA directed) polypeptide A, 220kDa
Plate: 111146359-5	Plate: 111146433-5	E	9	1265	7	72.17	0	Hs_BIRC1_6	NAIP	NLR family, apoptosis inhibitory protein
Plate: 111146419-5	Plate: 111146493-5	E	3	1760	7	71.19	0	Hs_LOC441825_1	LOC728864	similar to Mucin-2 precursor (Intestinal mucin 2)
Plate: 111146418-5	Plate: 111146492-5	F	22	1486	8	67.43	0	Hs_LOC441816_1	LOC729943	similar to zinc finger protein 586
Plate: 111146391-5	Plate: 111146465-5	J	21	2414	9	57.91	0	Hs_SYTL4_1	SYTL4	synaptotagmin-like 4 (granuphilin-a)
Plate: 111146404-5	Plate: 111146478-5	N	4	2475	9	73.62	0	Hs_FLJ31295_1	ZNF641	zinc finger protein 641
Plate: 111146416-5	Plate: 111146490-5	P	12	1670	10	89.4	0	Hs_MGC9515_1
Plate: 111146351-5	Plate: 111146425-5	D	7	924	11	28.68	0	Hs_RNF121_7	RNF121	ring finger protein 121
Plate: 111146381-5	Plate: 111146455-5	A	4	13	11	0	0	Hs_DKFZP564O123_1	CHMP2B	chromatin modifying protein 2B
Plate: 111146391-5	Plate: 111146465-5	J	7	2789	12	81.93	0	Hs_MGC16372_1	C2orf39	chromosome 2 open reading frame 39
Plate: 111146417-5	Plate: 111146491-5	C	6	2551	12	83.89	8.33	Hs_LOC440610_1
Plate: 111146386-5	Plate: 111146460-5	L	3	1552	13	49.81	0	Hs_TSCOT_1	SLC46A2	solute carrier family 46, member 2
Plate: 111146391-5	Plate: 111146465-5	K	13	1091	13	49.68	0	Hs_C6orf142_1	C6orf142	chromosome 6 open reading frame 142
Plate: 111146407-5	Plate: 111146481-5	L	12	2684	13	91.32	7.69	Hs_KIAA1026_1	RP1-21O18.1	kazrin
Plate: 111146377-5	Plate: 111146451-5	K	11	327	14	2.75	0	Hs_EIF3S10_6	EIF3A	eukaryotic translation initiation factor 3, subunit A
Plate: 111146358-5	Plate: 111146432-5	B	8	697	15	23.53	0	Hs_BIK_7	BIK	BCL2-interacting killer (apoptosis-inducing)
Plate: 111146379-5	Plate: 111146453-5	G	6	1420	15	70.07	6.67	Hs_VAMP5_1	VAMP5	vesicle-associated membrane protein 5 (myobrevin)
Plate: 111146358-5	Plate: 111146432-5	B	11	1168	16	74.14	12.5	Hs_HCAP-G_6	NCAPG	non-SMC condensin I complex, subunit G
Plate: 111146368-5	Plate: 111146442-5	K	18	2390	16	82.8	6.25	Hs_PPP4C_8	PPP4C	protein phosphatase 4 (formerly X), catalytic subunit
Plate: 111146380-5	Plate: 111146454-5	B	15	1540	16	29.09	0	Hs_DULLARD_1	DULLARD	dullard homolog (Xenopus laevis)
Plate: 111146397-5	Plate: 111146471-5	D	18	2257	16	76.87	0	Hs_FLJ40852_1
Plate: 111146375-5	Plate: 111146449-5	J	18	1032	18	57.66	5.56	Hs_SUPV3L1_1	SUPV3L1	suppressor of var1, 3-like 1 (S. cerevisiae)
Plate: 111146378-5	Plate: 111146452-5	F	18	140	18	3.57	5.56	Hs_NXF1_1	NXF1	nuclear RNA export factor 1
Plate: 111146401-5	Plate: 111146475-5	G	10	3159	19	31.59	0	Hs_ITSN1_1	ITSN1	intersectin 1 (SH3 domain protein)
Plate: 111146416-5	Plate: 111146490-5	A	15	739	19	18.94	0	Hs_LOC401616_1
Plate: 111146352-5	Plate: 111146426-5	H	12	1265	20	22.21	0	Hs_FBXO8_4	FBXO8	F-box protein 8
Plate: 111146362-5	Plate: 111146436-5	G	16	701	20	51.5	25	Hs_NOTCH4_3	NOTCH4	Notch homolog 4 (Drosophila)
Plate: 111146399-5	Plate: 111146473-5	F	17	2626	20	82.03	0	Hs_FLJ43505_1
Plate: 111146412-5	Plate: 111146486-5	D	10	2268	20	83.95	0	Hs_LOC388453_1
Plate: 111146358-5	Plate: 111146432-5	E	11	870	21	31.15	0	Hs_PPGB_2	CTSA	cathepsin A
Plate: 111146362-5	Plate: 111146436-5	L	15	15	21	0	0	Hs_DDX48_5	EIF4A3	eukaryotic translation initiation factor 4A, isoform 3
Plate: 111146406-5	Plate: 111146480-5	I	10	629	22	4.29	4.55	Hs_RPS8_1	RPS8	ribosomal protein S8
Plate: 111146358-5	Plate: 111146432-5	J	18	52	23	17.31	21.74	Hs_CASP8AP2_3	CASP8AP2	CASP8 associated protein 2
Plate: 111146372-5	Plate: 111146446-5	P	14	2303	23	61.88	8.7	Hs_DCI_1	DCI	dodecenoyl-Coenzyme A delta isomerase (3,2 trans-enoyl-Coenzyme A isomerase)
Plate: 111146384-5	Plate: 111146458-5	N	3	95	23	6.32	0	Hs_SMU1_1	SMU1	smu-1 suppressor of mec-8 and unc-52 homolog (C. elegans)
Plate: 111146405-5	Plate: 111146479-5	O	17	2038	23	19.04	0	Hs_TEPP_1	TEPP	testis/prostate/placenta-expressed protein
Plate: 111146419-5	Plate: 111146493-5	K	5	444	23	10.14	4.35	Hs_LOC256126_1	SYCE2	synaptonemal complex central element protein 2
Plate: 111146367-5	Plate: 111146441-5	J	13	1007	24	16.29	0	Hs_OR52H1_1	OR52H1	olfactory receptor, family 52, subfamily H, member 1
Plate: 111146373-5	Plate: 111146447-5	L	10	3400	24	78.56	0	Hs_HOXD9_1	HOXD9	homeobox D9
Plate: 111146379-5	Plate: 111146453-5	A	4	2184	24	96.47	16.67	Hs_GRAP_1	GRAP	GRB2-related adaptor protein
Plate: 111146412-5	Plate: 111146486-5	A	18	2326	24	52.36	0	Hs_LOC387697_1	FAM22D	family with sequence similarity 22, member D
Plate: 111146360-5	Plate: 111146434-5	P	7	84	25	0	0	Hs_XAB2_6	XAB2	XPA binding protein 2
Plate: 111146370-5	Plate: 111146444-5	J	12	753	25	32.54	4	Hs_WNK4_3	WNK4	WNK lysine deficient protein kinase 4
Plate: 111146374-5	Plate: 111146448-5	J	21	481	25	61.12	12	Hs_NPAT_1	NPAT	nuclear protein, ataxia-telangiectasia locus
Plate: 111146376-5	Plate: 111146450-5	F	15	741	25	25.91	4	Hs_SLC30A3_1	SLC30A3	solute carrier family 30 (zinc transporter), member 3
Plate: 111146372-5	Plate: 111146446-5	L	11	1337	26	17.95	3.85	Hs_CLTC_11	CLTC	clathrin, heavy chain (Hc)
Plate: 111146379-5	Plate: 111146453-5	G	12	2615	26	22.91	15.38	Hs_CFHL3_1
Plate: 111146390-5	Plate: 111146464-5	F	3	3220	27	58.04	0	Hs_TRIM52_1	TRIM52	tripartite motif-containing 52
Plate: 111146399-5	Plate: 111146473-5	N	14	1884	27	95.38	0	Hs_FLJ36268_1	C9orf139	chromosome 9 open reading frame 139
Plate: 111146377-5	Plate: 111146451-5	A	17	1852	28	34.4	0	Hs_GAGEB1_1	PAGE1	P antigen family, member 1 (prostate associated)
Plate: 111146396-5	Plate: 111146470-5	J	13	812	28	60.22	3.57	Hs_ATXN7L4_1	ATXN7L1	ataxin 7-like 1
Plate: 111146356-5	Plate: 111146430-5	H	4	941	29	40.06	0	Hs_KCNJ8_2	KCNJ8	potassium inwardly-rectifying channel, subfamily J, member 8
Plate: 111146359-5	Plate: 111146433-5	C	8	1057	29	37.09	3.45	Hs_ARFIP2_5	ARFIP2	ADP-ribosylation factor interacting protein 2 (arfaptin 2)
Plate: 111146375-5	Plate: 111146449-5	H	20	2047	29	49.83	10.34	Hs_SYT1_1	SYT1	synaptotagmin I
Plate: 111146351-5	Plate: 111146425-5	A	7	1596	30	67.17	0	Hs_GUCY2C_2	GUCY2C	guanylate cyclase 2C (heat stable enterotoxin receptor)
Plate: 111146369-5	Plate: 111146443-5	P	21	74	30	4.05	0	Hs_PLK1_3	PLK1	polo-like kinase 1 (Drosophila)
Plate: 111146376-5	Plate: 111146450-5	L	15	1400	30	87.79	6.67	Hs_ZP3_1	ZP3	zona pellucida glycoprotein 3 (sperm receptor)
Plate: 111146395-5	Plate: 111146469-5	J	15	1604	30	64.53	0	Hs_CXorf22_1	CXorf22	chromosome X open reading frame 22
Plate: 111146414-5	Plate: 111146488-5	E	5	2125	30	93.41	3.33	Hs_LOC400720_1	ZNF772	zinc finger protein 772
Plate: 111146351-5	Plate: 111146425-5	N	10	317	31	41.96	6.45	Hs_PHB_6	PHB	prohibitin
Plate: 111146360-5	Plate: 111146434-5	P	3	1024	31	74.41	0	Hs_TDG_8	TDG	thymine-DNA glycosylase
Plate: 111146362-5	Plate: 111146436-5	I	10	519	31	8.67	0	Hs_PA2G4_5	PA2G4	proliferation-associated 2G4, 38kDa
Plate: 111146375-5	Plate: 111146449-5	K	17	0	31	0	0	Hs_PSMD1_6	PSMD1	proteasome (prosome, macropain) 26S subunit, non-ATPase, 1
Plate: 111146383-5	Plate: 111146457-5	B	8	3039	31	84.96	0	Hs_FLJ20184_1	FLJ20184	hypothetical protein FLJ20184
Plate: 111146360-5	Plate: 111146434-5	L	8	56	32	5.36	0	Hs_CRX_1	CRX	cone-rod homeobox
Plate: 111146398-5	Plate: 111146472-5	A	20	1702	32	64.34	0	Hs_7A5_1	7A5	putative binding protein 7a5
Plate: 111146356-5	Plate: 111146430-5	A	15	1466	33	68.89	24.24	Hs_CYP2C18_2	CYP2C18	cytochrome P450, family 2, subfamily C, polypeptide 18
Plate: 111146365-5	Plate: 111146439-5	J	12	1812	33	62.03	9.09	Hs_TRIM16L_2	TRIM16L	tripartite motif-containing 16-like
Plate: 111146385-5	Plate: 111146459-5	H	22	1778	33	93.7	3.03	Hs_LOC57168_1	ASPHD2	aspartate beta-hydroxylase domain containing 2
Plate: 111146391-5	Plate: 111146465-5	H	15	3516	33	37.37	3.03	Hs_MGC12466_1	ZNF670	zinc finger protein 670
Plate: 111146393-5	Plate: 111146467-5	C	20	918	33	40.52	0	Hs_MGC29898_1	C4orf28	chromosome 4 open reading frame 28
Plate: 111146416-5	Plate: 111146490-5	O	18	47	34	2.13	0	Hs_LOC440009_1
Plate: 111146417-5	Plate: 111146491-5	F	19	2108	34	68.22	0	Hs_LOC441000_1	LOC653340	hypothetical LOC653340
Plate: 111146377-5	Plate: 111146451-5	F	17	1817	35	40.51	2.86	Hs_SLC22A14_1	SLC22A14	solute carrier family 22 (organic cation transporter), member 14
Plate: 111146380-5	Plate: 111146454-5	B	11	1100	35	50.27	5.71	Hs_RBAF600_1	UBR4	ubiquitin protein ligase E3 component n-recognin 4
Plate: 111146395-5	Plate: 111146469-5	I	13	2534	35	82.16	11.43	Hs_FAM47A_1	FAM47A	family with sequence similarity 47, member A
Plate: 111146395-5	Plate: 111146469-5	D	21	2611	35	79.28	0	Hs_ADAMTS19_1	ADAMTS19	ADAM metallopeptidase with thrombospondin type 1 motif, 19
Plate: 111146417-5	Plate: 111146491-5	K	19	1797	35	80.75	11.43	Hs_LOC440575_1	LOC440575	similar to ribosomal protein L21
Plate: 111146419-5	Plate: 111146493-5	G	13	2069	35	33.25	2.86	Hs_LOC441872_1
Plate: 111146359-5	Plate: 111146433-5	C	9	1384	36	58.96	19.44	Hs_MYBL2_4	MYBL2	v-myb myeloblastosis viral oncogene homolog (avian)-like 2
Plate: 111146410-5	Plate: 111146484-5	B	7	716	36	11.17	0	Hs_LOC387907_1	LOC149224	similar to 40S ribosomal protein S7 (S8)
Plate: 111146410-5	Plate: 111146484-5	L	13	2126	36	39.04	2.78	Hs_LOC145837_1
Plate: 111146415-5	Plate: 111146489-5	O	12	321	36	22.12	0	Hs_LOC400741_1	LOC729604	hypothetical protein LOC729604
Plate: 111146359-5	Plate: 111146433-5	O	7	222	37	3.6	16.22	Hs_MCL1_2	MCL1	myeloid cell leukemia sequence 1 (BCL2-related)
Plate: 111146411-5	Plate: 111146485-5	F	8	1843	37	40.59	0	Hs_LOC390530_1
Plate: 111146362-5	Plate: 111146436-5	N	18	975	38	76.72	7.89	Hs_HYAL2_1	HYAL2	hyaluronoglucosaminidase 2
Plate: 111146396-5	Plate: 111146470-5	J	21	2492	38	45.75	2.63	Hs_MGC35521_1	PELI3	pellino homolog 3 (Drosophila)
Plate: 111146418-5	Plate: 111146492-5	A	3	855	38	42.34	0	Hs_LOC441215_1
Plate: 111146352-5	Plate: 111146426-5	H	19	328	39	3.66	5.13	Hs_PSMA4_3	PSMA4	proteasome (prosome, macropain) subunit, alpha type, 4
Plate: 111146375-5	Plate: 111146449-5	M	16	299	39	26.42	0	Hs_RPS4X_1	RPS4X	ribosomal protein S4, X-linked
Plate: 111146401-5	Plate: 111146475-5	A	22	1753	39	57.5	0	Hs_SYPL_1	SYPL1	synaptophysin-like 1
Plate: 111146403-5	Plate: 111146477-5	I	6	3110	39	74.02	2.56	Hs_VPS24_1	VPS24	vacuolar protein sorting 24 homolog (S. cerevisiae)
Plate: 111146418-5	Plate: 111146492-5	F	16	1009	39	41.23	5.13	Hs_LOC441792_1	LOC653498	similar to USP6 N-terminal like
Plate: 111146387 -5	Plate: 111146461-5	I	17	1521	40	45.56	0	Hs_FLJ13868_1	C16orf58	chromosome 16 open reading frame 58
Plate: 111146394-5	Plate: 111146468-5	O	11	1825	40	87.34	2.5	Hs_C14orf44_1	C14orf44	chromosome 14 open reading frame 44
Plate: 111146416-5	Plate: 111146490-5	H	15	2417	40	87.3	2.5	Hs_LOC440173_1	LOC728755	hypothetical protein LOC728755
Plate: 111146359-5	Plate: 111146433-5	F	13	1060	41	27.92	2.44	Hs_BAT8_1	EHMT2	euchromatic histone-lysine N-methyltransferase 2
Plate: 111146411-5	Plate: 111146485-5	D	7	2167	41	87.03	7.32	Hs_ZCCHC6_1
Plate: 111146378-5	Plate: 111146452-5	N	19	242	42	10.74	0	Hs_SMNDC1_1	SMNDC1	survival motor neuron domain containing 1
Plate: 111146380-5	Plate: 111146454-5	K	12	526	42	24.52	0	Hs_KIAA0582_1	CEP68	centrosomal protein 68kDa
Plate: 111146394-5	Plate: 111146468-5	P	10	1197	42	61.49	2.38	Hs_LOC152831_1	KLB	klotho beta
Plate: 111146357-5	Plate: 111146431-5	G	17	1389	43	68.54	27.91	Hs_RYR2_3	RYR2	ryanodine receptor 2 (cardiac)
Plate: 111146362-5	Plate: 111146436-5	M	7	1267	43	35.91	11.63	Hs_SRF_5	SRF	serum response factor (c-fos serum response element-binding transcription factor)
Plate: 111146362-5	Plate: 111146436-5	E	20	1333	43	78.24	13.95	Hs_TRERF1_3	TRERF1	transcriptional regulating factor 1
Plate: 111146401-5	Plate: 111146475-5	F	19	2784	43	41.99	0	Hs_PPFIBP1_1	PPFIBP1	PTPRF interacting protein, binding protein 1 (liprin beta 1)
Plate: 111146417-5	Plate: 111146491-5	K	17	2394	43	63.03	4.65	Hs_LOC440560_1	LOC729343	similar to PRAME family member 6
Plate: 111146356-5	Plate: 111146430-5	P	7	785	44	66.11	4.55	Hs_ATP7B_2	ATP7B	ATPase, Cu++ transporting, beta polypeptide
Plate: 111146358-5	Plate: 111146432-5	J	21	1452	44	78.17	6.82	Hs_PYCARD_3	PYCARD	PYD and CARD domain containing
Plate: 111146362-5	Plate: 111146436-5	P	19	880	44	25.91	6.82	Hs_PRP19_3	PRPF19	PRP19/PSO4 pre-mRNA processing factor 19 homolog (S. cerevisiae)
Plate: 111146379-5	Plate: 111146453-5	A	17	1612	44	59.06	4.55	Hs_LBX1_1	LBX1	ladybird homeobox 1
Plate: 111146367-5	Plate: 111146441-5	H	13	1047	45	41.36	11.11	Hs_GPR126_4	GPR126	G protein-coupled receptor 126
Plate: 111146360-5	Plate: 111146434-5	O	20	1351	46	26.87	0	Hs_DCLRE1C_4	DCLRE1C	DNA cross-link repair 1C (PSO2 homolog, S. cerevisiae)
Plate: 111146407-5	Plate: 111146481-5	L	7	395	46	38.48	4.35	Hs_LOC90133_1
Plate: 111146370-5	Plate: 111146444-5	P	21	1649	47	72.65	8.51	Hs_PI4K2B_6	PI4K2B	phosphatidylinositol 4-kinase type 2 beta
Plate: 111146415-5	Plate: 111146489-5	A	5	1468	47	59.6	2.13	Hs_LOC400216_1
Plate: 111146418-5	Plate: 111146492-5	H	3	1678	47	77	6.38	Hs_LOC441620_1
Plate: 111146362-5	Plate: 111146436-5	A	4	89	48	24.72	8.33	Hs_MXD4_3	MXD4	MAX dimerization protein 4
Plate: 111146375-5	Plate: 111146449-5	E	5	730	48	60.27	6.25	Hs_POLR2B_1	POLR2B	polymerase (RNA) II (DNA directed) polypeptide B, 140kDa
Plate: 111146356-5	Plate: 111146430-5	D	5	1260	49	62.62	4.08	Hs_TRPM4_2	TRPM4	transient receptor potential cation channel, subfamily M, member 4
Plate: 111146361-5	Plate: 111146435-5	A	14	1390	50	54.1	2	Hs_PRDM2_11	PRDM2	PR domain containing 2, with ZNF domain
Plate: 111146372-5	Plate: 111146446-5	N	16	170	50	3.53	0	Hs_DHX8_1	DHX8	DEAH (Asp-Glu-Ala-His) box polypeptide 8
Plate: 111146378-5	Plate: 111146452-5	B	10	3581	50	67.61	0	Hs_NDRG1_1	NDRG1	N-myc downstream regulated gene 1
Plate: 111146383-5	Plate: 111146457-5	K	18	1146	50	30.02	2	Hs_SPIN2_1	SPIN2A	spindlin family, member 2A
Plate: 111146394-5	Plate: 111146468-5	B	17	1700	50	52.12	6	Hs_COMMD1_1	COMMD1	copper metabolism (Murr1) domain containing 1
Plate: 111146401-5	Plate: 111146475-5	G	5	86	50	0	0	Hs_NHP2L1_1	NHP2L1	NHP2 non-histone chromosome protein 2-like 1 (S. cerevisiae)
Plate: 111146412-5	Plate: 111146486-5	C	14	1763	50	86.22	0	Hs_LOC392584_1
Plate: 111146419-5	Plate: 111146493-5	G	9	1374	51	33.55	7.84	Hs_LOC441849_1	LOC441849	similar to Methionine-R-sulfoxide reductase (Selenoprotein X 1)
Plate: 111146390-5	Plate: 111146464-5	B	8	2127	52	17.4	5.77	Hs_KRTAP2-4_1	KRTAP2-4	keratin associated protein 2-4
Plate: 111146397-5	Plate: 111146471-5	D	14	3061	52	83.14	1.92	Hs_ZNF454_1	ZNF454	zinc finger protein 454
Plate: 111146411-5	Plate: 111146485-5	C	4	2422	52	78.78	15.38	Hs_LOC255330_1	C3orf46	chromosome 3 open reading frame 46
Plate: 111146415-5	Plate: 111146489-5	P	5	1704	52	56.63	0	Hs_LOC339685_1
Plate: 111146418-5	Plate: 111146492-5	I	11	319	52	21.94	1.92	Hs_LOC441371_1
Plate: 111146352-5	Plate: 111146426-5	I	9	1666	53	72.39	1.89	Hs_IDE_1	IDE	insulin-degrading enzyme
Plate: 111146357-5	Plate: 111146431-5	F	5	748	53	3.21	1.89	Hs_PEX1_4	PEX1	peroxisome biogenesis factor 1
Plate: 111146362-5	Plate: 111146436-5	I	14	850	53	4	5.66	Hs_PCOLN3_4	CHMP1A	chromatin modifying protein 1A
Plate: 111146366-5	Plate: 111146440-5	H	6	1248	53	62.82	5.66	Hs_CCR10_2	CCR10	chemokine (C-C motif) receptor 10
Plate: 111146391-5	Plate: 111146465-5	N	17	2033	53	53.81	1.89	Hs_ACRC_1	ACRC	acidic repeat containing
Plate: 111146352-5	Plate: 111146426-5	D	15	1276	54	6.03	22.22	Hs_SERPINB13_2	SERPINB13	serpin peptidase inhibitor, clade B (ovalbumin), member 13
Plate: 111146398-5	Plate: 111146472-5	E	22	1889	54	37.53	5.56	Hs_ITIH5L_1	ITIH5L	inter-alpha (globulin) inhibitor H5-like
Plate: 111146378-5	Plate: 111146452-5	L	9	1674	55	34.71	0	Hs_SCAM-1_1	SORBS3	sorbin and SH3 domain containing 3
Plate: 111146402-5	Plate: 111146476-5	B	10	2747	55	0.11	25.45	Hs_PCDHGA12_1	PCDHGA12	protocadherin gamma subfamily A, 12
Plate: 111146409-5	Plate: 111146483-5	M	6	2552	55	98.86	16.36	Hs_LOC285429_1	WDR21B	WD repeat domain 21B
Plate: 111146362-5	Plate: 111146436-5	N	5	42	56	7.14	0	Hs_SKIIP_5	SNW1	SNW domain containing 1
Plate: 111146383-5	Plate: 111146457-5	A	4	559	56	7.51	1.79	Hs_WBP11_1	WBP11	WW domain binding protein 11
Plate: 111146356-5	Plate: 111146430-5	J	11	802	57	31.67	0	Hs_SFXN5_4	SFXN5	sideroflexin 5
Plate: 111146362-5	Plate: 111146436-5	N	19	79	57	1.27	7.02	Hs_PRPF8_4	PRPF8	PRP8 pre-mRNA processing factor 8 homolog (S. cerevisiae)
Plate: 111146370-5	Plate: 111146444-5	N	10	2819	57	77.08	3.51	Hs_NUCKS_7	NUCKS1	nuclear casein kinase and cyclin-dependent kinase substrate 1
Plate: 111146372-5	Plate: 111146446-5	J	19	38	57	0	5.26	Hs_COPB_6	COPB1	coatomer protein complex, subunit beta 1
Plate: 111146386-5	Plate: 111146460-5	F	15	2199	57	96.45	3.51	Hs_PBOV1_1	PBOV1	prostate and breast cancer overexpressed 1
Plate: 111146402-5	Plate: 111146476-5	P	15	1866	57	86.71	8.77	Hs_MECT1_1	CRTC1	CREB regulated transcription coactivator 1
Plate: 111146418-5	Plate: 111146492-5	E	13	2120	57	84.86	1.75	Hs_LOC441381_1	LRRC24	leucine rich repeat containing 24
Plate: 111146418-5	Plate: 111146492-5	J	21	552	57	2.72	0	Hs_LOC441722_1	LOC441722	similar to Splicing factor U2AF 35 kDa subunit (U2 auxiliary factor 35 kDa subunit) (U2 snRNP auxiliary factor small subunit)
Plate: 111146358-5	Plate: 111146432-5	A	3	523	58	11.28	10.34	Hs_RAB6B_6	RAB6B	RAB6B, member RAS oncogene family
Plate: 111146385-5	Plate: 111146459-5	K	7	906	58	5.63	0	Hs_RBM22_1	RBM22	RNA binding motif protein 22
Plate: 111146393-5	Plate: 111146467-5	E	17	1161	58	58.91	0	Hs_C20orf178_1	CHMP4B	chromatin modifying protein 4B
Plate: 111146415-5	Plate: 111146489-5	A	13	1745	58	33.7	17.24	Hs_LOC283854_1
Plate: 111146376-5	Plate: 111146450-5	C	16	1358	59	59.28	0	Hs_ZNF17_1	ZNF17	zinc finger protein 17
Plate: 111146387 -5	Plate: 111146461-5	C	17	2101	59	83.63	11.86	Hs_FLJ20859_1	METT11D1	methyltransferase 11 domain containing 1
Plate: 111146402-5	Plate: 111146476-5	J	10	314	59	10.51	8.47	Hs_ANKRD17_1	ANKRD17	ankyrin repeat domain 17
Plate: 111146382-5	Plate: 111146456-5	B	7	2731	60	96.78	18.33	Hs_FAM26B_1	FAM26B	family with sequence similarity 26, member B
Plate: 111146386-5	Plate: 111146460-5	G	18	155	60	1.94	0	Hs_KIAA1604_1	KIAA1604	KIAA1604 protein
Plate: 111146395-5	Plate: 111146469-5	M	17	1568	60	96.36	0	Hs_SLC5A12_1	SLC5A12	solute carrier family 5 (sodium/glucose cotransporter), member 12
Plate: 111146398-5	Plate: 111146472-5	D	11	1776	60	19.2	1.67	Hs_MGC51025_1	MGC51025	hypothetical protein MGC51025
Plate: 111146351-5	Plate: 111146425-5	J	5	1708	61	98.42	0	Hs_HERC6_1	HERC6	hect domain and RLD 6
Plate: 111146373-5	Plate: 111146447-5	E	9	90	61	23.33	19.67	Hs_EIF2S3_1	EIF2S3	eukaryotic translation initiation factor 2, subunit 3 gamma, 52kDa
Plate: 111146376-5	Plate: 111146450-5	I	4	1776	61	90.88	0	Hs_UGT2B15_1	UGT2B15	UDP glucuronosyltransferase 2 family, polypeptide B15
Plate: 111146381-5	Plate: 111146455-5	C	8	2640	61	80.15	4.92	Hs_PIP3-E_1	PIP3-E	phosphoinositide-binding protein PIP3-E
Plate: 111146393-5	Plate: 111146467-5	G	14	2082	61	77.76	31.15	Hs_FLJ31265_1	NUDT16	nudix (nucleoside diphosphate linked moiety X)-type motif 16
Plate: 111146416-5	Plate: 111146490-5	D	12	560	61	89.64	1.64	Hs_LOC440337_1
Plate: 111146357-5	Plate: 111146431-5	E	13	533	62	38.27	6.45	Hs_ATP2B4_2	ATP2B4	ATPase, Ca++ transporting, plasma membrane 4
Plate: 111146360-5	Plate: 111146434-5	O	4	67	62	26.87	14.52	Hs_RRM1_1	RRM1	ribonucleotide reductase M1 polypeptide
Plate: 111146370-5	Plate: 111146444-5	G	4	424	62	90.8	29.03	Hs_AURKB_5	AURKB	aurora kinase B
Plate: 111146396-5	Plate: 111146470-5	F	7	1207	62	27.67	16.13	Hs_LEMD2_1	LEMD2	LEM domain containing 2
Plate: 111146419-5	Plate: 111146493-5	F	16	1390	62	86.76	1.61	Hs_LOC442244_1	LOC442244	similar to 28 kDa heat- and acid-stable phosphoprotein (PDGF-associated protein) (PAP) (PDGFA-associated protein 1) (PAP1)
Plate: 111146356-5	Plate: 111146430-5	I	11	507	63	34.52	17.46	Hs_CYP1A1_3	CYP1A1	cytochrome P450, family 1, subfamily A, polypeptide 1
Plate: 111146361-5	Plate: 111146435-5	M	17	960	63	16.35	12.7	Hs_RARG_3	RARG	retinoic acid receptor, gamma
Plate: 111146397-5	Plate: 111146471-5	N	9	1242	63	25.76	3.17	Hs_FLJ90805_1
Plate: 111146401-5	Plate: 111146475-5	N	22	116	63	2.59	4.76	Hs_RNPC2_1	RBM39	RNA binding motif protein 39
Plate: 111146418-5	Plate: 111146492-5	I	17	1579	63	15.58	6.35	Hs_LOC441421_1
Plate: 111146367-5	Plate: 111146441-5	H	12	1731	64	35.41	3.13	Hs_MPRA_1	PAQR7	progestin and adipoQ receptor family member VII
Plate: 111146395-5	Plate: 111146469-5	A	8	107	64	15.89	4.69	Hs_ZFPM1_1
Plate: 111146419-5	Plate: 111146493-5	D	5	1595	64	96.61	4.69	Hs_LOC442057_7
Plate: 111146368-5	Plate: 111146442-5	N	8	711	65	14.35	52.31	Hs_G6PC3_5	G6PC3	glucose 6 phosphatase, catalytic, 3
Plate: 111146378-5	Plate: 111146452-5	E	8	2506	65	76.74	1.54	Hs_KIAA0329_1	KIAA0329	KIAA0329
Plate: 111146380-5	Plate: 111146454-5	G	17	2325	65	78.49	0	Hs_KIAA0117_1	RBM34	RNA binding motif protein 34
Plate: 111146411-5	Plate: 111146485-5	E	20	2702	65	85.2	9.23	Hs_LOC389611_1	FAM90A3	family with sequence similarity 90, member A3
Plate: 111146368-5	Plate: 111146442-5	I	12	1565	66	58.08	12.12	Hs_PPP1CA_10	PPP1CA	protein phosphatase 1, catalytic subunit, alpha isoform
Plate: 111146370-5	Plate: 111146444-5	C	9	397	66	16.37	0	Hs_WEE1_3	WEE1	WEE1 homolog (S. pombe)
Plate: 111146378-5	Plate: 111146452-5	L	18	2097	66	27.18	4.55	Hs_CREB3_1	CREB3	cAMP responsive element binding protein 3
Plate: 111146383-5	Plate: 111146457-5	A	14	2115	66	42.88	4.55	Hs_NANS_1	NANS	N-acetylneuraminic acid synthase (sialic acid synthase)
Plate: 111146359-5	Plate: 111146433-5	H	15	229	67	17.47	1.49	Hs_BAZ2A_2	BAZ2A	bromodomain adjacent to zinc finger domain, 2A
Plate: 111146361-5	Plate: 111146435-5	I	20	1394	67	84.79	1.49	Hs_TRIP3_2	ZNHIT3	zinc finger, HIT type 3
Plate: 111146367-5	Plate: 111146441-5	A	15	1409	67	15.26	1.49	Hs_SCTR_3	SCTR	secretin receptor
Plate: 111146386-5	Plate: 111146460-5	N	11	1379	67	67.08	10.45	Hs_TMEM8_1	TMEM8	transmembrane protein 8 (five membrane-spanning domains)
Plate: 111146394-5	Plate: 111146468-5	B	4	98	67	6.12	1.49	Hs_SGOL1_1	SGOL1	shugoshin-like 1 (S. pombe)
Plate: 111146353-5	Plate: 111146427-5	I	4	2568	68	81.46	7.35	Hs_SERPINA3_1	SERPINA3	serpin peptidase inhibitor, clade A (alpha-1 antiproteinase, antitrypsin), member 3
Plate: 111146372-5	Plate: 111146446-5	F	12	580	68	38.62	2.94	Hs_CSTF3_1	CSTF3	cleavage stimulation factor, 3' pre-RNA, subunit 3, 77kDa
Plate: 111146380-5	Plate: 111146454-5	B	10	1837	68	57.27	2.94	Hs_DDAH2_1	DDAH2	dimethylarginine dimethylaminohydrolase 2
Plate: 111146383-5	Plate: 111146457-5	H	13	705	68	9.08	5.88	Hs_RRN3_1	RRN3	RRN3 RNA polymerase I transcription factor homolog (S. cerevisiae)
Plate: 111146394-5	Plate: 111146468-5	E	18	1873	68	50.4	2.94	Hs_LOC148213_1	ZNF681	zinc finger protein 681
Plate: 111146397-5	Plate: 111146471-5	F	3	97	68	4.12	8.82	Hs_LOC284058_1	KIAA1267	KIAA1267
Plate: 111146349-5	Plate: 111146423-5	I	9	2314	69	79.65	0	Hs_SDC4_1	SDC4	syndecan 4
Plate: 111146373-5	Plate: 111146447-5	F	17	491	69	49.08	10.14	Hs_HLA-DQA2_1	HLA-DQA2	major histocompatibility complex, class II, DQ alpha 2
Plate: 111146375-5	Plate: 111146449-5	M	17	176	69	7.39	13.04	Hs_PSMD3_1	PSMD3	proteasome (prosome, macropain) 26S subunit, non-ATPase, 3
Plate: 111146400-5	Plate: 111146474-5	H	7	1641	69	41.5	0	Hs_DUSP4_1	DUSP4	dual specificity phosphatase 4
Plate: 111146358-5	Plate: 111146432-5	B	5	116	70	9.48	12.86	Hs_JAG1_2	JAG1	jagged 1 (Alagille syndrome)
Plate: 111146361-5	Plate: 111146435-5	J	19	277	70	24.55	12.86	Hs_PHF20_1	PHF20	PHD finger protein 20
Plate: 111146375-5	Plate: 111146449-5	M	5	628	70	47.77	1.43	Hs_POLR2G_1	POLR2G	polymerase (RNA) II (DNA directed) polypeptide G
Plate: 111146388-5	Plate: 111146462-5	B	21	2112	70	24.91	1.43	Hs_WBSCR23_1
Plate: 111146397-5	Plate: 111146471-5	N	21	2394	70	93.98	7.14	Hs_FLJ39502_1	CCDC141	coiled-coil domain containing 141
Plate: 111146415-5	Plate: 111146489-5	M	13	2349	70	70.2	4.29	Hs_LOC400552_1
Plate: 111146418-5	Plate: 111146492-5	M	5	1511	70	53.67	1.43	Hs_LOC441296_1
Plate: 111146357-5	Plate: 111146431-5	A	7	1337	71	48.09	7.04	Hs_SLC9A5_1	SLC9A5	solute carrier family 9 (sodium/hydrogen exchanger), member 5
Plate: 111146409-5	Plate: 111146483-5	M	15	2635	71	97.23	0	Hs_LOC283129_1
Plate: 111146358-5	Plate: 111146432-5	F	11	124	72	15.32	2.78	Hs_CDCA5_5	CDCA5	cell division cycle associated 5
Plate: 111146359-5	Plate: 111146433-5	O	14	1252	72	66.85	4.17	Hs_KIF25_5	KIF25	kinesin family member 25
Plate: 111146361-5	Plate: 111146435-5	H	14	949	72	63.75	30.56	Hs_PHF6_2	PHF6	PHD finger protein 6
Plate: 111146375-5	Plate: 111146449-5	G	18	233	72	15.02	0	Hs_RPS13_1	RPS13	ribosomal protein S13
Plate: 111146381-5	Plate: 111146455-5	K	6	1496	72	74.13	5.56	Hs_LRIG1_1	LRIG1	leucine-rich repeats and immunoglobulin-like domains 1
Plate: 111146416-5	Plate: 111146490-5	J	21	2120	72	40.61	6.94	Hs_MGC57820_1
Plate: 111146370-5	Plate: 111146444-5	A	3	569	73	33.39	21.92	Hs_STK6_5	AURKA	aurora kinase A
Plate: 111146374-5	Plate: 111146448-5	A	12	37	73	0	12.33	Hs_MFAP1_1	MFAP1	microfibrillar-associated protein 1
Plate: 111146362-5	Plate: 111146436-5	L	5	243	74	31.28	0	Hs_REA_4	PHB2	prohibitin 2
Plate: 111146360-5	Plate: 111146434-5	L	7	1031	75	47.14	14.67	Hs_POLL_1	POLL	polymerase (DNA directed), lambda
Plate: 111146366-5	Plate: 111146440-5	K	5	443	75	42.89	2.67	Hs_BZRPL1_3	BZRPL1	benzodiazapine receptor (peripheral)-like 1
Plate: 111146373-5	Plate: 111146447-5	K	12	483	75	27.54	10.67	Hs_GAP43_1	GAP43	growth associated protein 43
Plate: 111146359-5	Plate: 111146433-5	B	10	1121	76	77.7	38.16	Hs_FDPS_7	FDPS	farnesyl diphosphate synthase (farnesyl pyrophosphate synthetase, dimethylallyltranstransferase, geranyltranstransferase)
Plate: 111146362-5	Plate: 111146436-5	K	4	1519	76	74.65	15.79	Hs_JAZF1_3	JAZF1	JAZF zinc finger 1
Plate: 111146373-5	Plate: 111146447-5	B	3	1883	76	63.14	9.21	Hs_GOT2_1
Plate: 111146375-5	Plate: 111146449-5	K	18	420	76	29.52	0	Hs_RPS21_1	RPS21	ribosomal protein S21
Plate: 111146402-5	Plate: 111146476-5	I	11	1136	76	59.77	5.26	Hs_SCAMP3_1	SCAMP3	secretory carrier membrane protein 3
Plate: 111146359-5	Plate: 111146433-5	A	21	1433	77	69.64	7.79	Hs_CD5_2	CD5	CD5 molecule
Plate: 111146381-5	Plate: 111146455-5	E	15	2093	77	63.02	0	Hs_ELYS_3	AHCTF1	AT hook containing transcription factor 1
Plate: 111146399-5	Plate: 111146473-5	D	7	281	77	21	7.79	Hs_UNQ3112_1	C11orf38	chromosome 11 open reading frame 38
Plate: 111146403-5	Plate: 111146477-5	G	6	1270	77	10.55	10.39	Hs_Bit1_1	PTRH2	peptidyl-tRNA hydrolase 2
Plate: 111146421-5	Plate: 111146495-5	J	8	3402	77	80.66	0	Hs_LOC441340_1
Plate: 111146363-5	Plate: 111146437-5	F	18	1775	78	25.58	8.97	Hs_PDGFB_7	PDGFB	platelet-derived growth factor beta polypeptide (simian sarcoma viral (v-sis) oncogene homolog)
Plate: 111146376-5	Plate: 111146450-5	I	9	1320	78	39.47	11.54	Hs_TFF3_1	TFF3	trefoil factor 3 (intestinal)
Plate: 111146394-5	Plate: 111146468-5	D	16	1220	78	69.18	12.82	Hs_CEI_1	C5orf38	chromosome 5 open reading frame 38
Plate: 111146407-5	Plate: 111146481-5	H	9	1576	78	62.06	1.28	Hs_GALNTL1_1
Plate: 111146411-5	Plate: 111146485-5	G	11	652	78	31.6	20.51	Hs_LOC388937_1
Plate: 111146393-5	Plate: 111146467-5	N	11	1824	79	92.71	7.59	Hs_LOC136306_1	SVOPL	SVOP-like
Plate: 111146397-5	Plate: 111146471-5	I	3	1678	79	81.11	3.8	Hs_NUDT14_1	NUDT14	nudix (nucleoside diphosphate linked moiety X)-type motif 14
Plate: 111146403-5	Plate: 111146477-5	K	20	840	79	57.74	1.27	Hs_HSPA5BP1_1	TMEM132A	transmembrane protein 132A
Plate: 111146418-5	Plate: 111146492-5	F	3	2286	79	73.49	5.06	Hs_LOC441619_1
Plate: 111146379-5	Plate: 111146453-5	H	8	706	80	31.44	6.25	Hs_POLG2_1	POLG2	polymerase (DNA directed), gamma 2, accessory subunit
Plate: 111146382-5	Plate: 111146456-5	I	8	2525	80	85.11	8.75	Hs_ZNF295_5	ZNF295	zinc finger protein 295
Plate: 111146383-5	Plate: 111146457-5	C	17	254	80	7.09	5	Hs_SF3B14_1	SF3B14	splicing factor 3B, 14 kDa subunit
Plate: 111146386-5	Plate: 111146460-5	D	10	1777	80	47.21	5	Hs_MUTED_1	MUTED	muted homolog (mouse)
Plate: 111146358-5	Plate: 111146432-5	D	4	1254	81	74.56	3.7	Hs_CTSB_7	CTSB	cathepsin B
Plate: 111146360-5	Plate: 111146434-5	E	19	194	81	17.53	6.17	Hs_LEP_2	LEP	leptin (obesity homolog, mouse)
Plate: 111146373-5	Plate: 111146447-5	K	16	167	81	32.93	0	Hs_BLOC1S1_1	BLOC1S1	biogenesis of lysosome-related organelles complex-1, subunit 1
Plate: 111146417-5	Plate: 111146491-5	A	3	1276	81	45.45	9.88	Hs_LOC339287_1	MSL-1	male-specific lethal-1 homolog
Plate: 111146357-5	Plate: 111146431-5	I	6	1621	82	77.48	34.15	Hs_COL1A2_4	COL1A2	collagen, type I, alpha 2
Plate: 111146358-5	Plate: 111146432-5	M	3	19	82	0	0	Hs_COPG_6	COPG	coatomer protein complex, subunit gamma
Plate: 111146412-5	Plate: 111146486-5	E	19	847	82	7.2	4.88	Hs_LOC391764_1	LOC391764	similar to TAF11 RNA polymerase II, TATA box binding protein (TBP)-associated factor
Plate: 111146415-5	Plate: 111146489-5	B	11	1396	82	45.63	7.32	Hs_LOC400960_1
Plate: 111146352-5	Plate: 111146426-5	P	19	233	83	2.15	0	Hs_PSMB2_3	PSMB2	proteasome (prosome, macropain) subunit, beta type, 2
Plate: 111146408-5	Plate: 111146482-5	D	13	2187	83	84.27	12.05	Hs_LOC147941_1
Plate: 111146357-5	Plate: 111146431-5	P	20	12	85	0	0	Hs_COPB2_6	COPB2	coatomer protein complex, subunit beta 2 (beta prime)
Plate: 111146409-5	Plate: 111146483-5	P	18	1894	85	51.9	14.12	Hs_RPS2P6_1
Plate: 111146362-5	Plate: 111146436-5	P	17	1728	86	34.66	26.74	Hs_PTBP1_18	PTBP1	polypyrimidine tract binding protein 1
Plate: 111146408-5	Plate: 111146482-5	P	14	1378	86	17.05	8.14	Hs_MPEG1_1	MPEG1	macrophage expressed gene 1
Plate: 111146358-5	Plate: 111146432-5	I	5	843	87	41.99	1.15	Hs_RAB14_3	RAB14	RAB14, member RAS oncogene family
Plate: 111146364-5	Plate: 111146438-5	L	3	1448	87	60.01	1.15	Hs_IL16_4	IL16	interleukin 16 (lymphocyte chemoattractant factor)
Plate: 111146381-5	Plate: 111146455-5	N	12	1111	87	40.5	0	Hs_PGDS_1	PGDS	prostaglandin D2 synthase, hematopoietic
Plate: 111146389-5	Plate: 111146463-5	H	5	2319	87	77.49	1.15	Hs_TEKT1_1	TEKT1	tektin 1
Plate: 111146409-5	Plate: 111146483-5	N	6	2600	87	87	5.75	Hs_MYBPHL_1	MYBPHL	myosin binding protein H-like
Plate: 111146418-5	Plate: 111146492-5	L	16	841	87	19.74	19.54	Hs_LOC342599_1
Plate: 111146361-5	Plate: 111146435-5	P	5	914	88	14.77	14.77	Hs_TBR1_1	TBR1	T-box, brain, 1
Plate: 111146361-5	Plate: 111146435-5	N	9	574	88	14.63	9.09	Hs_FBXL11_2	FBXL11	F-box and leucine-rich repeat protein 11
Plate: 111146362-5	Plate: 111146436-5	J	21	345	88	8.12	3.41	Hs_CDC2L2_10	CDC2L1	cell division cycle 2-like 1 (PITSLRE proteins)
Plate: 111146370-5	Plate: 111146444-5	F	22	878	88	38.5	4.55	Hs_NEK9_5	NEK9	NIMA (never in mitosis gene a)- related kinase 9
Plate: 111146401-5	Plate: 111146475-5	H	20	2648	88	61.97	2.27	Hs_SH3BP5_2	SH3BP5	SH3-domain binding protein 5 (BTK-associated)
Plate: 111146362-5	Plate: 111146436-5	N	16	490	89	11.22	20.22	Hs_IDS_2	IDS	iduronate 2-sulfatase (Hunter syndrome)
Plate: 111146413-5	Plate: 111146487-5	A	3	1050	89	34.95	3.37	Hs_LOC388735_1
Plate: 111146418-5	Plate: 111146492-5	C	15	2526	89	22.33	1.12	Hs_LOC441389_1
Plate: 111146418-5	Plate: 111146492-5	G	15	2646	89	95.96	8.99	Hs_LOC340499_1
Plate: 111146393-5	Plate: 111146467-5	G	11	3343	90	75.59	1.11	Hs_MGC54289_1	TMEM77	transmembrane protein 77
Plate: 111146355-5	Plate: 111146429-5	F	17	1403	91	32.15	7.69	Hs_DSCAML1_3	DSCAML1	Down syndrome cell adhesion molecule like 1
Plate: 111146370-5	Plate: 111146444-5	H	3	758	91	5.15	28.57	Hs_SMG1_6	SMG1	PI-3-kinase-related kinase SMG-1
Plate: 111146372-5	Plate: 111146446-5	H	19	41	91	0	0	Hs_COPA_1	COPA	coatomer protein complex, subunit alpha
Plate: 111146388-5	Plate: 111146462-5	K	6	2441	91	33.63	5.49	Hs_ALS2CR8_1	ALS2CR8	amyotrophic lateral sclerosis 2 (juvenile) chromosome region, candidate 8
Plate: 111146362-5	Plate: 111146436-5	J	9	385	92	65.45	8.7	Hs_ARNT2_1	ARNT2	aryl-hydrocarbon receptor nuclear translocator 2
Plate: 111146393-5	Plate: 111146467-5	D	8	1413	92	57.11	4.35	Hs_ZNF358_1	ZNF358	zinc finger protein 358
Plate: 111146410-5	Plate: 111146484-5	G	13	2092	92	88.43	3.26	Hs_LOC345462_1
Plate: 111146359-5	Plate: 111146433-5	F	5	543	93	30.2	18.28	Hs_KIF1A_4	KIF1A	kinesin family member 1A
Plate: 111146360-5	Plate: 111146434-5	A	12	1227	93	49.63	0	Hs_FANCA_8	FANCA	Fanconi anemia, complementation group A
Plate: 111146420-5	Plate: 111146494-5	L	16	2177	93	83.83	11.83	Hs_LOC440496_1
Plate: 111146374-5	Plate: 111146448-5	N	15	1736	94	50.75	19.15	Hs_NFKB2_2	NFKB2	nuclear factor of kappa light polypeptide gene enhancer in B-cells 2 (p49/p100)
Plate: 111146375-5	Plate: 111146449-5	F	7	394	94	7.87	6.38	Hs_SFPQ_2	SFPQ	splicing factor proline/glutamine-rich (polypyrimidine tract binding protein associated)
Plate: 111146389-5	Plate: 111146463-5	I	8	2200	94	73.73	15.96	Hs_DOCK8_1	DOCK8	dedicator of cytokinesis 8
Plate: 111146392-5	Plate: 111146466-5	N	10	1714	94	77.77	11.7	Hs_CALR3_1	CALR3	calreticulin 3
Plate: 111146350-5	Plate: 111146424-5	A	19	455	95	35.6	18.95	Hs_OGDH_3	OGDH	oxoglutarate (alpha-ketoglutarate) dehydrogenase (lipoamide)
Plate: 111146358-5	Plate: 111146432-5	B	22	1084	95	58.86	20	Hs_CUL1_5	CUL1	cullin 1
Plate: 111146362-5	Plate: 111146436-5	N	14	762	95	37.93	14.74	Hs_SACM1L_5	SACM1L	SAC1 suppressor of actin mutations 1-like (yeast)
Plate: 111146370-5	Plate: 111146444-5	N	5	1002	95	94.91	2.11	Hs_MAPK8IP2_1	MAPK8IP2	mitogen-activated protein kinase 8 interacting protein 2
Plate: 111146373-5	Plate: 111146447-5	J	11	776	95	45.49	1.05	Hs_HBE1_1	HBE1	hemoglobin, epsilon 1
Plate: 111146418-5	Plate: 111146492-5	G	19	2030	95	73.6	14.74	Hs_LOC286327_1
Plate: 111146382-5	Plate: 111146456-5	I	5	1545	96	90.42	2.08	Hs_STXBP6_1	STXBP6	syntaxin binding protein 6 (amisyn)
Plate: 111146395-5	Plate: 111146469-5	M	3	2504	96	82.83	12.5	Hs_PEBP4_1	PEBP4	phosphatidylethanolamine-binding protein 4
Plate: 111146357-5	Plate: 111146431-5	F	22	503	97	2.58	17.53	Hs_GOSR2_8	GOSR2	golgi SNAP receptor complex member 2
Plate: 111146373-5	Plate: 111146447-5	A	9	1666	97	54.44	36.08	Hs_EIF2S1_1	EIF2S1	eukaryotic translation initiation factor 2, subunit 1 alpha, 35kDa
Plate: 111146376-5	Plate: 111146450-5	A	21	480	97	12.29	1.03	Hs_U2AF1_1	U2AF1	U2 small nuclear RNA auxiliary factor 1
Plate: 111146390-5	Plate: 111146464-5	G	8	1320	97	34.17	15.46	Hs_PLA2G12B_1	PLA2G12B	phospholipase A2, group XIIB
Plate: 111146406-5	Plate: 111146480-5	F	11	2406	97	74.65	3.09	Hs_SH3BP5_2	SH3BP5	SH3-domain binding protein 5 (BTK-associated)
Plate: 111146413-5	Plate: 111146487-5	K	14	1405	97	49.75	1.03	Hs_LOC389333_1	LOC389333	hypothetical LOC389333
Plate: 111146422-5	Plate: 111146496-5	O	19	936	97	43.06	6.19	Hs_LOC442561_1
Plate: 111146356-5	Plate: 111146430-5	K	5	1446	98	16.94	9.18	Hs_SLC35C2_7	SLC35C2	solute carrier family 35, member C2
Plate: 111146380-5	Plate: 111146454-5	A	4	1034	98	30.08	2.04	Hs_KIAA0998_1	TTLL5	tubulin tyrosine ligase-like family, member 5
Plate: 111146422-5	Plate: 111146496-5	B	7	1457	98	90.05	0	Hs_LOC442602_1
Plate: 111146353-5	Plate: 111146427-5	F	13	1486	99	76.18	5.05	Hs_CLECSF2_2	CLEC2B	C-type lectin domain family 2, member B
Plate: 111146357-5	Plate: 111146431-5	H	18	933	99	91.1	4.04	Hs_AQP8_2	AQP8	aquaporin 8
Plate: 111146365-5	Plate: 111146439-5	I	8	616	99	13.15	3.03	Hs_MGC2574_2	CCDC86	coiled-coil domain containing 86
Plate: 111146388-5	Plate: 111146462-5	L	12	855	99	35.32	6.06	Hs_C7orf19_1	ORAI2	ORAI calcium release-activated calcium modulator 2
Plate: 111146362-5	Plate: 111146436-5	B	14	436	100	42.66	31	Hs_ATP5A1_5	ATP5A1	ATP synthase, H+ transporting, mitochondrial F1 complex, alpha subunit 1, cardiac muscle
Plate: 111146366-5	Plate: 111146440-5	L	9	2282	100	82.16	30	Hs_C5R1_2	C5AR1	complement component 5a receptor 1
Plate: 111146369-5	Plate: 111146443-5	L	22	1105	100	58.46	1	Hs_NEK4_5	NEK4	NIMA (never in mitosis gene a)-related kinase 4
Plate: 111146372-5	Plate: 111146446-5	O	13	180	100	0	2	Hs_ARCN1_1	ARCN1	archain 1
Plate: 111146361-5	Plate: 111146435-5	O	12	904	101	24.12	21.78	Hs_ZNF198_1	ZMYM2	zinc finger, MYM-type 2
Plate: 111146383-5	Plate: 111146457-5	B	7	1840	101	52.17	5.94	Hs_EFCBP2_1	EFCBP2	EF-hand calcium binding protein 2
Plate: 111146400-5	Plate: 111146474-5	O	17	4071	101	93.17	5.94	Hs_C8orf22_1	C8orf22	chromosome 8 open reading frame 22
Plate: 111146400-5	Plate: 111146474-5	N	22	1808	101	52.32	32.67	Hs_MYL4_1	MYL4	myosin, light chain 4, alkali; atrial, embryonic
Plate: 111146402-5	Plate: 111146476-5	G	12	1062	101	14.41	5.94	Hs_ARPP-21_1	ARPP-21	cyclic AMP-regulated phosphoprotein, 21 kD
Plate: 111146419-5	Plate: 111146493-5	J	11	2060	101	52.18	4.95	Hs_LOC391581_1
Plate: 111146360-5	Plate: 111146434-5	A	16	780	102	36.54	15.69	Hs_RFC4_7	RFC4	replication factor C (activator 1) 4, 37kDa
Plate: 111146370-5	Plate: 111146444-5	K	15	2243	102	18.1	1.96	Hs_CASK_5	CASK	calcium/calmodulin-dependent serine protein kinase (MAGUK family)
Plate: 111146372-5	Plate: 111146446-5	K	16	1957	102	94.33	16.67	Hs_RUNX3_5	RUNX3	runt-related transcription factor 3
Plate: 111146380-5	Plate: 111146454-5	J	5	2797	102	81.91	0.98	Hs_ANKS1_1	ANKS1A	ankyrin repeat and sterile alpha motif domain containing 1A
Plate: 111146384-5	Plate: 111146458-5	B	22	2908	102	57.36	6.86	Hs_C14orf58_1	FLVCR2	feline leukemia virus subgroup C cellular receptor family, member 2
Plate: 111146353-5	Plate: 111146427-5	E	15	16	103	0	5.83	Hs_IK_1	IK	IK cytokine, down-regulator of HLA II
Plate: 111146374-5	Plate: 111146448-5	N	9	1648	103	73.48	20.39	Hs_NDUFB5_1	NDUFB5	NADH dehydrogenase (ubiquinone) 1 beta subcomplex, 5, 16kDa
Plate: 111146384-5	Plate: 111146458-5	G	13	1764	103	30.67	2.91	Hs_BANK1_1	BANK1	B-cell scaffold protein with ankyrin repeats 1
Plate: 111146406-5	Plate: 111146480-5	P	10	1167	103	12.68	38.83	Hs_Bit1_1	PTRH2	peptidyl-tRNA hydrolase 2
Plate: 111146409-5	Plate: 111146483-5	K	11	688	103	3.49	5.83	Hs_LOC284230_1	LOC284230	similar to large subunit ribosomal protein L36a
Plate: 111146411-5	Plate: 111146485-5	C	14	1056	103	50.28	14.56	Hs_C6orf52_7
Plate: 111146414-5	Plate: 111146488-5	G	17	2160	103	29.49	0.97	Hs_LOC401019_9
Plate: 111146356-5	Plate: 111146430-5	B	12	1174	104	47.1	19.23	Hs_KCNAB2_4	KCNAB2	potassium voltage-gated channel, shaker-related subfamily, beta member 2
Plate: 111146382-5	Plate: 111146456-5	I	17	3033	104	61.16	2.88	Hs_C18orf8_1	C18orf8	chromosome 18 open reading frame 8
Plate: 111146356-5	Plate: 111146430-5	O	9	341	105	19.06	12.38	Hs_TICAM2_2	TICAM2	toll-like receptor adaptor molecule 2
Plate: 111146357-5	Plate: 111146431-5	F	14	676	106	55.47	5.66	Hs_LIMR_3	LMBR1L	limb region 1 homolog (mouse)-like
Plate: 111146375-5	Plate: 111146449-5	A	20	247	106	13.77	12.26	Hs_RPS29_1	RPS29	ribosomal protein S29
Plate: 111146356-5	Plate: 111146430-5	E	3	1057	107	13.43	16.82	Hs_NUP153_3	NUP153	nucleoporin 153kDa
Plate: 111146383-5	Plate: 111146457-5	O	11	2051	107	68.8	0	Hs_MIR16_1	MIR16	membrane interacting protein of RGS16
Plate: 111146368-5	Plate: 111146442-5	L	4	190	108	10	25.93	Hs_G6PC2_3	G6PC2	glucose-6-phosphatase, catalytic, 2
Plate: 111146372-5	Plate: 111146446-5	C	5	343	108	37.9	25	Hs_ACO2_5	ACO2	aconitase 2, mitochondrial
Plate: 111146383-5	Plate: 111146457-5	D	20	1270	108	12.99	25.93	Hs_FLJ20422_1	TMEM161A	transmembrane protein 161A
Plate: 111146393-5	Plate: 111146467-5	I	8	1095	108	43.2	14.81	Hs_LOC130617_1	ZFAND2B	zinc finger, AN1-type domain 2B
Plate: 111146419-5	Plate: 111146493-5	K	15	12	108	0	7.41	Hs_LOC441879_1	LOC646597	similar to procollagen (type III) N-endopeptidase
Plate: 111146350-5	Plate: 111146424-5	F	8	1443	109	19.61	3.67	Hs_HSP90AA1_1	HSP90AA1	heat shock protein 90kDa alpha (cytosolic), class A member 1
Plate: 111146357-5	Plate: 111146431-5	P	6	1819	109	31.28	9.17	Hs_M6PRBP1_2	M6PRBP1	mannose-6-phosphate receptor binding protein 1
Plate: 111146372-5	Plate: 111146446-5	I	20	160	109	3.75	6.42	Hs_CDC5L_1	CDC5L	CDC5 cell division cycle 5-like (S. pombe)
Plate: 111146394-5	Plate: 111146468-5	M	20	2011	109	92.84	3.67	Hs_FLJ32421_1	C1orf58	chromosome 1 open reading frame 58
Plate: 111146360-5	Plate: 111146434-5	N	4	1075	110	33.12	16.36	Hs_CCNT2_3	CCNT2	cyclin T2
Plate: 111146364-5	Plate: 111146438-5	J	8	3118	110	81.62	16.36	Hs_KIAA0999_1	KIAA0999	KIAA0999 protein
Plate: 111146389-5	Plate: 111146463-5	F	12	1203	110	10.22	10.91	Hs_POLR1B_1	POLR1B	polymerase (RNA) I polypeptide B, 128kDa
Plate: 111146364-5	Plate: 111146438-5	G	7	82	111	19.51	8.11	Hs_CDCA1_1	NUF2	NUF2, NDC80 kinetochore complex component, homolog (S. cerevisiae)
Plate: 111146396-5	Plate: 111146470-5	L	9	1058	111	41.87	9.01	Hs_TWISTNB_1	TWISTNB	TWIST neighbor
Plate: 111146404-5	Plate: 111146478-5	F	8	2840	111	30.92	6.31	Hs_AFMID_1	AFMID	arylformamidase
Plate: 111146351-5	Plate: 111146425-5	O	19	2023	112	98.12	1.79	Hs_SSH1_4	SSH1	slingshot homolog 1 (Drosophila)
Plate: 111146358-5	Plate: 111146432-5	A	15	683	112	77.01	0	Hs_STX6_5	STX6	syntaxin 6
Plate: 111146362-5	Plate: 111146436-5	O	22	1526	112	70.84	35.71	Hs_NRG1_7	NRG1	neuregulin 1
Plate: 111146373-5	Plate: 111146447-5	C	20	807	112	43.87	7.14	Hs_GLO1_1	GLO1	glyoxalase I
Plate: 111146405-5	Plate: 111146479-5	M	15	437	112	4.58	20.54	Hs_FLJ40288_1
Plate: 111146362-5	Plate: 111146436-5	P	6	324	113	19.44	32.74	Hs_CA1_2	CA1	carbonic anhydrase I
Plate: 111146366-5	Plate: 111146440-5	C	12	50	113	4	12.39	Hs_LOC399940_5	LOC399937	similar to tripartite motif protein 39
Plate: 111146375-5	Plate: 111146449-5	P	13	1642	113	28.75	2.65	Hs_SLC2A5_5	SLC2A5	solute carrier family 2 (facilitated glucose/fructose transporter), member 5
Plate: 111146356-5	Plate: 111146430-5	O	8	751	114	7.46	19.3	Hs_CYP26B1_2	CYP26B1	cytochrome P450, family 26, subfamily B, polypeptide 1
Plate: 111146358-5	Plate: 111146432-5	I	3	97	114	5.15	24.56	Hs_TAPBP_6	TAPBP	TAP binding protein (tapasin)
Plate: 111146369-5	Plate: 111146443-5	K	12	1675	114	88.48	0.88	Hs_FGFR4_2	FGFR4	fibroblast growth factor receptor 4
Plate: 111146407-5	Plate: 111146481-5	A	5	1826	114	93.37	21.93	Hs_PSG2_1	PSG2	pregnancy specific beta-1-glycoprotein 2
Plate: 111146408-5	Plate: 111146482-5	A	12	1170	114	59.57	3.51	Hs_LOC146167_1	LOC146167	similar to amino acid transporter
Plate: 111146350-5	Plate: 111146424-5	M	13	2598	115	39.65	3.48	Hs_GPD2_1	GPD2	glycerol-3-phosphate dehydrogenase 2 (mitochondrial)
Plate: 111146362-5	Plate: 111146436-5	J	19	97	115	9.28	9.57	Hs_SNRPD1_4	SNRPD1	small nuclear ribonucleoprotein D1 polypeptide 16kDa
Plate: 111146396-5	Plate: 111146470-5	N	5	2761	115	68.27	16.52	Hs_FGD2_1	FGD2	FYVE, RhoGEF and PH domain containing 2
Plate: 111146398-5	Plate: 111146472-5	F	7	1532	115	73.76	5.22	Hs_LOC348840_1	LOC348840	hypothetical LOC348840
Plate: 111146357-5	Plate: 111146431-5	D	19	1294	116	58.58	9.48	Hs_RAB7B_3	RAB7B	RAB7B, member RAS oncogene family
Plate: 111146359-5	Plate: 111146433-5	G	9	246	116	16.26	18.1	Hs_NPM1_13	NPM1	nucleophosmin (nucleolar phosphoprotein B23, numatrin)
Plate: 111146359-5	Plate: 111146433-5	O	18	1492	116	83.38	7.76	Hs_KIF3A_5	KIF3A	kinesin family member 3A
Plate: 111146360-5	Plate: 111146434-5	H	19	186	116	17.2	6.03	Hs_FLJ23749_2	LONRF1	LON peptidase N-terminal domain and ring finger 1
Plate: 111146398-5	Plate: 111146472-5	J	16	1695	116	18.53	33.62	Hs_TBPL2_1	TBPL2	TATA box binding protein like 2
Plate: 111146391-5	Plate: 111146465-5	M	4	1501	117	79.48	11.97	Hs_C19orf22_1	C19orf22	chromosome 19 open reading frame 22
Plate: 111146394-5	Plate: 111146468-5	L	7	1557	117	73.86	20.51	Hs_LOC149469_1
Plate: 111146414-5	Plate: 111146488-5	J	13	344	117	4.65	15.38	Hs_LOC402057_1	LOC402057	similar to 40S ribosomal protein S17
Plate: 111146415-5	Plate: 111146489-5	J	5	2585	117	88.32	22.22	Hs_LOC400920_1
Plate: 111146351-5	Plate: 111146425-5	L	11	957	118	58.52	11.02	Hs_RNF122_3	RNF122	ring finger protein 122
Plate: 111146373-5	Plate: 111146447-5	I	21	213	118	16.9	1.69	Hs_FCGR1A_1	FCGR1A	Fc fragment of IgG, high affinity Ia, receptor (CD64)
Plate: 111146401-5	Plate: 111146475-5	I	17	1546	118	60.93	12.71	Hs_PSMD4_5	PSMD4	proteasome (prosome, macropain) 26S subunit, non-ATPase, 4
Plate: 111146358-5	Plate: 111146432-5	H	13	596	119	47.82	5.88	Hs_TNFRSF1B_1	TNFRSF1B	tumor necrosis factor receptor superfamily, member 1B
Plate: 111146359-5	Plate: 111146433-5	K	3	2225	120	87.01	2.5	Hs_BIRC3_8	BIRC3	baculoviral IAP repeat-containing 3
Plate: 111146375-5	Plate: 111146449-5	I	18	541	120	7.02	11.67	Hs_RPS14_1	RPS14	ribosomal protein S14
Plate: 111146411-5	Plate: 111146485-5	J	4	863	120	37.54	5.83	Hs_LOC390349_1
Plate: 111146351-5	Plate: 111146425-5	I	22	109	121	88.99	97.52	Hs_FBXO5_3	FBXO5	F-box protein 5
Plate: 111146357-5	Plate: 111146431-5	L	14	184	121	1.09	5.79	Hs_ASGR1_1	ASGR1	asialoglycoprotein receptor 1
Plate: 111146366-5	Plate: 111146440-5	F	7	926	121	41.9	9.92	Hs_AVPR1B_1	AVPR1B	arginine vasopressin receptor 1B
Plate: 111146394-5	Plate: 111146468-5	C	16	1933	121	68.91	4.13	Hs_MGC35440_1
Plate: 111146408-5	Plate: 111146482-5	A	19	1130	121	37.08	7.44	Hs_LOC139263_1
Plate: 111146358-5	Plate: 111146432-5	L	9	162	122	10.49	10.66	Hs_KNTC2_6	NDC80	NDC80 homolog, kinetochore complex component (S. cerevisiae)
Plate: 111146361-5	Plate: 111146435-5	J	14	610	122	88.36	8.2	Hs_PGBD1_10	PGBD1	piggyBac transposable element derived 1
Plate: 111146349-5	Plate: 111146423-5	N	18	2512	123	52.83	0.81	Hs_HSD17B7_5	HSD17B7	hydroxysteroid (17-beta) dehydrogenase 7
Plate: 111146364-5	Plate: 111146438-5	H	9	2209	123	81.71	7.32	Hs_GDF1_2	GDF1	growth differentiation factor 1
Plate: 111146386-5	Plate: 111146460-5	K	15	1565	123	66.96	8.94	Hs_AARSL_1	AARS2	alanyl-tRNA synthetase 2, mitochondrial (putative)
Plate: 111146364-5	Plate: 111146438-5	D	13	1425	124	46.46	8.06	Hs_SERPINB6_3	SERPINB6	serpin peptidase inhibitor, clade B (ovalbumin), member 6
Plate: 111146365-5	Plate: 111146439-5	G	22	877	124	51.77	26.61	Hs_TAF3_4
Plate: 111146356-5	Plate: 111146430-5	D	20	772	125	67.49	11.2	Hs_KCNK17_2	KCNK17	potassium channel, subfamily K, member 17
Plate: 111146358-5	Plate: 111146432-5	D	9	11	125	0	12	Hs_TPX2_5	TPX2	TPX2, microtubule-associated, homolog (Xenopus laevis)
Plate: 111146359-5	Plate: 111146433-5	F	19	782	125	22.12	15.2	Hs_APP_8	APP	amyloid beta (A4) precursor protein (peptidase nexin-II, Alzheimer disease)
Plate: 111146414-5	Plate: 111146488-5	J	3	1810	125	65.41	7.2	Hs_LOC401620_1
Plate: 111146419-5	Plate: 111146493-5	K	10	516	125	0.97	1.6	Hs_C20orf199_3
Plate: 111146362-5	Plate: 111146436-5	P	12	488	126	14.14	17.46	Hs_SULF2_5	SULF2	sulfatase 2
Plate: 111146377-5	Plate: 111146451-5	C	20	143	126	6.99	7.94	Hs_SART1_1	SART1	squamous cell carcinoma antigen recognized by T cells
Plate: 111146367-5	Plate: 111146441-5	P	15	1411	127	66.55	3.15	Hs_OR51B4_3	OR51B4	olfactory receptor, family 51, subfamily B, member 4
Plate: 111146375-5	Plate: 111146449-5	I	20	195	127	36.41	3.94	Hs_S100A1_1	S100A1	S100 calcium binding protein A1
Plate: 111146387 -5	Plate: 111146461-5	P	13	3097	127	92.77	0	Hs_KDELC1_1	KDELC1	KDEL (Lys-Asp-Glu-Leu) containing 1
Plate: 111146408-5	Plate: 111146482-5	P	6	1265	127	69.72	7.09	Hs_LOC196346_1	LOC196346	similar to tripartite motif protein 39
Plate: 111146351-5	Plate: 111146425-5	L	12	1000	128	1.4	11.72	Hs_F13A1_3	F13A1	coagulation factor XIII, A1 polypeptide
Plate: 111146359-5	Plate: 111146433-5	A	12	452	128	42.7	26.56	Hs_TUBGCP6_4	TUBGCP6	tubulin, gamma complex associated protein 6
Plate: 111146361-5	Plate: 111146435-5	M	19	443	128	30.7	25	Hs_RFX1_2	RFX1	regulatory factor X, 1 (influences HLA class II expression)
Plate: 111146366-5	Plate: 111146440-5	C	3	1452	128	26.72	3.91	Hs_MED19_4	MED19	mediator complex subunit 19
Plate: 111146388-5	Plate: 111146462-5	A	16	1562	128	70.61	8.59	Hs_FLJ12975_1	TCTN2	tectonic family member 2
Plate: 111146399-5	Plate: 111146473-5	H	8	2417	128	71.78	2.34	Hs_FLJ46010_1
Plate: 111146419-5	Plate: 111146493-5	J	8	2469	128	85.42	4.69	Hs_LOC442159_1
Plate: 111146359-5	Plate: 111146433-5	O	15	275	129	14.18	9.3	Hs_NRG2_1	NRG2	neuregulin 2
Plate: 111146359-5	Plate: 111146433-5	B	21	417	129	36.69	17.05	Hs_MATN3_1	MATN3	matrilin 3
Plate: 111146410-5	Plate: 111146484-5	G	12	742	129	28.84	1.55	Hs_LOC342346_1	LOC342346	hypothetical LOC342346
Plate: 111146410-5	Plate: 111146484-5	H	15	1662	129	54.99	4.65	Hs_FAM42B_1	LOC648809	similar to elongation factor Tu GTP binding domain containing 1
Plate: 111146375-5	Plate: 111146449-5	K	12	65	130	3.08	0	Hs_RPL11_1	RPL11	ribosomal protein L11
Plate: 111146413-5	Plate: 111146487-5	H	15	2278	131	74.67	32.82	Hs_LOC340228_2
Plate: 111146416-5	Plate: 111146490-5	O	20	1651	131	65.23	5.34	Hs_LOC440041_1	LOC440041	similar to tripartite motif protein 17
Plate: 111146353-5	Plate: 111146427-5	M	11	1520	132	56.71	18.94	Hs_SGCA_2	SGCA	sarcoglycan, alpha (50kDa dystrophin-associated glycoprotein)
Plate: 111146367-5	Plate: 111146441-5	O	11	1364	132	22.51	2.27	Hs_PTGIR_3	PTGIR	prostaglandin I2 (prostacyclin) receptor (IP)
Plate: 111146372-5	Plate: 111146446-5	A	4	594	132	6.57	5.3	Hs_ATP6V0B_1	ATP6V0B	ATPase, H+ transporting, lysosomal 21kDa, V0 subunit b
Plate: 111146372-5	Plate: 111146446-5	J	22	2037	132	92.83	4.55	Hs_DOCK3_1	DOCK3	dedicator of cytokinesis 3
Plate: 111146350-5	Plate: 111146424-5	O	22	2802	133	74.95	12.78	Hs_LOC127406_8	LOC127406	similar to laminin receptor 1 (ribosomal protein SA)
Plate: 111146369-5	Plate: 111146443-5	E	19	2237	133	75.86	7.52	Hs_CLK1_5	CLK1	CDC-like kinase 1
Plate: 111146380-5	Plate: 111146454-5	D	12	3039	133	60.97	0.75	Hs_CARHSP1_1	CARHSP1	calcium regulated heat stable protein 1, 24kDa
Plate: 111146390-5	Plate: 111146464-5	I	7	2105	133	39.29	5.26	Hs_MGC13045_1	NUDT22	nudix (nucleoside diphosphate linked moiety X)-type motif 22
Plate: 111146421-5	Plate: 111146495-5	L	17	3397	133	84.96	26.32	Hs_LOC441130_1
Plate: 111146350-5	Plate: 111146424-5	B	11	2718	134	81.09	0.75	Hs_GLMN_1	GLMN	glomulin, FKBP associated protein
Plate: 111146355-5	Plate: 111146429-5	J	20	2081	134	89	33.58	Hs_ABCB4_1	ABCB4	ATP-binding cassette, sub-family B (MDR/TAP), member 4
Plate: 111146361-5	Plate: 111146435-5	A	21	61	134	11.48	22.39	Hs_RING1_1	RING1	ring finger protein 1
Plate: 111146403-5	Plate: 111146477-5	D	9	2128	134	87.27	3.73	Hs_STAP2_2	STAP2	signal transducing adaptor family member 2
Plate: 111146378-5	Plate: 111146452-5	K	4	66	135	0	2.22	Hs_p44S10_1	PSMD6	proteasome (prosome, macropain) 26S subunit, non-ATPase, 6
Plate: 111146401-5	Plate: 111146475-5	M	17	763	135	30.14	9.63	Hs_PSMD12_1	PSMD12	proteasome (prosome, macropain) 26S subunit, non-ATPase, 12
Plate: 111146408-5	Plate: 111146482-5	E	13	392	135	4.85	31.11	Hs_LOC122706_1	FLJ16369	proteasome subunit beta5t
Plate: 111146358-5	Plate: 111146432-5	B	19	1536	136	51.56	15.44	Hs_TP53INP1_5	TP53INP1	tumor protein p53 inducible nuclear protein 1
Plate: 111146374-5	Plate: 111146448-5	H	5	1028	136	48.25	39.71	Hs_CEACAM6_7	CEACAM6	carcinoembryonic antigen-related cell adhesion molecule 6 (non-specific cross reacting antigen)
Plate: 111146391-5	Plate: 111146465-5	M	3	2998	136	95.06	0	Hs_ZNF30_1	ZNF30	zinc finger protein 30
Plate: 111146395-5	Plate: 111146469-5	C	6	2549	136	51.16	1.47	Hs_DYX1C1_1	DYX1C1	dyslexia susceptibility 1 candidate 1
Plate: 111146412-5	Plate: 111146486-5	L	19	982	136	14.05	2.94	Hs_LOC388214_1
Plate: 111146356-5	Plate: 111146430-5	I	19	1679	137	36.33	18.98	Hs_FMO5_3	FMO5	flavin containing monooxygenase 5
Plate: 111146375-5	Plate: 111146449-5	O	15	243	137	4.12	8.03	Hs_PSMB1_3	PSMB1	proteasome (prosome, macropain) subunit, beta type, 1
Plate: 111146379-5	Plate: 111146453-5	C	7	330	137	2.12	0.73	Hs_SLU7_1	SLU7	SLU7 splicing factor homolog (S. cerevisiae)
Plate: 111146386-5	Plate: 111146460-5	K	11	334	137	5.09	2.19	Hs_KIAA1160_1	ISY1	ISY1 splicing factor homolog (S. cerevisiae)
Plate: 111146415-5	Plate: 111146489-5	M	11	2507	137	93.78	13.87	Hs_LOC283914_1
Plate: 111146416-5	Plate: 111146490-5	M	15	1920	137	70.68	6.57	Hs_LOC402505_1
Plate: 111146351-5	Plate: 111146425-5	I	16	946	139	67.23	9.35	Hs_ARIH2_1	ARIH2	ariadne homolog 2 (Drosophila)
Plate: 111146377-5	Plate: 111146451-5	C	8	42	139	7.14	2.88	Hs_EIF2S2_1	EIF2S2	eukaryotic translation initiation factor 2, subunit 2 beta, 38kDa
Plate: 111146377-5	Plate: 111146451-5	G	12	777	139	11.07	5.04	Hs_PLOD3_1	PLOD3	procollagen-lysine, 2-oxoglutarate 5-dioxygenase 3
Plate: 111146393-5	Plate: 111146467-5	L	12	1687	139	56.43	9.35	Hs_RIMS4_1	RIMS4	regulating synaptic membrane exocytosis 4
Plate: 111146416-5	Plate: 111146490-5	C	11	1164	139	78.69	2.88	Hs_C9orf148_1
Plate: 111146401-5	Plate: 111146475-5	K	16	204	140	3.92	4.29	Hs_SON_1	SON	SON DNA binding protein
Plate: 111146406-5	Plate: 111146480-5	F	22	433	140	11.55	1.43	Hs_RPS18_1	RPS18	ribosomal protein S18
Plate: 111146365-5	Plate: 111146439-5	D	9	1645	141	44.86	11.35	Hs_KLC4_2	KLC4	kinesin light chain 4
Plate: 111146367-5	Plate: 111146441-5	D	14	873	141	12.94	8.51	Hs_OR8U1_1	OR8U1	olfactory receptor, family 8, subfamily U, member 1
Plate: 111146393-5	Plate: 111146467-5	D	15	1586	141	85.5	16.31	Hs_FLJ32642_1	VPS37A	vacuolar protein sorting 37 homolog A (S. cerevisiae)
Plate: 111146359-5	Plate: 111146433-5	K	21	434	142	36.18	7.04	Hs_IL15RA_2	IL15RA	interleukin 15 receptor, alpha
Plate: 111146420-5	Plate: 111146494-5	M	8	1969	142	62.72	1.41	Hs_LOC439966_1
Plate: 111146377-5	Plate: 111146451-5	G	11	1470	143	14.63	6.99	Hs_DNCL1_1	DYNLL1	dynein, light chain, LC8-type 1
Plate: 111146397-5	Plate: 111146471-5	F	12	1780	143	83.93	11.89	Hs_C5orf16_1	RELL2	RELT-like 2
Plate: 111146362-5	Plate: 111146436-5	O	8	650	144	24.46	30.56	Hs_MAML2_2	MAML2	mastermind-like 2 (Drosophila)
Plate: 111146362-5	Plate: 111146436-5	P	8	360	144	5.83	16.67	Hs_CA11_1	CA11	carbonic anhydrase XI
Plate: 111146362-5	Plate: 111146436-5	J	10	1157	144	59.12	7.64	Hs_CA14_3	CA14	carbonic anhydrase XIV
Plate: 111146374-5	Plate: 111146448-5	K	4	1458	144	50.14	15.97	Hs_MAGEA10_1	MAGEA10	melanoma antigen family A, 10
Plate: 111146420-5	Plate: 111146494-5	M	17	2088	144	82.95	17.36	Hs_LOC442452_1
Plate: 111146377-5	Plate: 111146451-5	G	8	427	145	3.75	14.48	Hs_G10_1	BUD31	BUD31 homolog (S. cerevisiae)
Plate: 111146356-5	Plate: 111146430-5	P	15	697	146	10.62	26.03	Hs_GRIK4_2	GRIK4	glutamate receptor, ionotropic, kainate 4
Plate: 111146375-5	Plate: 111146449-5	A	19	142	146	7.04	6.85	Hs_PSMD8_1	PSMD8	proteasome (prosome, macropain) 26S subunit, non-ATPase, 8
Plate: 111146391-5	Plate: 111146465-5	H	5	1787	146	37.44	6.85	Hs_C20orf72_1	C20orf72	chromosome 20 open reading frame 72
Plate: 111146364-5	Plate: 111146438-5	D	17	1404	147	21.23	16.33	Hs_TOP1P1_1	TOP1P1	topoisomerase (DNA) I pseudogene 1
Plate: 111146354-5	Plate: 111146428-5	A	6	1881	148	4.36	0	Hs_HAVCR1_1
Plate: 111146356-5	Plate: 111146430-5	L	20	721	148	14.84	8.78	Hs_KCNV2_1	KCNV2	potassium channel, subfamily V, member 2
Plate: 111146362-5	Plate: 111146436-5	J	22	1171	148	63.45	4.73	Hs_P4HB_5	P4HB	procollagen-proline, 2-oxoglutarate 4-dioxygenase (proline 4-hydroxylase), beta polypeptide
Plate: 111146375-5	Plate: 111146449-5	E	18	484	148	9.92	4.05	Hs_RPS11_1	RPS11	ribosomal protein S11
Plate: 111146375-5	Plate: 111146449-5	H	18	1171	148	17.93	2.7	Hs_SUPT6H_1	SUPT6H	suppressor of Ty 6 homolog (S. cerevisiae)
Plate: 111146378-5	Plate: 111146452-5	B	7	2342	148	12.68	7.43	Hs_C4orf6_1	C4orf6	chromosome 4 open reading frame 6
Plate: 111146383-5	Plate: 111146457-5	L	19	797	148	8.16	10.14	Hs_FAM29A_1	FAM29A	family with sequence similarity 29, member A
Plate: 111146410-5	Plate: 111146484-5	C	22	2070	148	68.74	17.57	Hs_LOC387790_1
Plate: 111146411-5	Plate: 111146485-5	B	21	1303	148	70.61	6.76	Hs_LOC390234_1
Plate: 111146412-5	Plate: 111146486-5	O	12	2219	148	78.5	0.68	Hs_LOC392563_1	LOC338829	hypothetical LOC338829
Plate: 111146362-5	Plate: 111146436-5	N	12	131	149	15.27	95.97	Hs_SULF1_1	SULF1	sulfatase 1
Plate: 111146370-5	Plate: 111146444-5	A	5	1846	149	28.01	3.36	Hs_TEK_5	TEK	TEK tyrosine kinase, endothelial (venous malformations, multiple cutaneous and mucosal)
Plate: 111146359-5	Plate: 111146433-5	L	15	857	150	48.89	14	Hs_ITGA6_6	ITGA6	integrin, alpha 6
Plate: 111146381-5	Plate: 111146455-5	F	6	1627	150	59.56	3.33	Hs_VPS4A_1	VPS4A	vacuolar protein sorting 4 homolog A (S. cerevisiae)
Plate: 111146399-5	Plate: 111146473-5	L	3	1405	150	41.85	20	Hs_FLJ45983_1	FLJ45983	FLJ45983 protein
Plate: 111146401-5	Plate: 111146475-5	F	20	2697	150	64.78	22.67	Hs_RASAL2_1	RASAL2	RAS protein activator like 2
Plate: 111146418-5	Plate: 111146492-5	H	18	709	150	26.94	3.33	Hs_LOC441800_1	LOC441800	similar to CMRF35-H antigen precursor (CMRF35-H9) (CMRF-35-H9) (CD300a antigen) (Inhibitory receptor protein 60) (IRp60) (IRC1/IRC2) (NK inhibitory receptor)
Plate: 111146356-5	Plate: 111146430-5	G	6	192	151	70.31	0	Hs_RACGAP1_1	RACGAP1	Rac GTPase activating protein 1
Plate: 111146376-5	Plate: 111146450-5	I	11	1254	151	26.4	13.91	Hs_TM4SF3_1	TSPAN8	tetraspanin 8
Plate: 111146388-5	Plate: 111146462-5	J	13	2740	151	70.55	1.99	Hs_FLJ21918_1	RBM35B	RNA binding motif protein 35B
Plate: 111146392-5	Plate: 111146466-5	B	16	1331	151	83.02	75.5	Hs_MGC17791_1	TNFAIP8L1	tumor necrosis factor, alpha-induced protein 8-like 1
Plate: 111146359-5	Plate: 111146433-5	O	19	1283	152	38.82	15.79	Hs_AREG_3	AREG	amphiregulin (schwannoma-derived growth factor)
Plate: 111146371-5	Plate: 111146445-5	A	7	477	152	53.46	30.26	Hs_PDIK1L_5	PDIK1L	PDLIM1 interacting kinase 1 like
Plate: 111146402-5	Plate: 111146476-5	K	5	509	152	43.03	12.5	Hs_KEAP1_1	KEAP1	kelch-like ECH-associated protein 1
Plate: 111146358-5	Plate: 111146432-5	G	17	966	153	25.26	10.46	Hs_BRDG1_7	STAP1	signal transducing adaptor family member 1
Plate: 111146368-5	Plate: 111146442-5	F	17	2023	153	64.71	30.07	Hs_PPP1R15A_5	PPP1R15A	protein phosphatase 1, regulatory (inhibitor) subunit 15A
Plate: 111146374-5	Plate: 111146448-5	P	18	1704	153	45.66	3.27	Hs_PGM3_1	PGM3	phosphoglucomutase 3
Plate: 111146392-5	Plate: 111146466-5	L	13	2106	153	36.18	8.5	Hs_FLJ32310_1
Plate: 111146399-5	Plate: 111146473-5	K	5	239	153	8.37	5.23	Hs_FLJ45910_1	FLJ45910	FLJ45910 protein
Plate: 111146375-5	Plate: 111146449-5	O	14	345	154	2.9	1.95	Hs_RPL35A_1	RPL35A	ribosomal protein L35a
Plate: 111146379-5	Plate: 111146453-5	B	5	453	154	3.75	9.09	Hs_SF3B2_1	SF3B2	splicing factor 3b, subunit 2, 145kDa
Plate: 111146389-5	Plate: 111146463-5	E	12	715	154	43.08	14.29	Hs_MED25_1	MED25	mediator complex subunit 25
Plate: 111146415-5	Plate: 111146489-5	I	11	1911	154	36.53	33.12	Hs_LOC400512_1
Plate: 111146416-5	Plate: 111146490-5	O	4	1276	154	78.06	12.99	Hs_LOC402720_1
Plate: 111146362-5	Plate: 111146436-5	C	4	986	155	43.91	16.77	Hs_ZMYND11_1	ZMYND11	zinc finger, MYND domain containing 11
Plate: 111146412-5	Plate: 111146486-5	J	3	2923	155	89.5	12.9	Hs_LOC387846_1
Plate: 111146415-5	Plate: 111146489-5	D	20	847	155	40.38	9.68	Hs_LOC401289_1
Plate: 111146356-5	Plate: 111146430-5	K	18	1359	156	58.72	35.9	Hs_GABRP_4	GABRP	gamma-aminobutyric acid (GABA) A receptor, pi
Plate: 111146357-5	Plate: 111146431-5	C	21	1312	156	71.04	8.33	Hs_CACNG4_3	CACNG4	calcium channel, voltage-dependent, gamma subunit 4
Plate: 111146373-5	Plate: 111146447-5	I	14	1313	156	75.93	5.13	Hs_GATA6_1	GATA6	GATA binding protein 6
Plate: 111146384-5	Plate: 111146458-5	E	8	1056	156	17.42	3.21	Hs_FLJ10375_1	TMEM16K	transmembrane protein 16K
Plate: 111146418-5	Plate: 111146492-5	M	19	1655	156	72.08	5.77	Hs_LOC441446_1
Plate: 111146354-5	Plate: 111146428-5	B	18	1082	157	49.45	6.37	Hs_SEL1L_6	SEL1L	sel-1 suppressor of lin-12-like (C. elegans)
Plate: 111146363-5	Plate: 111146437-5	J	12	2435	157	69.9	0	Hs_PEA15_4	PEA15	phosphoprotein enriched in astrocytes 15
Plate: 111146377-5	Plate: 111146451-5	F	3	1371	157	35.67	17.83	Hs_RNU3IP2_1	RRP9	RRP9, small subunit (SSU) processome component, homolog (yeast)
Plate: 111146393-5	Plate: 111146467-5	I	20	1436	157	59.75	3.18	Hs_ENPP6_1	ENPP6	ectonucleotide pyrophosphatase/phosphodiesterase 6
Plate: 111146417-5	Plate: 111146491-5	D	4	2019	157	87.12	15.29	Hs_LOC441020_1
Plate: 111146417-5	Plate: 111146491-5	E	17	549	157	13.84	1.91	Hs_MGC10334_1	MGC10334	hypothetical protein MGC10334
Plate: 111146357-5	Plate: 111146431-5	K	9	264	158	9.47	0	Hs_ACCN4_4	ACCN4	amiloride-sensitive cation channel 4, pituitary
Plate: 111146376-5	Plate: 111146450-5	N	4	1313	158	97.56	1.27	Hs_AAAS_3	AAAS	achalasia, adrenocortical insufficiency, alacrimia (Allgrove, triple-A)
Plate: 111146394-5	Plate: 111146468-5	P	9	1927	158	84.22	3.16	Hs_COMMD7_1	COMMD7	COMM domain containing 7
Plate: 111146411-5	Plate: 111146485-5	K	14	986	158	63.29	3.16	Hs_LOC389386_1	LOC389386	similar to leucine aminopeptidase 3
Plate: 111146420-5	Plate: 111146494-5	O	18	2535	158	88.44	6.33	Hs_LOC440069_1
Plate: 111146376-5	Plate: 111146450-5	I	12	872	159	9.52	23.9	Hs_ZFPL1_1	ZFPL1	zinc finger protein-like 1
Plate: 111146358-5	Plate: 111146432-5	H	11	32	160	15.63	10.63	Hs_CDC27_5	CDC27	cell division cycle 27 homolog (S. cerevisiae)
Plate: 111146358-5	Plate: 111146432-5	A	16	895	160	22.91	2.5	Hs_FOLR3_1	FOLR3	folate receptor 3 (gamma)
Plate: 111146392-5	Plate: 111146466-5	J	13	2183	160	86.07	6.25	Hs_LRRC28_1	LRRC28	leucine rich repeat containing 28
Plate: 111146361-5	Plate: 111146435-5	A	17	1471	161	24.88	6.21	Hs_POU3F4_4	POU3F4	POU class 3 homeobox 4
Plate: 111146361-5	Plate: 111146435-5	B	22	457	161	49.45	32.3	Hs_CHD4_4	CHD4	chromodomain helicase DNA binding protein 4
Plate: 111146376-5	Plate: 111146450-5	O	13	1782	161	93.83	0.62	Hs_TNNC1_1	TNNC1	troponin C type 1 (slow)
Plate: 111146368-5	Plate: 111146442-5	F	9	2145	162	60.56	2.47	Hs_PPFIA3_10	PPFIA3	protein tyrosine phosphatase, receptor type, f polypeptide (PTPRF), interacting protein (liprin), alpha 3
Plate: 111146372-5	Plate: 111146446-5	A	11	588	162	38.78	34.57	Hs_AMBN_1	AMBN	ameloblastin (enamel matrix protein)
Plate: 111146375-5	Plate: 111146449-5	A	3	2614	162	85.73	8.02	Hs_PNOC_1	PNOC	prepronociceptin
Plate: 111146388-5	Plate: 111146462-5	O	14	2965	162	94.97	12.96	Hs_C18orf22_1	C18orf22	chromosome 18 open reading frame 22
Plate: 111146389-5	Plate: 111146463-5	M	8	3033	162	54.01	6.17	Hs_SLCO5A1_1	SLCO5A1	solute carrier organic anion transporter family, member 5A1
Plate: 111146404-5	Plate: 111146478-5	M	17	281	162	9.25	45.68	Hs_FLJ23554_1	C11orf63	chromosome 11 open reading frame 63
Plate: 111146417-5	Plate: 111146491-5	O	16	1592	162	11.43	6.79	Hs_LOC440795_1	SUSD2P1	sushi domain containing 2 pseudogene 1
Plate: 111146373-5	Plate: 111146447-5	B	20	1410	163	41.7	15.34	Hs_IFI16_1	IFI16	interferon, gamma-inducible protein 16
Plate: 111146404-5	Plate: 111146478-5	K	22	477	163	3.77	3.68	Hs_FLJ14936_1	PRPF38A	PRP38 pre-mRNA processing factor 38 (yeast) domain containing A
Plate: 111146359-5	Plate: 111146433-5	P	3	106	164	10.38	18.29	Hs_C6orf102_4	KIF6	kinesin family member 6
Plate: 111146359-5	Plate: 111146433-5	B	8	1033	164	87.71	3.66	Hs_ELA3B_1	ELA3B	elastase 3B, pancreatic
Plate: 111146366-5	Plate: 111146440-5	P	14	1328	164	45.78	1.22	Hs_GRM2_1	GRM2	glutamate receptor, metabotropic 2
Plate: 111146409-5	Plate: 111146483-5	L	10	2276	164	83.17	10.98	Hs_LOC340947_1	LOC340947	similar to eukaryotic translation initiation factor 3, subunit 6 interacting protein
Plate: 111146412-5	Plate: 111146486-5	N	5	421	164	29.69	2.44	Hs_LOC387884_1	LOC727786	hypothetical protein LOC727786
Plate: 111146352-5	Plate: 111146426-5	L	17	1637	165	48.32	14.55	Hs_CDC20_8	CDC20	cell division cycle 20 homolog (S. cerevisiae)
Plate: 111146376-5	Plate: 111146450-5	B	3	624	165	18.91	3.03	Hs_ZNF121_1	ZNF121	zinc finger protein 121
Plate: 111146376-5	Plate: 111146450-5	E	15	796	165	18.97	5.45	Hs_TNNT3_1	TNNT3	troponin T type 3 (skeletal, fast)
Plate: 111146418-5	Plate: 111146492-5	H	10	880	165	12.05	6.06	Hs_LOC441758_2	TP53TG3	TP53TG3 protein
Plate: 111146357-5	Plate: 111146431-5	L	7	945	166	39.05	65.66	Hs_TAP1_2	TAP1	transporter 1, ATP-binding cassette, sub-family B (MDR/TAP)
Plate: 111146360-5	Plate: 111146434-5	E	14	275	166	40	47.59	Hs_POLE_3	POLE	polymerase (DNA directed), epsilon
Plate: 111146370-5	Plate: 111146444-5	B	18	629	166	12.72	17.47	Hs_UCK1_5	UCK1	uridine-cytidine kinase 1
Plate: 111146407-5	Plate: 111146481-5	D	5	1645	166	71	13.86	Hs_LOC91353_1
Plate: 111146349-5	Plate: 111146423-5	P	6	2248	167	39.41	2.4	Hs_LOC158160_4	HSD17B7	hydroxysteroid (17-beta) dehydrogenase 7
Plate: 111146380-5	Plate: 111146454-5	F	3	2757	167	84.33	1.8	Hs_KIAA1078_1	CAMSAP1L1	calmodulin regulated spectrin-associated protein 1-like 1
Plate: 111146391-5	Plate: 111146465-5	O	20	2748	167	20.09	25.15	Hs_MGC15937_1	GLYATL1	glycine-N-acyltransferase-like 1
Plate: 111146361-5	Plate: 111146435-5	F	21	1318	168	46.59	9.52	Hs_KLF13_5	KLF13	Kruppel-like factor 13
Plate: 111146363-5	Plate: 111146437-5	P	11	1058	169	21.27	4.73	Hs_SLAMF1_4	SLAMF1	signaling lymphocytic activation molecule family member 1
Plate: 111146376-5	Plate: 111146450-5	J	13	1025	169	13.17	7.69	Hs_ZNF227_1	ZNF227	zinc finger protein 227
Plate: 111146414-5	Plate: 111146488-5	O	16	585	169	5.13	8.88	Hs_LOC401470_1	RPS26P10	ribosomal protein S26 pseudogene 10
Plate: 111146372-5	Plate: 111146446-5	F	16	1864	170	30.85	13.53	Hs_DDT_1	DDT	D-dopachrome tautomerase
Plate: 111146402-5	Plate: 111146476-5	A	13	794	170	19.14	22.35	Hs_PQBP1_1	PQBP1	polyglutamine binding protein 1
Plate: 111146353-5	Plate: 111146427-5	O	12	1792	171	89.12	7.02	Hs_NMI_6	NMI	N-myc (and STAT) interactor
Plate: 111146359-5	Plate: 111146433-5	K	14	259	171	30.5	13.45	Hs_KIF11_7	KIF11	kinesin family member 11
Plate: 111146417-5	Plate: 111146491-5	J	22	630	171	40.95	12.28	Hs_LOC441208_1
Plate: 111146357-5	Plate: 111146431-5	C	14	633	172	52.92	11.63	Hs_CLCNKB_6	CLCNKB	chloride channel Kb
Plate: 111146360-5	Plate: 111146434-5	G	22	453	172	58.28	5.81	Hs_FLJ35220_3	FLJ35220	hypothetical protein FLJ35220
Plate: 111146361-5	Plate: 111146435-5	F	7	548	172	34.31	24.42	Hs_RAI1_1	RAI1	retinoic acid induced 1
Plate: 111146361-5	Plate: 111146435-5	N	7	152	172	5.26	22.09	Hs_MYST2_1	MYST2	MYST histone acetyltransferase 2
Plate: 111146362-5	Plate: 111146436-5	C	10	502	172	15.54	16.86	Hs_PBX1_4	PBX1	pre-B-cell leukemia homeobox 1
Plate: 111146372-5	Plate: 111146446-5	N	22	1442	172	66.64	63.37	Hs_DPEP1_1	DPEP1	dipeptidase 1 (renal)
Plate: 111146383-5	Plate: 111146457-5	C	22	1293	172	38.13	12.21	Hs_LOC54499_1	TMCO1	transmembrane and coiled-coil domains 1
Plate: 111146415-5	Plate: 111146489-5	A	17	1946	172	65.72	13.37	Hs_LOC400575_1
Plate: 111146418-5	Plate: 111146492-5	M	14	947	172	12.57	1.74	Hs_LOC441560_1
Plate: 111146362-5	Plate: 111146436-5	B	18	1518	173	42.23	53.18	Hs_NAGLU_1	NAGLU	N-acetylglucosaminidase, alpha- (Sanfilippo disease IIIB)
Plate: 111146371-5	Plate: 111146445-5	M	11	358	173	19.83	13.29	Hs_NEK8_5	NEK8	NIMA (never in mitosis gene a)- related kinase 8
Plate: 111146372-5	Plate: 111146446-5	C	13	1242	173	27.13	31.21	Hs_APBA2_1	APBA2	amyloid beta (A4) precursor protein-binding, family A, member 2 (X11-like)
Plate: 111146374-5	Plate: 111146448-5	J	17	540	173	47.59	13.29	Hs_NHLH1_1	NHLH1	nescient helix loop helix 1
Plate: 111146375-5	Plate: 111146449-5	F	10	1272	173	32.08	39.88	Hs_SPIB_1	SPIB	Spi-B transcription factor (Spi-1/PU.1 related)
Plate: 111146375-5	Plate: 111146449-5	M	18	662	173	16.16	1.16	Hs_RPS23_1	RPS23	ribosomal protein S23
Plate: 111146392-5	Plate: 111146466-5	E	6	1408	173	18.47	49.71	Hs_WFIKKN1_1	WFIKKN1	WAP, follistatin/kazal, immunoglobulin, kunitz and netrin domain containing 1
Plate: 111146354-5	Plate: 111146428-5	L	5	188	174	4.79	9.2	Hs_MS4A4A_1	MS4A4A	membrane-spanning 4-domains, subfamily A, member 4
Plate: 111146362-5	Plate: 111146436-5	I	15	1190	174	87.82	37.93	Hs_CITED2_1	CITED2	Cbp/p300-interacting transactivator, with Glu/Asp-rich carboxy-terminal domain, 2
Plate: 111146366-5	Plate: 111146440-5	K	10	911	174	13.94	18.39	Hs_LOC390846_2	hCG_1642947	golgi SNAP receptor complex member 2 pseudogene
Plate: 111146374-5	Plate: 111146448-5	J	22	1308	174	77.98	15.52	Hs_PLP2_1	PLP2	proteolipid protein 2 (colonic epithelium-enriched)
Plate: 111146390-5	Plate: 111146464-5	B	19	1683	174	49.49	39.08	Hs_KIAA1984_1	KIAA1984	KIAA1984
Plate: 111146406-5	Plate: 111146480-5	P	14	944	174	15.78	23.56	Hs_CBWD1_1	CBWD1	COBW domain containing 1
Plate: 111146352-5	Plate: 111146426-5	H	21	306	175	12.42	2.29	Hs_PSMB7_7	PSMB7	proteasome (prosome, macropain) subunit, beta type, 7
Plate: 111146358-5	Plate: 111146432-5	L	12	1071	175	34.92	13.14	Hs_DPF1_1	DPF1	D4, zinc and double PHD fingers family 1
Plate: 111146393-5	Plate: 111146467-5	P	13	385	175	5.97	11.43	Hs_MGC33309_1	GOT1L1	glutamic-oxaloacetic transaminase 1-like 1
Plate: 111146406-5	Plate: 111146480-5	B	14	1703	175	98.06	6.29	Hs_STAP2_2	STAP2	signal transducing adaptor family member 2
Plate: 111146410-5	Plate: 111146484-5	I	12	1973	175	71.57	20	Hs_LOC342900_1
Plate: 111146358-5	Plate: 111146432-5	F	21	667	176	43.78	9.66	Hs_BCL2L13_4	BCL2L13	BCL2-like 13 (apoptosis facilitator)
Plate: 111146368-5	Plate: 111146442-5	H	17	949	176	22.23	18.75	Hs_PTPN23_5	PTPN23	protein tyrosine phosphatase, non-receptor type 23
Plate: 111146403-5	Plate: 111146477-5	E	5	761	176	80.81	35.23	Hs_PARVB_1	PARVB	parvin, beta
Plate: 111146413-5	Plate: 111146487-5	B	10	1157	176	26.27	59.09	Hs_ZNF409_1
Plate: 111146417-5	Plate: 111146491-5	E	9	2393	176	85.04	2.27	Hs_LOC440490_1
Plate: 111146356-5	Plate: 111146430-5	B	8	1391	177	71.6	10.73	Hs_KCNN1_3	KCNN1	potassium intermediate/small conductance calcium-activated channel, subfamily N, member 1
Plate: 111146364-5	Plate: 111146438-5	P	11	1441	177	39.83	18.64	Hs_NCL_10	NCL	nucleolin
Plate: 111146365-5	Plate: 111146439-5	L	7	1068	177	38.58	9.6	Hs_SERPINB11_3	SERPINB11	serpin peptidase inhibitor, clade B (ovalbumin), member 11
Plate: 111146371-5	Plate: 111146445-5	K	9	1196	177	37.37	10.73	Hs_HIPK1_9	HIPK1	homeodomain interacting protein kinase 1
Plate: 111146360-5	Plate: 111146434-5	A	6	120	178	15.83	19.1	Hs_RRM2_5	RRM2	ribonucleotide reductase M2 polypeptide
Plate: 111146363-5	Plate: 111146437-5	C	12	929	178	3.44	0.56	Hs_ASAH1_7	ASAH1	N-acylsphingosine amidohydrolase (acid ceramidase) 1
Plate: 111146392-5	Plate: 111146466-5	A	14	1325	178	51.62	12.92	Hs_FAM26A_1
Plate: 111146392-5	Plate: 111146466-5	N	16	530	178	32.26	8.43	Hs_C19orf28_1	C19orf28	chromosome 19 open reading frame 28
Plate: 111146351-5	Plate: 111146425-5	M	16	1694	179	36.95	23.46	Hs_C20orf18_1	RBCK1	RanBP-type and C3HC4-type zinc finger containing 1
Plate: 111146353-5	Plate: 111146427-5	H	8	1797	179	33.33	9.5	Hs_NCK1_5	NCK1	NCK adaptor protein 1
Plate: 111146361-5	Plate: 111146435-5	P	13	332	179	7.83	28.49	Hs_SPO11_1	SPO11	SPO11 meiotic protein covalently bound to DSB homolog (S. cerevisiae)
Plate: 111146362-5	Plate: 111146436-5	A	15	1685	179	77.92	12.29	Hs_LITAF_3	LITAF	lipopolysaccharide-induced TNF factor
Plate: 111146362-5	Plate: 111146436-5	G	18	272	179	4.78	12.29	Hs_NCOA3_2	NCOA3	nuclear receptor coactivator 3
Plate: 111146382-5	Plate: 111146456-5	D	4	2271	179	95.42	20.11	Hs_ZNF219_1
Plate: 111146386-5	Plate: 111146460-5	N	22	2618	179	45.76	5.59	Hs_SPATA1_1	SPATA1	spermatogenesis associated 1
Plate: 111146379-5	Plate: 111146453-5	H	14	53	181	0	1.66	Hs_U2AF2_3	U2AF2	U2 small nuclear RNA auxiliary factor 2
Plate: 111146379-5	Plate: 111146453-5	C	20	2597	181	18.44	3.87	Hs_STARD3_1	STARD3	StAR-related lipid transfer (START) domain containing 3
Plate: 111146392-5	Plate: 111146466-5	I	15	1278	181	62.28	1.1	Hs_KLHDC3_1	KLHDC3	kelch domain containing 3
Plate: 111146364-5	Plate: 111146438-5	D	9	1359	182	34.22	5.49	Hs_CR1L_3	CR1L	complement component (3b/4b) receptor 1-like
Plate: 111146374-5	Plate: 111146448-5	P	10	1076	182	44.05	2.2	Hs_PAX1_1	PAX1	paired box 1
Plate: 111146374-5	Plate: 111146448-5	D	13	1204	182	72.01	11.54	Hs_NDUFS6_1	NDUFS6	NADH dehydrogenase (ubiquinone) Fe-S protein 6, 13kDa (NADH-coenzyme Q reductase)
Plate: 111146402-5	Plate: 111146476-5	D	14	1112	182	26.98	9.34	Hs_FBXO25_1	FBXO25	F-box protein 25
Plate: 111146361-5	Plate: 111146435-5	I	12	1693	183	38.1	15.3	Hs_ZIC3_2	ZIC3	Zic family member 3 heterotaxy 1 (odd-paired homolog, Drosophila)
Plate: 111146361-5	Plate: 111146435-5	B	20	562	183	29.72	36.61	Hs_HKR1_6	HKR1	GLI-Kruppel family member HKR1
Plate: 111146406-5	Plate: 111146480-5	A	9	785	183	13.63	6.01	Hs_RPL31_1	RPL31	ribosomal protein L31
Plate: 111146409-5	Plate: 111146483-5	C	4	1084	183	56.09	12.02	Hs_PTPNS1L3_1	SIRPB2	signal-regulatory protein beta 2
Plate: 111146356-5	Plate: 111146430-5	B	6	454	184	11.67	8.15	Hs_KCNJ13_3	KCNJ13	potassium inwardly-rectifying channel, subfamily J, member 13
Plate: 111146396-5	Plate: 111146470-5	B	22	544	184	16.91	48.37	Hs_MGC87693_1	ZP1	zona pellucida glycoprotein 1 (sperm receptor)
Plate: 111146403-5	Plate: 111146477-5	A	14	839	184	61.74	24.46	Hs_TSRC1_1	ADAMTSL4	ADAMTS-like 4
Plate: 111146358-5	Plate: 111146432-5	A	17	877	185	42.3	9.19	Hs_GGA1_3	GGA1	golgi associated, gamma adaptin ear containing, ARF binding protein 1
Plate: 111146384-5	Plate: 111146458-5	N	18	2111	185	47.89	18.38	Hs_THUMPD1_1	THUMPD1	THUMP domain containing 1
Plate: 111146398-5	Plate: 111146472-5	F	20	684	186	77.49	2.69	Hs_UNQ6469_1	OR10W1	olfactory receptor, family 10, subfamily W, member 1
Plate: 111146412-5	Plate: 111146486-5	A	10	1546	186	47.35	2.69	Hs_LOC392465_1	GLOD5	glyoxalase domain containing 5
Plate: 111146417-5	Plate: 111146491-5	F	20	1341	186	15.59	32.8	Hs_LOC441180_1
Plate: 111146422-5	Plate: 111146496-5	A	20	748	186	16.18	1.61	Hs_LOC442730_1	LOC442730	similar to heat shock 70kD protein binding protein
Plate: 111146396-5	Plate: 111146470-5	K	5	1031	187	11.64	25.13	Hs_MGC20806_1	LRRC45	leucine rich repeat containing 45
Plate: 111146349-5	Plate: 111146423-5	D	17	1962	188	78.34	3.19	Hs_GFRA3_2	GFRA3	GDNF family receptor alpha 3
Plate: 111146356-5	Plate: 111146430-5	F	15	973	188	89.83	4.79	Hs_GRIA3_1	GRIA3	glutamate receptor, ionotrophic, AMPA 3
Plate: 111146359-5	Plate: 111146433-5	B	22	1007	188	8.44	10.64	Hs_ALDH4A1_1	ALDH4A1	aldehyde dehydrogenase 4 family, member A1
Plate: 111146361-5	Plate: 111146435-5	C	10	68	188	16.18	19.15	Hs_TITF1_5	NKX2-1	NK2 homeobox 1
Plate: 111146362-5	Plate: 111146436-5	E	5	866	188	39.49	9.57	Hs_MYF6_3	MYF6	myogenic factor 6 (herculin)
Plate: 111146375-5	Plate: 111146449-5	A	17	250	188	12.4	12.23	Hs_PSMB5_5	PSMB5	proteasome (prosome, macropain) subunit, beta type, 5
Plate: 111146384-5	Plate: 111146458-5	J	4	1634	188	22.64	6.38	Hs_CHDH_1	CHDH	choline dehydrogenase
Plate: 111146398-5	Plate: 111146472-5	N	10	552	188	10.69	2.13	Hs_C9orf111_1	PNPLA7	patatin-like phospholipase domain containing 7
Plate: 111146408-5	Plate: 111146482-5	G	21	1566	188	53.26	17.02	Hs_LOC131873_1	COL6A6	collagen type VI alpha 6
Plate: 111146403-5	Plate: 111146477-5	H	7	2426	189	82.19	4.23	Hs_SLC30A10_1	SLC30A10	solute carrier family 30, member 10
Plate: 111146405-5	Plate: 111146479-5	O	5	1469	189	83.12	6.88	Hs_LOC200383_1
Plate: 111146412-5	Plate: 111146486-5	K	18	606	189	15.02	7.41	Hs_LOC387710_1
Plate: 111146359-5	Plate: 111146433-5	H	18	1183	190	32.71	2.11	Hs_ASNS_6	ASNS	asparagine synthetase
Plate: 111146380-5	Plate: 111146454-5	M	20	1384	190	18.42	8.42	Hs_KIAA0460_1	KIAA0460	KIAA0460
Plate: 111146407-5	Plate: 111146481-5	B	4	2150	190	75.4	9.47	Hs_LOC152015_1
Plate: 111146377-5	Plate: 111146451-5	H	19	2103	191	59.82	5.24	Hs_FADS2_1	FADS2	fatty acid desaturase 2
Plate: 111146402-5	Plate: 111146476-5	F	19	96	191	16.67	9.95	Hs_PRAME_4	PRAME	preferentially expressed antigen in melanoma
Plate: 111146408-5	Plate: 111146482-5	M	12	2607	191	24.36	2.09	Hs_LOC147645_1	LOC147645	hypothetical protein LOC147645
Plate: 111146353-5	Plate: 111146427-5	H	21	1296	192	33.72	5.21	Hs_B2M_3	B2M	beta-2-microglobulin
Plate: 111146370-5	Plate: 111146444-5	K	5	1335	192	95.81	26.56	Hs_TK1_1	TK1	thymidine kinase 1, soluble
Plate: 111146370-5	Plate: 111146444-5	E	21	1125	192	13.24	8.33	Hs_STK29_5	BRSK2	BR serine/threonine kinase 2
Plate: 111146360-5	Plate: 111146434-5	K	12	1540	193	52.47	6.74	Hs_FANCG_3	FANCG	Fanconi anemia, complementation group G
Plate: 111146365-5	Plate: 111146439-5	A	17	1371	193	58.06	6.22	Hs_C15orf17_3	C15orf17	chromosome 15 open reading frame 17
Plate: 111146374-5	Plate: 111146448-5	L	21	348	193	63.79	2.07	Hs_NPPA_1	NPPA	natriuretic peptide precursor A
Plate: 111146375-5	Plate: 111146449-5	A	14	326	193	2.76	1.04	Hs_RPL18_1	RPL18	ribosomal protein L18
Plate: 111146388-5	Plate: 111146462-5	D	10	2152	193	44.28	5.7	Hs_FLJ22688_1	FUZ	fuzzy homolog (Drosophila)
Plate: 111146408-5	Plate: 111146482-5	H	10	2132	193	65.38	4.15	Hs_SLC5A9_1
Plate: 111146349-5	Plate: 111146423-5	J	5	1318	194	25.42	1.03	Hs_ANXA2_8	ANXA2	annexin A2
Plate: 111146358-5	Plate: 111146432-5	J	8	865	194	18.5	7.22	Hs_CASP6_7	CASP6	caspase 6, apoptosis-related cysteine peptidase
Plate: 111146360-5	Plate: 111146434-5	B	15	153	194	8.5	7.22	Hs_LIG3_8	LIG3	ligase III, DNA, ATP-dependent
Plate: 111146401-5	Plate: 111146475-5	E	21	573	194	5.76	5.15	Hs_RFX3_1	RFX3	regulatory factor X, 3 (influences HLA class II expression)
Plate: 111146413-5	Plate: 111146487-5	G	6	1714	194	82.38	1.55	Hs_LOC389230_1	LOC389230	hypothetical LOC389230
Plate: 111146384-5	Plate: 111146458-5	M	5	633	195	14.06	4.62	Hs_TTC12_1	TTC12	tetratricopeptide repeat domain 12
Plate: 111146410-5	Plate: 111146484-5	D	20	1813	195	76.61	17.44	Hs_LOC388633_1	LDLRAD1	low density lipoprotein receptor class A domain containing 1
Plate: 111146412-5	Plate: 111146486-5	C	10	533	195	19.89	2.56	Hs_LOC392467_1
Plate: 111146411-5	Plate: 111146485-5	E	12	1895	196	51.03	16.33	Hs_LOC348938_1	ICHTHYIN	ichthyin protein
Plate: 111146358-5	Plate: 111146432-5	C	3	1353	197	61.57	19.29	Hs_BCAP29_2	BCAP29	B-cell receptor-associated protein 29
Plate: 111146383-5	Plate: 111146457-5	E	13	26	197	0	11.17	Hs_PCF11_1	PCF11	PCF11, cleavage and polyadenylation factor subunit, homolog (S. cerevisiae)
Plate: 111146387 -5	Plate: 111146461-5	D	12	2089	197	49.11	10.15	Hs_GLB1L_1	GLB1L	galactosidase, beta 1-like
Plate: 111146393-5	Plate: 111146467-5	D	16	1988	197	69.72	10.66	Hs_ZSWIM3_1	ZSWIM3	zinc finger, SWIM-type containing 3
Plate: 111146351-5	Plate: 111146425-5	N	15	1041	198	60.13	0.51	Hs_FBXO44_2	FBXO44	F-box protein 44
Plate: 111146352-5	Plate: 111146426-5	F	19	242	198	6.61	6.06	Hs_PSMA3_7	PSMA3	proteasome (prosome, macropain) subunit, alpha type, 3
Plate: 111146352-5	Plate: 111146426-5	D	21	126	198	7.94	1.01	Hs_PSMB4_2	PSMB4	proteasome (prosome, macropain) subunit, beta type, 4
Plate: 111146370-5	Plate: 111146444-5	O	21	1371	198	22.68	13.13	Hs_DYRK1B_1	DYRK1B	dual-specificity tyrosine-(Y)-phosphorylation regulated kinase 1B
Plate: 111146372-5	Plate: 111146446-5	B	11	1486	198	35.4	63.13	Hs_TPP1_1	TPP1	tripeptidyl peptidase I
Plate: 111146380-5	Plate: 111146454-5	C	10	1451	198	96.55	3.03	Hs_NCDN_1	NCDN	neurochondrin
Plate: 111146390-5	Plate: 111146464-5	B	10	2821	198	0	0	Hs_FAM40A_1	FAM40A	family with sequence similarity 40, member A
Plate: 111146395-5	Plate: 111146469-5	I	15	1899	198	85.94	10.1	Hs_ARMCX4_1
Plate: 111146397-5	Plate: 111146471-5	B	5	1560	198	66.03	2.02	Hs_SLC13A5_1	SLC13A5	solute carrier family 13 (sodium-dependent citrate transporter), member 5
Plate: 111146411-5	Plate: 111146485-5	M	13	1017	198	70.89	19.7	Hs_LOC388963_1	LOC388963	similar to short-chain dehydrogenase/reductase 1
Plate: 111146356-5	Plate: 111146430-5	P	13	1408	199	51.92	11.06	Hs_CNGA3_1	CNGA3	cyclic nucleotide gated channel alpha 3
Plate: 111146359-5	Plate: 111146433-5	E	12	2125	199	27.76	19.6	Hs_ZWINT_8	ZWINT	ZW10 interactor
Plate: 111146372-5	Plate: 111146446-5	I	18	950	199	49.47	9.55	Hs_ENTPD1_1	ENTPD1	ectonucleoside triphosphate diphosphohydrolase 1
Plate: 111146385-5	Plate: 111146459-5	H	19	2411	199	74.66	9.05	Hs_FLJ21827_1	C11orf60	chromosome 11 open reading frame 60
Plate: 111146419-5	Plate: 111146493-5	E	11	1832	199	36.35	4.52	Hs_LOC441861_6
Plate: 111146350-5	Plate: 111146424-5	I	19	2496	201	51.68	14.43	Hs_HSGT1_6	ECD	ecdysoneless homolog (Drosophila)
Plate: 111146359-5	Plate: 111146433-5	G	15	875	201	42.74	11.44	Hs_TOSO_3	FAIM3	Fas apoptotic inhibitory molecule 3
Plate: 111146360-5	Plate: 111146434-5	P	6	1329	201	69.07	11.44	Hs_CRABP2_1	CRABP2	cellular retinoic acid binding protein 2
Plate: 111146399-5	Plate: 111146473-5	B	10	1506	201	22.84	9.95	Hs_FLJ41649_1
Plate: 111146401-5	Plate: 111146475-5	A	16	478	201	3.97	33.33	Hs_SNRPB_1	SNRPB	small nuclear ribonucleoprotein polypeptides B and B1
Plate: 111146406-5	Plate: 111146480-5	K	11	985	201	5.08	15.92	Hs_ACTBL1_1	A26C3	ANKRD26-like family C, member 3
Plate: 111146361-5	Plate: 111146435-5	A	15	375	202	53.87	26.24	Hs_PAX3_3	PAX3	paired box 3
Plate: 111146394-5	Plate: 111146468-5	I	13	2762	202	39.21	1.98	Hs_NLF1_1	FAM148A	family with sequence similarity 148, member A
Plate: 111146350-5	Plate: 111146424-5	E	12	501	203	4.39	1.97	Hs_SF3A1_1	SF3A1	splicing factor 3a, subunit 1, 120kDa
Plate: 111146373-5	Plate: 111146447-5	G	22	533	203	10.69	26.11	Hs_GOLGA2_1	GOLGA2	golgi autoantigen, golgin subfamily a, 2
Plate: 111146375-5	Plate: 111146449-5	I	14	410	203	6.59	0	Hs_RPL30_1	RPL30	ribosomal protein L30
Plate: 111146379-5	Plate: 111146453-5	F	10	1041	203	37.46	2.96	Hs_TP53AP1_1
Plate: 111146380-5	Plate: 111146454-5	M	4	2002	203	75.37	2.96	Hs_MRPS27_1	MRPS27	mitochondrial ribosomal protein S27
Plate: 111146403-5	Plate: 111146477-5	D	10	2366	203	88.25	14.29	Hs_SLC2A9_1	SLC2A9	solute carrier family 2 (facilitated glucose transporter), member 9
Plate: 111146352-5	Plate: 111146426-5	D	19	177	204	10.73	2.94	Hs_PSMA2_3	PSMA2	proteasome (prosome, macropain) subunit, alpha type, 2
Plate: 111146362-5	Plate: 111146436-5	C	16	325	204	52.31	33.82	Hs_G22P1_3	XRCC6	X-ray repair complementing defective repair in Chinese hamster cells 6 (Ku autoantigen, 70kDa)
Plate: 111146366-5	Plate: 111146440-5	J	18	2102	204	76.64	4.9	Hs_HTR1A_2	HTR1A	5-hydroxytryptamine (serotonin) receptor 1A
Plate: 111146384-5	Plate: 111146458-5	A	17	974	204	77.52	44.12	Hs_MRPL20_1	MRPL20	mitochondrial ribosomal protein L20
Plate: 111146380-5	Plate: 111146454-5	N	4	2332	205	87.01	10.73	Hs_RPL13A_1	RPL13A	ribosomal protein L13a
Plate: 111146368-5	Plate: 111146442-5	H	14	1285	206	79.77	9.22	Hs_LOC400927_8	LOC400927	TPTE and PTEN homologous inositol lipid phosphatase pseudogene
Plate: 111146356-5	Plate: 111146430-5	E	11	2133	207	7.03	12.56	Hs_CYBA_5	CYBA	cytochrome b-245, alpha polypeptide
Plate: 111146373-5	Plate: 111146447-5	G	18	1360	207	47.79	34.3	Hs_GFER_1	GFER	growth factor, augmenter of liver regeneration (ERV1 homolog, S. cerevisiae)
Plate: 111146388-5	Plate: 111146462-5	L	21	1404	207	29.13	1.93	Hs_FLJ32855_1	CCDC33	coiled-coil domain containing 33
Plate: 111146416-5	Plate: 111146490-5	E	17	2308	207	72.36	18.36	Hs_LOC402527_1	LOC644387	similar to myelin protein zero-like 1 isoform a
Plate: 111146350-5	Plate: 111146424-5	K	10	778	208	13.5	17.79	Hs_TXNL4A_3	TXNL4A	thioredoxin-like 4A
Plate: 111146361-5	Plate: 111146435-5	J	11	1120	208	39.46	10.58	Hs_PHF8_3	PHF8	PHD finger protein 8
Plate: 111146372-5	Plate: 111146446-5	E	4	343	208	9.91	14.42	Hs_ATP6AP1_1	ATP6AP1	ATPase, H+ transporting, lysosomal accessory protein 1
Plate: 111146373-5	Plate: 111146447-5	A	14	1583	208	60.01	69.71	Hs_GARS_1	GARS	glycyl-tRNA synthetase
Plate: 111146395-5	Plate: 111146469-5	L	13	2597	208	69.23	10.58	Hs_LOC169355_1
Plate: 111146410-5	Plate: 111146484-5	D	15	2462	208	82.62	11.54	Hs_MESDC2_1	MESDC2	mesoderm development candidate 2
Plate: 111146366-5	Plate: 111146440-5	K	13	1008	209	29.37	10.05	Hs_HTR3E_5	HTR3E	5-hydroxytryptamine (serotonin) receptor 3, family member E
Plate: 111146386-5	Plate: 111146460-5	F	19	1956	209	43.92	0.96	Hs_NIF3L1_1	NIF3L1	NIF3 NGG1 interacting factor 3-like 1 (S. pombe)
Plate: 111146392-5	Plate: 111146466-5	J	5	2063	209	77.46	12.44	Hs_TMEM16D_1	TMEM16D	transmembrane protein 16D
Plate: 111146394-5	Plate: 111146468-5	H	9	2256	209	80.98	23.92	Hs_WFDC5_1	WFDC5	WAP four-disulfide core domain 5
Plate: 111146394-5	Plate: 111146468-5	C	17	1597	209	81.72	14.83	Hs_CKLFSF2_1	CMTM2	CKLF-like MARVEL transmembrane domain containing 2
Plate: 111146418-5	Plate: 111146492-5	A	5	328	209	69.82	14.35	Hs_LOC441237_1
Plate: 111146374-5	Plate: 111146448-5	D	7	70	210	4.29	46.67	Hs_NDUFA3_1	NDUFA3	NADH dehydrogenase (ubiquinone) 1 alpha subcomplex, 3, 9kDa
Plate: 111146374-5	Plate: 111146448-5	N	14	2144	210	90.58	8.1	Hs_PDYN_1	PDYN	prodynorphin
Plate: 111146384-5	Plate: 111146458-5	C	12	1589	210	65.45	7.14	Hs_DALRD3_1	DALRD3	DALR anticodon binding domain containing 3
Plate: 111146409-5	Plate: 111146483-5	F	19	2480	210	86.49	11.9	Hs_LOC339970_1	LOC339970	similar to glutamate receptor, ionotropic, N-methyl D-aspartate-like 1A isoform 1
Plate: 111146357-5	Plate: 111146431-5	I	10	1470	211	28.84	15.64	Hs_MARCO_1	MARCO	macrophage receptor with collagenous structure
Plate: 111146393-5	Plate: 111146467-5	B	18	1079	211	28.73	5.69	Hs_C20orf173_1
Plate: 111146404-5	Plate: 111146478-5	H	6	2800	211	71.46	3.79	Hs_TTC8_1	TTC8	tetratricopeptide repeat domain 8
Plate: 111146413-5	Plate: 111146487-5	G	8	1826	211	55.04	4.74	Hs_LOC389248_1
Plate: 111146416-5	Plate: 111146490-5	J	11	2722	211	95.55	9	Hs_LOC440131_1
Plate: 111146403-5	Plate: 111146477-5	D	3	2578	212	75.64	5.66	Hs_THAP1_1	THAP1	THAP domain containing, apoptosis associated protein 1
Plate: 111146408-5	Plate: 111146482-5	L	17	637	212	19.47	29.72	Hs_LOC158730_1	CXorf30	chromosome X open reading frame 30
Plate: 111146350-5	Plate: 111146424-5	J	11	2466	213	70.97	48.36	Hs_APOA2_1	APOA2	apolipoprotein A-II
Plate: 111146375-5	Plate: 111146449-5	O	17	637	213	53.69	30.52	Hs_PSMD5_1	PSMD5	proteasome (prosome, macropain) 26S subunit, non-ATPase, 5
Plate: 111146391-5	Plate: 111146465-5	C	9	849	213	7.42	6.1	Hs_XTP7_1	EXOC3L2	exocyst complex component 3-like 2
Plate: 111146392-5	Plate: 111146466-5	G	13	1654	213	33.68	4.69	Hs_MGC20983_1	MGC20983	hypothetical protein MGC20983
Plate: 111146398-5	Plate: 111146472-5	D	9	2310	213	64.89	7.04	Hs_GATS_1	GATS	opposite strand transcription unit to STAG3
Plate: 111146400-5	Plate: 111146474-5	N	15	1630	213	46.93	23.94	Hs_GGT1_1	GGT1	gamma-glutamyltransferase 1
Plate: 111146353-5	Plate: 111146427-5	D	15	1088	214	34.93	19.16	Hs_CD5L_3	CD5L	CD5 molecule-like
Plate: 111146359-5	Plate: 111146433-5	O	10	61	214	0	7.01	Hs_TUBGCP2_1	TUBGCP2	tubulin, gamma complex associated protein 2
Plate: 111146359-5	Plate: 111146433-5	G	16	963	214	36.86	16.82	Hs_TUBA2_8	TUBA3C	tubulin, alpha 3c
Plate: 111146374-5	Plate: 111146448-5	M	20	979	215	73.24	32.09	Hs_MYH7_1	MYH7	myosin, heavy chain 7, cardiac muscle, beta
Plate: 111146382-5	Plate: 111146456-5	F	9	1490	215	5.97	25.12	Hs_THAP4_1	THAP4	THAP domain containing 4
Plate: 111146400-5	Plate: 111146474-5	J	6	2250	215	12.8	52.56	Hs_HYAL1_1	HYAL1	hyaluronoglucosaminidase 1
Plate: 111146360-5	Plate: 111146434-5	L	3	648	216	27.01	21.76	Hs_MPG_1	MPG	N-methylpurine-DNA glycosylase
Plate: 111146363-5	Plate: 111146437-5	P	6	1974	216	27.66	10.65	Hs_TUSC4_2	TUSC4	tumor suppressor candidate 4
Plate: 111146389-5	Plate: 111146463-5	H	20	2148	216	12.8	8.8	Hs_SYT3_1	SYT3	synaptotagmin III
Plate: 111146390-5	Plate: 111146464-5	D	13	1064	216	5.83	15.74	Hs_FLJ14768_1	FIZ1	FLT3-interacting zinc finger 1
Plate: 111146397-5	Plate: 111146471-5	J	9	1399	216	45.68	6.02	Hs_FLJ41131_1	C19orf54	chromosome 19 open reading frame 54
Plate: 111146409-5	Plate: 111146483-5	D	7	833	216	26.53	45.83	Hs_LOC339843_1	LOC339843	similar to WW domain containing E3 ubiquitin protein ligase 1
Plate: 111146351-5	Plate: 111146425-5	E	19	2150	217	88.47	10.14	Hs_CDC14B_2	CDC14B	CDC14 cell division cycle 14 homolog B (S. cerevisiae)
Plate: 111146352-5	Plate: 111146426-5	B	21	154	217	7.79	5.07	Hs_PSMB3_6	PSMB3	proteasome (prosome, macropain) subunit, beta type, 3
Plate: 111146375-5	Plate: 111146449-5	C	18	542	217	17.9	5.99	Hs_RPS9_1	RPS9	ribosomal protein S9
Plate: 111146391-5	Plate: 111146465-5	M	16	1651	217	3.57	4.15	Hs_MGC29729_1	FAM58A	family with sequence similarity 58, member A
Plate: 111146402-5	Plate: 111146476-5	P	17	1418	217	87.02	13.82	Hs_SCRIB_1	SCRIB	scribbled homolog (Drosophila)
Plate: 111146417-5	Plate: 111146491-5	G	21	2041	217	33.46	5.99	Hs_LOC440586_1
Plate: 111146419-5	Plate: 111146493-5	D	3	1568	217	13.2	7.37	Hs_LOC442045_1
Plate: 111146359-5	Plate: 111146433-5	L	6	943	218	45.6	17.89	Hs_MBTPS1_3	MBTPS1	membrane-bound transcription factor peptidase, site 1
Plate: 111146391-5	Plate: 111146465-5	E	20	1288	218	53.96	10.55	Hs_MK2S4_1	RCSD1	RCSD domain containing 1
Plate: 111146396-5	Plate: 111146470-5	A	13	1016	218	22.93	12.39	Hs_MGC33600_1	TCTE1	t-complex-associated-testis-expressed 1
Plate: 111146353-5	Plate: 111146427-5	B	5	2902	219	75.36	21.46	Hs_C8A_3	C8A	complement component 8, alpha polypeptide
Plate: 111146380-5	Plate: 111146454-5	A	11	49	219	14.29	6.39	Hs_ATF6_5	ATF6	activating transcription factor 6
Plate: 111146413-5	Plate: 111146487-5	E	7	1503	219	49.63	10.05	Hs_LOC388820_1	LOC388820	hypothetical gene supported by BC049386
Plate: 111146414-5	Plate: 111146488-5	A	21	463	219	6.26	6.85	Hs_LOC401074_1	LOC401074	hypothetical LOC401074
Plate: 111146414-5	Plate: 111146488-5	D	22	2279	219	51.16	14.61	Hs_LOC400128_1
Plate: 111146419-5	Plate: 111146493-5	L	9	899	219	26.36	3.2	Hs_LOC442084_1	LOC728246	hypothetical protein LOC728246
Plate: 111146361-5	Plate: 111146435-5	I	3	204	220	17.65	10.91	Hs_JUN_3	JUN	jun oncogene
Plate: 111146368-5	Plate: 111146442-5	H	15	856	220	46.85	3.18	Hs_DUSP12_6	DUSP12	dual specificity phosphatase 12
Plate: 111146403-5	Plate: 111146477-5	H	12	1975	220	83.29	16.36	Hs_SPPL2B_1	SPPL2B	signal peptide peptidase-like 2B
Plate: 111146360-5	Plate: 111146434-5	M	7	651	221	51.92	13.12	Hs_LOC391059_4	FRRS1	ferric-chelate reductase 1
Plate: 111146377-5	Plate: 111146451-5	I	19	90	221	0	1.81	Hs_NAPA_1	NAPA	N-ethylmaleimide-sensitive factor attachment protein, alpha
Plate: 111146385-5	Plate: 111146459-5	N	8	1963	221	32.3	2.71	Hs_BBX_1	BBX	bobby sox homolog (Drosophila)
Plate: 111146395-5	Plate: 111146469-5	O	17	1909	221	46.2	4.07	Hs_FLJ25393_1	CCDC67	coiled-coil domain containing 67
Plate: 111146401-5	Plate: 111146475-5	E	11	350	221	9.14	14.03	Hs_PHF2_1	PHF2	PHD finger protein 2
Plate: 111146406-5	Plate: 111146480-5	G	10	960	221	15.1	2.26	Hs_RPS7_1	RPS7	ribosomal protein S7
Plate: 111146408-5	Plate: 111146482-5	K	14	1245	221	4.26	12.67	Hs_LOC148915_1
Plate: 111146356-5	Plate: 111146430-5	M	18	2077	222	16.42	3.6	Hs_GRID1_1	GRID1	glutamate receptor, ionotropic, delta 1
Plate: 111146358-5	Plate: 111146432-5	N	14	456	222	73.9	5.86	Hs_TRIP_9	TRAIP	TRAF interacting protein
Plate: 111146361-5	Plate: 111146435-5	M	6	351	222	61.25	30.18	Hs_TBP_1	TBP	TATA box binding protein
Plate: 111146364-5	Plate: 111146438-5	C	16	475	222	43.79	4.95	Hs_LRAT_2	LRAT	lecithin retinol acyltransferase (phosphatidylcholine--retinol O-acyltransferase)
Plate: 111146372-5	Plate: 111146446-5	K	19	658	222	30.24	16.67	Hs_ASL_1	ASL	argininosuccinate lyase
Plate: 111146397-5	Plate: 111146471-5	P	10	2051	222	46.95	33.78	Hs_MGC34713_1	C5orf36	chromosome 5 open reading frame 36
Plate: 111146352-5	Plate: 111146426-5	N	21	1825	223	97.64	8.07	Hs_PSMB10_1	PSMB10	proteasome (prosome, macropain) subunit, beta type, 10
Plate: 111146357-5	Plate: 111146431-5	N	12	163	223	6.75	8.07	Hs_MRC2_6	MRC2	mannose receptor, C type 2
Plate: 111146357-5	Plate: 111146431-5	F	16	463	223	12.31	10.76	Hs_LRP3_3	LRP3	low density lipoprotein receptor-related protein 3
Plate: 111146358-5	Plate: 111146432-5	H	19	2583	223	74.29	12.11	Hs_UNC5B_8	UNC5B	unc-5 homolog B (C. elegans)
Plate: 111146360-5	Plate: 111146434-5	C	20	1027	223	38.56	41.7	Hs_POLI_1	POLI	polymerase (DNA directed) iota
Plate: 111146392-5	Plate: 111146466-5	F	15	2116	223	55.77	21.52	Hs_LOC123872_1	LRRC50	leucine rich repeat containing 50
Plate: 111146399-5	Plate: 111146473-5	G	6	772	223	11.4	4.48	Hs_OR56A3_1	OR56A3	olfactory receptor, family 56, subfamily A, member 3
Plate: 111146403-5	Plate: 111146477-5	I	10	778	223	16.58	5.83	Hs_C21orf58_1	C21orf58	chromosome 21 open reading frame 58
Plate: 111146403-5	Plate: 111146477-5	J	20	83	223	2.41	4.48	Hs_KIAA1967_1	KIAA1967	KIAA1967
Plate: 111146352-5	Plate: 111146426-5	N	19	212	224	8.02	3.57	Hs_PSMA7_3	PSMA7	proteasome (prosome, macropain) subunit, alpha type, 7
Plate: 111146374-5	Plate: 111146448-5	O	11	2605	224	80.77	29.91	Hs_KRTHA5_1
Plate: 111146387 -5	Plate: 111146461-5	J	15	1650	224	29.03	9.82	Hs_DCC1_1	DCC1	defective in sister chromatid cohesion homolog 1 (S. cerevisiae)
Plate: 111146389-5	Plate: 111146463-5	B	13	1475	224	30.17	11.16	Hs_TMPIT_1	TMEM120A	transmembrane protein 120A
Plate: 111146392-5	Plate: 111146466-5	F	8	1530	224	59.28	25	Hs_SLC5A10_1	SLC5A10	solute carrier family 5 (sodium/glucose cotransporter), member 10
Plate: 111146395-5	Plate: 111146469-5	L	11	1619	224	93.33	8.93	Hs_MIST1_1	BHLHB8	basic helix-loop-helix domain containing, class B, 8
Plate: 111146356-5	Plate: 111146430-5	B	10	1032	225	25.78	89.33	Hs_KCNS2_1	KCNS2	potassium voltage-gated channel, delayed-rectifier, subfamily S, member 2
Plate: 111146397-5	Plate: 111146471-5	J	16	1498	225	16.29	8.89	Hs_PNPLA1_1	PNPLA1	patatin-like phospholipase domain containing 1
Plate: 111146400-5	Plate: 111146474-5	A	21	1170	225	8.8	24	Hs_LOC494115_1	CCBL2	cysteine conjugate-beta lyase 2
Plate: 111146422-5	Plate: 111146496-5	E	16	2233	225	70.58	4	Hs_LOC442710_1	LOC442710	similar to EF-hand calcium binding domain 1
Plate: 111146361-5	Plate: 111146435-5	H	12	888	226	31.53	38.5	Hs_TBL1XR1_9	TBL1XR1	transducin (beta)-like 1X-linked receptor 1
Plate: 111146366-5	Plate: 111146440-5	D	16	2301	226	91.4	7.52	Hs_GRM4_3	GRM4	glutamate receptor, metabotropic 4
Plate: 111146387 -5	Plate: 111146461-5	M	3	2395	226	80.67	11.95	Hs_TOR3A_1
Plate: 111146389-5	Plate: 111146463-5	B	21	3178	226	73.88	14.6	Hs_REG4_1	REG4	regenerating islet-derived family, member 4
Plate: 111146401-5	Plate: 111146475-5	G	15	1900	226	64.37	3.98	Hs_SEPT4_1	2007-09-04	septin 4
Plate: 111146350-5	Plate: 111146424-5	O	20	648	227	36.11	19.38	Hs_MRPL3_5	MRPL3	mitochondrial ribosomal protein L3
Plate: 111146373-5	Plate: 111146447-5	I	22	1329	227	49.13	14.1	Hs_GOLGA3_1	GOLGA3	golgi autoantigen, golgin subfamily a, 3
Plate: 111146395-5	Plate: 111146469-5	H	10	1503	227	83.57	7.93	Hs_LOC196549_1
Plate: 111146350-5	Plate: 111146424-5	P	21	2067	228	86.02	20.61	Hs_EIF3S5_6	EIF3F	eukaryotic translation initiation factor 3, subunit F
Plate: 111146375-5	Plate: 111146449-5	K	5	87	228	10.34	22.81	Hs_POLR2F_1	POLR2F	polymerase (RNA) II (DNA directed) polypeptide F
Plate: 111146382-5	Plate: 111146456-5	L	9	1466	228	31.86	19.3	Hs_POLR1D_1	POLR1D	polymerase (RNA) I polypeptide D, 16kDa
Plate: 111146393-5	Plate: 111146467-5	A	3	1201	228	45.96	10.09	Hs_OR2T4_1	OR2T4	olfactory receptor, family 2, subfamily T, member 4
Plate: 111146397-5	Plate: 111146471-5	I	10	1407	228	66.6	16.23	Hs_FLJ37794_1	IGSF22	immunoglobulin superfamily, member 22
Plate: 111146401-5	Plate: 111146475-5	G	6	608	228	4.77	15.79	Hs_RPS24_1	RPS24	ribosomal protein S24
Plate: 111146410-5	Plate: 111146484-5	N	5	1935	228	67.44	5.26	Hs_LOC387894_1
Plate: 111146357-5	Plate: 111146431-5	B	10	1349	229	33.88	10.04	Hs_DKFZp451J0118_2	TXLNA	taxilin alpha
Plate: 111146367-5	Plate: 111146441-5	D	6	1719	229	68.35	14.85	Hs_GPR62_1	GPR62	G protein-coupled receptor 62
Plate: 111146382-5	Plate: 111146456-5	D	20	3317	229	70.55	13.97	Hs_HOOK1_1	HOOK1	hook homolog 1 (Drosophila)
Plate: 111146384-5	Plate: 111146458-5	D	12	1532	229	44.84	0.44	Hs_MAML3_1	MAML3	mastermind-like 3 (Drosophila)
Plate: 111146391-5	Plate: 111146465-5	O	14	2807	229	86.32	9.61	Hs_MGC14839_1	C11orf52	chromosome 11 open reading frame 52
Plate: 111146415-5	Plate: 111146489-5	D	10	1118	229	39.18	36.68	Hs_LOC401175_1
Plate: 111146369-5	Plate: 111146443-5	H	19	1956	230	84.87	2.17	Hs_PIK3CB_5	PIK3CB	phosphoinositide-3-kinase, catalytic, beta polypeptide
Plate: 111146369-5	Plate: 111146443-5	A	20	1778	230	54.95	0	Hs_IRAK1_5	IRAK1	interleukin-1 receptor-associated kinase 1
Plate: 111146408-5	Plate: 111146482-5	E	11	2834	230	85.92	33.91	Hs_LOC120364_1
Plate: 111146383-5	Plate: 111146457-5	L	22	608	231	4.11	19.05	Hs_C21orf55_1	C21orf55	chromosome 21 open reading frame 55
Plate: 111146397-5	Plate: 111146471-5	O	4	1964	231	49.24	16.02	Hs_OR51V1_1	OR51V1	olfactory receptor, family 51, subfamily V, member 1
Plate: 111146402-5	Plate: 111146476-5	B	4	870	231	14.25	6.93	Hs_TFIP11_1	TFIP11	tuftelin interacting protein 11
Plate: 111146406-5	Plate: 111146480-5	I	4	2320	231	87.89	16.45	Hs_OR4M1_1	OR4M1	olfactory receptor, family 4, subfamily M, member 1
Plate: 111146419-5	Plate: 111146493-5	B	6	2282	231	94.35	13.42	Hs_LOC442141_1
Plate: 111146356-5	Plate: 111146430-5	A	9	235	232	6.38	8.19	Hs_SLC25A29_4	SLC25A29	solute carrier family 25, member 29
Plate: 111146362-5	Plate: 111146436-5	J	11	1083	232	64.54	12.07	Hs_HPRT1_2	HPRT1	hypoxanthine phosphoribosyltransferase 1 (Lesch-Nyhan syndrome)
Plate: 111146370-5	Plate: 111146444-5	F	4	1901	232	95	60.78	Hs_STYK1_2	STYK1	serine/threonine/tyrosine kinase 1
Plate: 111146409-5	Plate: 111146483-5	A	6	2129	232	85.06	14.66	Hs_LOC285193_1
Plate: 111146416-5	Plate: 111146490-5	M	21	1306	232	70.21	6.47	Hs_LOC402677_8
Plate: 111146352-5	Plate: 111146426-5	B	19	236	233	8.05	2.15	Hs_PSMA1_3	PSMA1	proteasome (prosome, macropain) subunit, alpha type, 1
Plate: 111146356-5	Plate: 111146430-5	B	19	936	233	21.47	68.24	Hs_KCNA10_6	KCNA10	potassium voltage-gated channel, shaker-related subfamily, member 10
Plate: 111146362-5	Plate: 111146436-5	E	16	465	233	25.81	31.76	Hs_ILF2_5	ILF2	interleukin enhancer binding factor 2, 45kDa
Plate: 111146377-5	Plate: 111146451-5	O	4	2070	233	77.34	5.15	Hs_C10orf7_1	CDC123	cell division cycle 123 homolog (S. cerevisiae)
Plate: 111146403-5	Plate: 111146477-5	F	5	3178	233	91.98	5.15	Hs_YAP_1	YY1AP1	YY1 associated protein 1
Plate: 111146403-5	Plate: 111146477-5	J	14	1527	233	52.06	7.3	Hs_AF15Q14_1	CASC5	cancer susceptibility candidate 5
Plate: 111146357-5	Plate: 111146431-5	K	21	470	234	15.96	5.13	Hs_TRPV5_2	TRPV5	transient receptor potential cation channel, subfamily V, member 5
Plate: 111146402-5	Plate: 111146476-5	A	15	2259	234	75.03	11.54	Hs_CNIH_1	CNIH	cornichon homolog (Drosophila)
Plate: 111146376-5	Plate: 111146450-5	B	8	370	235	7.84	2.98	Hs_SF3A2_1	SF3A2	splicing factor 3a, subunit 2, 66kDa
Plate: 111146394-5	Plate: 111146468-5	O	10	1636	235	65.28	22.13	Hs_MGC42718_1	LYPD4	LY6/PLAUR domain containing 4
Plate: 111146399-5	Plate: 111146473-5	G	3	1378	235	14.51	13.19	Hs_LOC388335_1	LOC388335	similar to RIKEN cDNA A730055C05 gene
Plate: 111146352-5	Plate: 111146426-5	D	3	1811	236	83.93	12.29	Hs_TMPRSS3_2	TMPRSS3	transmembrane protease, serine 3
Plate: 111146361-5	Plate: 111146435-5	J	12	1319	236	70.28	8.9	Hs_ZNF606_4	ZNF606	zinc finger protein 606
Plate: 111146361-5	Plate: 111146435-5	I	13	586	236	48.12	35.59	Hs_NRL_4	NRL	neural retina leucine zipper
Plate: 111146386-5	Plate: 111146460-5	H	22	1283	236	36.71	7.2	Hs_ZFYVE20_1	ZFYVE20	zinc finger, FYVE domain containing 20
Plate: 111146395-5	Plate: 111146469-5	A	18	143	236	9.09	7.63	Hs_GBP6_1	GBP6	guanylate binding protein family, member 6
Plate: 111146383-5	Plate: 111146457-5	B	9	2173	237	40.54	16.46	Hs_FLJ10884_1	L1TD1	LINE-1 type transposase domain containing 1
Plate: 111146383-5	Plate: 111146457-5	P	22	1671	237	18.61	4.64	Hs_MRPL16_1	MRPL16	mitochondrial ribosomal protein L16
Plate: 111146358-5	Plate: 111146432-5	B	17	833	238	68.67	9.24	Hs_NGFRAP1_4	NGFRAP1	nerve growth factor receptor (TNFRSF16) associated protein 1
Plate: 111146369-5	Plate: 111146443-5	C	13	1687	238	91.88	18.07	Hs_CDK2_4	CDK2	cyclin-dependent kinase 2
Plate: 111146369-5	Plate: 111146443-5	L	15	575	238	11.48	17.23	Hs_PFKP_5	PFKP	phosphofructokinase, platelet
Plate: 111146388-5	Plate: 111146462-5	A	13	806	238	13.52	0.84	Hs_FLJ22573_1	TMEM149	transmembrane protein 149
Plate: 111146419-5	Plate: 111146493-5	K	8	488	238	12.91	6.3	Hs_LOC441927_1	ZNF532	zinc finger protein 532
Plate: 111146407-5	Plate: 111146481-5	N	4	981	239	35.17	21.34	Hs_JMJD3_1	JMJD3	jumonji domain containing 3, histone lysine demethylase
Plate: 111146407-5	Plate: 111146481-5	A	8	1153	239	97.48	58.16	Hs_TIP39_1	TIP39	tuberoinfundibular 39 residue protein precursor
Plate: 111146356-5	Plate: 111146430-5	P	16	895	240	44.25	5.42	Hs_KCNK13_4	KCNK13	potassium channel, subfamily K, member 13
Plate: 111146361-5	Plate: 111146435-5	H	22	954	240	35.64	17.5	Hs_FOXO1A_3	FOXO1	forkhead box O1
Plate: 111146365-5	Plate: 111146439-5	L	21	1807	240	50.75	3.75	Hs_OSCAR_2	OSCAR	osteoclast associated, immunoglobulin-like receptor
Plate: 111146366-5	Plate: 111146440-5	M	3	1949	240	21.5	16.25	Hs_NSUN6_2	NSUN6	NOL1/NOP2/Sun domain family, member 6
Plate: 111146379-5	Plate: 111146453-5	E	3	2612	240	75.19	6.67	Hs_DCTN2_1	DCTN2	dynactin 2 (p50)
Plate: 111146398-5	Plate: 111146472-5	A	17	1119	240	24.75	12.5	Hs_FLJ40448_1
Plate: 111146352-5	Plate: 111146426-5	N	17	2671	241	86.07	8.3	Hs_CYLD_2	CYLD	cylindromatosis (turban tumor syndrome)
Plate: 111146362-5	Plate: 111146436-5	H	19	503	241	14.12	1.24	Hs_SNRPA1_3	SNRPA1	small nuclear ribonucleoprotein polypeptide A'
Plate: 111146400-5	Plate: 111146474-5	J	8	392	241	10.2	8.71	Hs_IGLL1_1	IGLL1	immunoglobulin lambda-like polypeptide 1
Plate: 111146401-5	Plate: 111146475-5	E	16	297	241	0.67	10.37	Hs_SNRPD2_1	SNRPD2	small nuclear ribonucleoprotein D2 polypeptide 16.5kDa
Plate: 111146415-5	Plate: 111146489-5	E	7	2592	241	75.42	11.2	Hs_LOC400369_1
Plate: 111146421-5	Plate: 111146495-5	D	13	3250	241	86.89	31.12	Hs_LOC441086_1
Plate: 111146422-5	Plate: 111146496-5	G	11	1697	241	49.09	31.12	Hs_LOC442091_1
Plate: 111146422-5	Plate: 111146496-5	A	18	3239	241	92.81	18.26	Hs_LOC442720_1	EIF3IP1	eukaryotic translation initiation factor 3, subunit I pseudogene 1
Plate: 111146355-5	Plate: 111146429-5	G	9	931	242	29.22	18.6	Hs_INADL_8	INADL	InaD-like (Drosophila)
Plate: 111146365-5	Plate: 111146439-5	A	3	2162	242	85.15	54.13	Hs_DTL_1	DTL	denticleless homolog (Drosophila)
Plate: 111146370-5	Plate: 111146444-5	A	7	521	242	23.03	14.88	Hs_TTK_6	TTK	TTK protein kinase
Plate: 111146374-5	Plate: 111146448-5	D	20	729	242	22.09	3.31	Hs_PIGH_1	PIGH	phosphatidylinositol glycan anchor biosynthesis, class H
Plate: 111146387 -5	Plate: 111146461-5	F	15	2294	242	94.55	8.68	Hs_MGC5508_1	TMEM109	transmembrane protein 109
Plate: 111146358-5	Plate: 111146432-5	P	7	310	243	59.03	58.02	Hs_INCENP_3	INCENP	inner centromere protein antigens 135/155kDa
Plate: 111146358-5	Plate: 111146432-5	H	17	979	243	53.52	7	Hs_IL19_1	IL19	interleukin 19
Plate: 111146361-5	Plate: 111146435-5	M	11	1143	243	16.54	18.52	Hs_NKX3-1_2	NKX3-1	NK3 homeobox 1
Plate: 111146367-5	Plate: 111146441-5	F	11	2351	243	90.17	10.29	Hs_OR2S2_6	OR2S2	olfactory receptor, family 2, subfamily S, member 2
Plate: 111146376-5	Plate: 111146450-5	F	11	248	243	22.98	15.64	Hs_ZNF207_1	ZNF207	zinc finger protein 207
Plate: 111146381-5	Plate: 111146455-5	A	21	1626	243	6.7	6.58	Hs_ANKRD25_1	ANKRD25	ankyrin repeat domain 25
Plate: 111146357-5	Plate: 111146431-5	B	15	1183	244	89.6	43.44	Hs_RAB39_5	RAB39	RAB39, member RAS oncogene family
Plate: 111146358-5	Plate: 111146432-5	P	10	427	244	8.9	11.48	Hs_NOTCH2_1	NOTCH2	Notch homolog 2 (Drosophila)
Plate: 111146390-5	Plate: 111146464-5	M	18	1775	244	40.73	9.43	Hs_MGC14801_1
Plate: 111146395-5	Plate: 111146469-5	F	13	2186	244	62.9	4.1	Hs_COL22A1_1	COL22A1	collagen, type XXII, alpha 1
Plate: 111146349-5	Plate: 111146423-5	E	13	308	245	4.87	8.57	Hs_ch-TOG_6	CKAP5	cytoskeleton associated protein 5
Plate: 111146359-5	Plate: 111146433-5	G	20	1033	245	33.01	6.12	Hs_TUBE1_6	TUBE1	tubulin, epsilon 1
Plate: 111146360-5	Plate: 111146434-5	A	10	119	245	56.3	76.33	Hs_GMNN_8	GMNN	geminin, DNA replication inhibitor
Plate: 111146375-5	Plate: 111146449-5	L	7	1988	245	98.34	4.49	Hs_SFRS2_6	SFRS2	splicing factor, arginine/serine-rich 2
Plate: 111146393-5	Plate: 111146467-5	I	18	1743	245	51.58	14.29	Hs_EVC2_1	EVC2	Ellis van Creveld syndrome 2 (limbin)
Plate: 111146417-5	Plate: 111146491-5	A	4	1402	245	44.58	3.27	Hs_LOC440593_1
Plate: 111146420-5	Plate: 111146494-5	M	14	1311	246	59.04	4.88	Hs_LOC440029_1
Plate: 111146376-5	Plate: 111146450-5	M	12	2538	247	71.67	4.45	Hs_ZFY_1	ZFY	zinc finger protein, Y-linked
Plate: 111146376-5	Plate: 111146450-5	O	21	1023	247	61.19	9.31	Hs_SLC35A2_1	SLC35A2	solute carrier family 35 (UDP-galactose transporter), member A2
Plate: 111146385-5	Plate: 111146459-5	F	9	633	247	15.8	4.05	Hs_ANKRD7_1
Plate: 111146391-5	Plate: 111146465-5	P	22	1812	247	38.74	8.5	Hs_SMYD4_1	SMYD4	SET and MYND domain containing 4
Plate: 111146402-5	Plate: 111146476-5	M	5	818	247	60.88	0	Hs_NUPL1_1	NUPL1	nucleoporin like 1
Plate: 111146369-5	Plate: 111146443-5	K	10	262	248	16.79	44.76	Hs_ERBB4_5	ERBB4	v-erb-a erythroblastic leukemia viral oncogene homolog 4 (avian)
Plate: 111146372-5	Plate: 111146446-5	N	13	526	248	56.84	8.47	Hs_COL13A1_1	COL13A1	collagen, type XIII, alpha 1
Plate: 111146356-5	Plate: 111146430-5	B	16	559	249	39.71	17.67	Hs_KCNIP2_1	KCNIP2	Kv channel interacting protein 2
Plate: 111146372-5	Plate: 111146446-5	F	20	1893	249	75.07	24.1	Hs_DLX2_1	DLX2	distal-less homeobox 2
Plate: 111146398-5	Plate: 111146472-5	A	3	2274	249	52.73	29.72	Hs_C9orf59_1	FAM78A	family with sequence similarity 78, member A
Plate: 111146401-5	Plate: 111146475-5	N	14	1723	249	10.68	50.6	Hs_DLGAP1_1	DLGAP1	discs, large (Drosophila) homolog-associated protein 1
Plate: 111146402-5	Plate: 111146476-5	C	10	533	249	54.78	20.48	Hs_MTX2_1	MTX2	metaxin 2
Plate: 111146422-5	Plate: 111146496-5	G	9	1919	249	34.65	0	Hs_LOC441850_1
Plate: 111146376-5	Plate: 111146450-5	L	16	886	250	14.9	7.2	Hs_BBOX1_1	BBOX1	butyrobetaine (gamma), 2-oxoglutarate dioxygenase (gamma-butyrobetaine hydroxylase) 1
Plate: 111146392-5	Plate: 111146466-5	I	3	2539	250	65.97	50	Hs_C1QTNF5_1	C1QTNF5	C1q and tumor necrosis factor related protein 5
Plate: 111146362-5	Plate: 111146436-5	I	11	559	251	26.3	39.44	Hs_TFAP2A_4	TFAP2A	transcription factor AP-2 alpha (activating enhancer binding protein 2 alpha)
Plate: 111146383-5	Plate: 111146457-5	M	9	3407	251	97.71	16.33	Hs_C6orf55_1	VTA1	Vps20-associated 1 homolog (S. cerevisiae)
Plate: 111146400-5	Plate: 111146474-5	J	5	2216	251	29.42	17.93	Hs_DSC1_1	DSC1	desmocollin 1
Plate: 111146404-5	Plate: 111146478-5	J	7	1641	251	51.61	7.97	Hs_L3MBTL4_1
Plate: 111146406-5	Plate: 111146480-5	A	21	1802	251	41.12	25.1	Hs_OR9G1_1	OR9G1	olfactory receptor, family 9, subfamily G, member 1
Plate: 111146414-5	Plate: 111146488-5	O	13	1645	251	68.15	24.3	Hs_KIAA1644_1	LL22NC03-75B3.6	KIAA1644 protein
Plate: 111146389-5	Plate: 111146463-5	J	4	3312	252	37.5	36.51	Hs_DKFZP434J0113_1	C12orf25	chromosome 12 open reading frame 25
Plate: 111146400-5	Plate: 111146474-5	N	7	1543	252	27.61	15.87	Hs_PHC2_1	PHC2	polyhomeotic homolog 2 (Drosophila)
Plate: 111146409-5	Plate: 111146483-5	I	14	1629	252	61.45	51.19	Hs_LOC285697_1	LOC285697	similar to Transcription initiation factor TFIID subunit 11 (Transcription initiation factor TFIID 28 kDa subunit) (TAF(II)28) (TAFII-28) (TAFII28) (TFIID subunit p30-beta)
Plate: 111146419-5	Plate: 111146493-5	L	4	2265	252	89.71	13.1	Hs_LOC391827_1	KRT18P16	keratin 18 pseudogene 16
Plate: 111146372-5	Plate: 111146446-5	K	20	1488	253	86.02	46.64	Hs_SEPT7_1	2007-09-07	septin 7
Plate: 111146413-5	Plate: 111146487-5	A	6	2653	253	21.11	25.69	Hs_LOC389204_1
Plate: 111146361-5	Plate: 111146435-5	E	10	1151	254	54.47	31.5	Hs_NR2E1_1	NR2E1	nuclear receptor subfamily 2, group E, member 1
Plate: 111146373-5	Plate: 111146447-5	N	22	393	254	39.69	27.17	Hs_EIF3S6_3	EIF3E	eukaryotic translation initiation factor 3, subunit E
Plate: 111146380-5	Plate: 111146454-5	N	3	1668	254	27.82	14.17	Hs_NUP160_1	NUP160	nucleoporin 160kDa
Plate: 111146412-5	Plate: 111146486-5	N	12	1442	254	24.55	2.76	Hs_LOC388515_1
Plate: 111146352-5	Plate: 111146426-5	J	13	1245	255	26.43	19.22	Hs_ARTS-1_7
Plate: 111146354-5	Plate: 111146428-5	J	20	838	255	83.29	87.45	Hs_ITGAV_3	ITGAV	integrin, alpha V (vitronectin receptor, alpha polypeptide, antigen CD51)
Plate: 111146369-5	Plate: 111146443-5	I	7	889	255	51.29	12.94	Hs_BCR_7	BCR	breakpoint cluster region
Plate: 111146395-5	Plate: 111146469-5	G	7	2137	255	26.2	17.25	Hs_FLJ25169_1
Plate: 111146401-5	Plate: 111146475-5	B	3	567	255	40.04	34.12	Hs_TAZ_1	TAZ	tafazzin (cardiomyopathy, dilated 3A (X-linked); endocardial fibroelastosis 2; Barth syndrome)
Plate: 111146405-5	Plate: 111146479-5	K	11	769	255	26.53	4.31	Hs_CASC2_1	CASC2	cancer susceptibility candidate 2
Plate: 111146408-5	Plate: 111146482-5	H	15	2332	255	67.37	18.82	Hs_LOC151261_1
Plate: 111146413-5	Plate: 111146487-5	A	12	2029	256	64.96	8.59	Hs_LOC389295_1
Plate: 111146415-5	Plate: 111146489-5	B	22	1521	256	48.85	20.31	Hs_LOC401441_1
Plate: 111146357-5	Plate: 111146431-5	I	9	581	257	17.38	6.61	Hs_SLC9A8_4	SLC9A8	solute carrier family 9 (sodium/hydrogen exchanger), member 8
Plate: 111146384-5	Plate: 111146458-5	G	22	2969	257	28.36	22.96	Hs_LEPREL1_1	LEPREL1	leprecan-like 1
Plate: 111146421-5	Plate: 111146495-5	N	15	129	257	17.83	9.34	Hs_LOC441119_1
Plate: 111146422-5	Plate: 111146496-5	C	18	2900	257	28.14	35.41	Hs_LOC389550_1	LMOD2	leiomodin 2 (cardiac)
Plate: 111146351-5	Plate: 111146425-5	M	10	2271	258	81.95	41.47	Hs_PGGT1B_4	PGGT1B	protein geranylgeranyltransferase type I, beta subunit
Plate: 111146360-5	Plate: 111146434-5	A	11	867	259	34.6	25.87	Hs_HADHA_3	HADHA	hydroxyacyl-Coenzyme A dehydrogenase/3-ketoacyl-Coenzyme A thiolase/enoyl-Coenzyme A hydratase (trifunctional protein), alpha subunit
Plate: 111146375-5	Plate: 111146449-5	G	14	354	259	3.95	3.09	Hs_RPL24_1	RPL24	ribosomal protein L24
Plate: 111146380-5	Plate: 111146454-5	A	10	1961	259	64.15	6.18	Hs_CIC_1	CIC	capicua homolog (Drosophila)
Plate: 111146404-5	Plate: 111146478-5	O	21	1410	259	16.95	15.83	Hs_PP591_1	FLAD1	FAD1 flavin adenine dinucleotide synthetase homolog (S. cerevisiae)
Plate: 111146418-5	Plate: 111146492-5	O	13	115	259	5.22	3.86	Hs_GD:PTPRD_1	LOC728595	similar to 40S ribosomal protein S26
Plate: 111146399-5	Plate: 111146473-5	F	10	387	260	11.11	10.38	Hs_CRIP3_1
Plate: 111146413-5	Plate: 111146487-5	C	22	2358	260	88.68	42.69	Hs_LOC389457_1
Plate: 111146422-5	Plate: 111146496-5	C	8	13	260	0	22.31	Hs_LOC442621_1	FAM10A7	family with sequence similarity 10, member A7
Plate: 111146356-5	Plate: 111146430-5	A	17	137	261	13.14	48.66	Hs_CYP8B1_1	CYP8B1	cytochrome P450, family 8, subfamily B, polypeptide 1
Plate: 111146358-5	Plate: 111146432-5	M	9	950	261	72.32	25.67	Hs_AP1S1_2	AP1S1	adaptor-related protein complex 1, sigma 1 subunit
Plate: 111146374-5	Plate: 111146448-5	B	3	512	261	38.09	13.79	Hs_MYO7A_1	MYO7A	myosin VIIA
Plate: 111146373-5	Plate: 111146447-5	F	16	1391	262	31.13	5.73	Hs_DNAJC4_1
Plate: 111146378-5	Plate: 111146452-5	O	4	419	262	5.01	23.28	Hs_SEC24D_1	SEC24D	SEC24 related gene family, member D (S. cerevisiae)
Plate: 111146379-5	Plate: 111146453-5	K	10	271	262	11.81	10.31	Hs_RUVBL2_2	RUVBL2	RuvB-like 2 (E. coli)
Plate: 111146415-5	Plate: 111146489-5	B	16	1992	262	73.24	13.74	Hs_LOC401237_1	LOC729161	hypothetical protein LOC729161
Plate: 111146418-5	Plate: 111146492-5	B	12	425	262	6.35	16.03	Hs_LOC441769_1
Plate: 111146418-5	Plate: 111146492-5	M	22	2072	262	87.21	51.15	Hs_LOC390218_1
Plate: 111146355-5	Plate: 111146429-5	D	17	654	263	26.61	21.67	Hs_CACNA1H_2	CACNA1H	calcium channel, voltage-dependent, T type, alpha 1H subunit
Plate: 111146357-5	Plate: 111146431-5	A	22	928	263	38.47	34.22	Hs_SLC6A16_2	SLC6A16	solute carrier family 6, member 16
Plate: 111146363-5	Plate: 111146437-5	A	20	2022	263	28.24	3.04	Hs_FGL1_2	FGL1	fibrinogen-like 1
Plate: 111146373-5	Plate: 111146447-5	K	5	2060	263	67.23	11.79	Hs_EBF_1	EBF1	early B-cell factor 1
Plate: 111146400-5	Plate: 111146474-5	H	17	1671	263	89.77	36.12	Hs_GPM6B_1	GPM6B	glycoprotein M6B
Plate: 111146411-5	Plate: 111146485-5	J	21	1025	263	66.15	27	Hs_LOC390259_1
Plate: 111146371-5	Plate: 111146445-5	A	13	1499	264	48.63	30.68	Hs_MGC75495_1	NEK5	NIMA (never in mitosis gene a)-related kinase 5
Plate: 111146389-5	Plate: 111146463-5	P	6	1554	264	24.39	7.58	Hs_DKFZP434K1421_1	CCDC55	coiled-coil domain containing 55
Plate: 111146395-5	Plate: 111146469-5	E	20	1218	264	38.67	18.56	Hs_DKFZp761A078_1	SASS6	spindle assembly 6 homolog (C. elegans)
Plate: 111146359-5	Plate: 111146433-5	K	16	280	265	34.64	17.74	Hs_TUBG1_5	TUBG1	tubulin, gamma 1
Plate: 111146369-5	Plate: 111146443-5	D	6	1923	265	60.22	3.77	Hs_PRKAG1_5	PRKAG1	protein kinase, AMP-activated, gamma 1 non-catalytic subunit
Plate: 111146374-5	Plate: 111146448-5	J	3	2104	265	23.57	26.04	Hs_MYT1_1	MYT1	myelin transcription factor 1
Plate: 111146388-5	Plate: 111146462-5	L	11	3169	265	80.34	16.23	Hs_POF1B_1	POF1B	premature ovarian failure, 1B
Plate: 111146396-5	Plate: 111146470-5	E	6	2272	265	51.14	26.79	Hs_FLJ45686_1	LRRC55	leucine rich repeat containing 55
Plate: 111146422-5	Plate: 111146496-5	O	16	2134	265	65.79	14.34	Hs_LOC442719_1
Plate: 111146374-5	Plate: 111146448-5	E	18	464	266	54.53	8.27	Hs_MTF1_1	MTF1	metal-regulatory transcription factor 1
Plate: 111146402-5	Plate: 111146476-5	G	13	1548	266	41.41	36.09	Hs_ARPC2_2	ARPC2	actin related protein 2/3 complex, subunit 2, 34kDa
Plate: 111146404-5	Plate: 111146478-5	A	11	1660	266	17.65	3.01	Hs_FLJ12949_1	KRI1	KRI1 homolog (S. cerevisiae)
Plate: 111146414-5	Plate: 111146488-5	N	15	2077	266	59.8	4.14	Hs_LOC402117_10
Plate: 111146360-5	Plate: 111146434-5	G	20	655	267	72.82	26.97	Hs_APEX2_6	APEX2	APEX nuclease (apurinic/apyrimidinic endonuclease) 2
Plate: 111146362-5	Plate: 111146436-5	C	19	139	267	25.18	9.36	Hs_MDM2_9	MDM2	Mdm2, transformed 3T3 cell double minute 2, p53 binding protein (mouse)
Plate: 111146374-5	Plate: 111146448-5	A	13	1289	267	52.52	22.47	Hs_KRTHB1_1	KRT81	keratin 81
Plate: 111146388-5	Plate: 111146462-5	G	14	2344	267	55.72	7.12	Hs_FLJ22800_1	TM4SF20	transmembrane 4 L six family member 20
Plate: 111146394-5	Plate: 111146468-5	M	14	1353	267	23.5	5.62	Hs_ZNF582_1	ZNF582	zinc finger protein 582
Plate: 111146402-5	Plate: 111146476-5	H	5	1211	267	55.99	8.61	Hs_SIAHBP1_1	PUF60	poly-U binding splicing factor 60KDa
Plate: 111146350-5	Plate: 111146424-5	C	10	2203	268	77.85	12.31	Hs_SMN1_3	SMN1	survival of motor neuron 1, telomeric
Plate: 111146374-5	Plate: 111146448-5	O	21	675	268	50.37	61.19	Hs_SMAD9_1	SMAD9	SMAD family member 9
Plate: 111146375-5	Plate: 111146449-5	K	6	462	268	19.26	19.78	Hs_RCV1_1	RCVRN	recoverin
Plate: 111146383-5	Plate: 111146457-5	D	6	1622	268	69.61	11.94	Hs_VMD2L1_1	BEST2	bestrophin 2
Plate: 111146390-5	Plate: 111146464-5	J	21	2570	268	68.95	3.36	Hs_MGC14288_1	C12orf62	chromosome 12 open reading frame 62
Plate: 111146404-5	Plate: 111146478-5	I	15	298	268	24.83	8.58	Hs_NOD9_1	NLRX1	NLR family member X1
Plate: 111146418-5	Plate: 111146492-5	B	11	1493	268	67.92	17.91	Hs_FLJ30092_1	C12orf51	chromosome 12 open reading frame 51
Plate: 111146359-5	Plate: 111146433-5	G	17	747	269	66.13	40.52	Hs_TNFAIP8_7	TNFAIP8	tumor necrosis factor, alpha-induced protein 8
Plate: 111146418-5	Plate: 111146492-5	H	13	478	269	31.8	20.82	Hs_LOC341784_1	LOC341784	similar to eukaryotic translation initiation factor 4A, isoform 1
Plate: 111146420-5	Plate: 111146494-5	C	6	2564	269	84.44	13.75	Hs_LOC439928_1	NBPF1	neuroblastoma breakpoint family, member 1
Plate: 111146355-5	Plate: 111146429-5	F	20	2146	270	61.98	5.56	Hs_PAEP_2	PAEP	progestagen-associated endometrial protein (placental protein 14, pregnancy-associated endometrial alpha-2-globulin, alpha uterine protein)
Plate: 111146392-5	Plate: 111146466-5	H	6	2015	270	32.61	49.26	Hs_FLJ40342_1	C17orf57	chromosome 17 open reading frame 57
Plate: 111146417-5	Plate: 111146491-5	P	8	2898	270	82.88	23.33	Hs_LOC441070_1
Plate: 111146361-5	Plate: 111146435-5	J	10	445	271	7.19	27.68	Hs_NPAS3_3	NPAS3	neuronal PAS domain protein 3
Plate: 111146369-5	Plate: 111146443-5	I	16	1506	271	16.87	18.45	Hs_GRK5_5	GRK5	G protein-coupled receptor kinase 5
Plate: 111146390-5	Plate: 111146464-5	L	4	1384	271	42.2	1.85	Hs_REPS1_1	REPS1	RALBP1 associated Eps domain containing 1
Plate: 111146394-5	Plate: 111146468-5	A	5	2362	271	75.11	1.11	Hs_PLEKHA7_1	PLEKHA7	pleckstrin homology domain containing, family A member 7
Plate: 111146401-5	Plate: 111146475-5	D	8	432	271	19.91	10.7	Hs_EIF2B4_1	EIF2B4	eukaryotic translation initiation factor 2B, subunit 4 delta, 67kDa
Plate: 111146422-5	Plate: 111146496-5	I	4	1898	271	87.41	12.92	Hs_LOC442591_1	FDPSL2A	MGC44478
Plate: 111146359-5	Plate: 111146433-5	P	18	298	272	35.23	19.49	Hs_GRHPR_3	GRHPR	glyoxylate reductase/hydroxypyruvate reductase
Plate: 111146361-5	Plate: 111146435-5	D	3	1586	272	66.71	18.38	Hs_THRAP4_2	MED24	mediator complex subunit 24
Plate: 111146365-5	Plate: 111146439-5	J	13	2290	272	94.45	10.66	Hs_DNER_5	DNER	delta/notch-like EGF repeat containing
Plate: 111146376-5	Plate: 111146450-5	A	18	771	272	24.38	8.46	Hs_ZNF26_1	ZNF26	zinc finger protein 26
Plate: 111146392-5	Plate: 111146466-5	P	8	1429	272	49.34	8.82	Hs_MGC33839_1	CLDND2	claudin domain containing 2
Plate: 111146358-5	Plate: 111146432-5	D	8	1069	273	19.08	29.67	Hs_BOK_5	BOK	BCL2-related ovarian killer
Plate: 111146397-5	Plate: 111146471-5	O	10	3070	273	94.53	4.4	Hs_HSD-40_1
Plate: 111146356-5	Plate: 111146430-5	C	8	589	274	19.69	5.11	Hs_CYB5R2_2	CYB5R2	cytochrome b5 reductase 2
Plate: 111146360-5	Plate: 111146434-5	D	19	744	274	24.87	20.07	Hs_AHRR_2	AHRR	aryl-hydrocarbon receptor repressor
Plate: 111146361-5	Plate: 111146435-5	N	4	341	274	26.69	33.94	Hs_HR_1	HR	hairless homolog (mouse)
Plate: 111146368-5	Plate: 111146442-5	B	9	1282	274	34.56	38.69	Hs_PPFIA2_6	PPFIA2	protein tyrosine phosphatase, receptor type, f polypeptide (PTPRF), interacting protein (liprin), alpha 2
Plate: 111146397-5	Plate: 111146471-5	N	8	1089	275	40.4	21.45	Hs_FLJ33718_1	DOK7	docking protein 7
Plate: 111146406-5	Plate: 111146480-5	C	10	767	275	22.69	13.82	Hs_RPS6_1	RPS6	ribosomal protein S6
Plate: 111146413-5	Plate: 111146487-5	K	8	1909	275	55.58	20.73	Hs_LOC389252_1	LOC728339	hypothetical protein LOC728339
Plate: 111146362-5	Plate: 111146436-5	D	8	1800	276	71.17	4.35	Hs_CA3_3	CA3	carbonic anhydrase III, muscle specific
Plate: 111146357-5	Plate: 111146431-5	C	10	1157	277	40.36	12.64	Hs_MSR1_3	MSR1	macrophage scavenger receptor 1
Plate: 111146362-5	Plate: 111146436-5	P	11	693	277	9.67	28.52	Hs_GMPR2_6	GMPR2	guanosine monophosphate reductase 2
Plate: 111146366-5	Plate: 111146440-5	K	17	1524	277	65.35	11.91	Hs_CLEC4G_2	CLEC4G	C-type lectin superfamily 4, member G
Plate: 111146367-5	Plate: 111146441-5	B	4	1345	277	7.36	4.69	Hs_OR6W1P_1	OR6W1P	olfactory receptor, family 6, subfamily W, member 1 pseudogene
Plate: 111146382-5	Plate: 111146456-5	P	22	1824	277	51.32	9.03	Hs_LW-1_1	HSFX1	heat shock transcription factor family, X linked 1
Plate: 111146351-5	Plate: 111146425-5	C	14	954	278	29.35	12.95	Hs_UBE2N_1	UBE2N	ubiquitin-conjugating enzyme E2N (UBC13 homolog, yeast)
Plate: 111146369-5	Plate: 111146443-5	G	10	1416	278	87.99	40.29	Hs_ERBB2_14	ERBB2	v-erb-b2 erythroblastic leukemia viral oncogene homolog 2, neuro/glioblastoma derived oncogene homolog (avian)
Plate: 111146377-5	Plate: 111146451-5	I	9	3322	278	43.41	4.68	Hs_DNAH17_1	DNAH17	dynein, axonemal, heavy chain 17
Plate: 111146393-5	Plate: 111146467-5	L	14	1802	278	54.72	30.22	Hs_RPL10L_1	RPL10L	ribosomal protein L10-like
Plate: 111146373-5	Plate: 111146447-5	D	14	1953	279	53.05	53.76	Hs_HSPA1A_1	HSPA1A	heat shock 70kDa protein 1A
Plate: 111146385-5	Plate: 111146459-5	C	7	1573	279	58.68	16.49	Hs_YEATS2_1	YEATS2	YEATS domain containing 2
Plate: 111146404-5	Plate: 111146478-5	E	22	1608	279	20.46	16.13	Hs_MGC13170_1	C19orf48	chromosome 19 open reading frame 48
Plate: 111146413-5	Plate: 111146487-5	H	7	2361	279	67.64	15.41	Hs_LOC389687_1
Plate: 111146357-5	Plate: 111146431-5	G	20	729	280	24.42	24.64	Hs_SLCO1B3_5	SLCO1B3	solute carrier organic anion transporter family, member 1B3
Plate: 111146363-5	Plate: 111146437-5	I	19	1654	281	29.99	33.1	Hs_PBEF1_3	PBEF1	pre-B-cell colony enhancing factor 1
Plate: 111146373-5	Plate: 111146447-5	A	21	1311	281	55.45	71.89	Hs_FARSLA_1	FARSA	phenylalanyl-tRNA synthetase, alpha subunit
Plate: 111146382-5	Plate: 111146456-5	D	16	1629	281	56.84	3.2	Hs_PLAC8_1	PLAC8	placenta-specific 8
Plate: 111146418-5	Plate: 111146492-5	M	11	749	281	12.42	14.23	Hs_LOC441376_1	LOC441376	AARD protein
Plate: 111146358-5	Plate: 111146432-5	F	18	205	282	28.29	30.5	Hs_TNFRSF25_8	TNFRSF25	tumor necrosis factor receptor superfamily, member 25
Plate: 111146359-5	Plate: 111146433-5	J	11	1830	282	64.86	19.5	Hs_SUV39H1_6	SUV39H1	suppressor of variegation 3-9 homolog 1 (Drosophila)
Plate: 111146360-5	Plate: 111146434-5	H	20	1448	282	27.28	30.14	Hs_GTF2H4_3	GTF2H4	general transcription factor IIH, polypeptide 4, 52kDa
Plate: 111146383-5	Plate: 111146457-5	A	11	1881	282	79.37	7.45	Hs_SCLY_1
Plate: 111146392-5	Plate: 111146466-5	L	3	139	282	5.76	18.09	Hs_NEDD1_1	NEDD1	neural precursor cell expressed, developmentally down-regulated 1
Plate: 111146404-5	Plate: 111146478-5	N	22	591	282	17.43	27.66	Hs_CSAG1_1	CSAG1	chondrosarcoma associated gene 1
Plate: 111146356-5	Plate: 111146430-5	F	14	551	283	12.34	18.73	Hs_KCNK7_2	KCNK7	potassium channel, subfamily K, member 7
Plate: 111146374-5	Plate: 111146448-5	F	11	814	283	38.33	18.02	Hs_NDUFB10_1	NDUFB10	NADH dehydrogenase (ubiquinone) 1 beta subcomplex, 10, 22kDa
Plate: 111146395-5	Plate: 111146469-5	A	10	1940	283	57.78	8.13	Hs_LOC162427_1	FAM134C	family with sequence similarity 134, member C
Plate: 111146403-5	Plate: 111146477-5	N	7	496	283	21.37	33.92	Hs_GALNT10_1	GALNT10	UDP-N-acetyl-alpha-D-galactosamine:polypeptide N-acetylgalactosaminyltransferase 10 (GalNAc-T10)
Plate: 111146407-5	Plate: 111146481-5	N	3	615	283	19.19	15.55	Hs_LOC146053_1	LOC146053	similar to ribosomal protein S3a
Plate: 111146411-5	Plate: 111146485-5	O	21	1568	283	94.71	31.8	Hs_LOC389129_1	GLT8D4	glycosyltransferase 8 domain containing 4
Plate: 111146414-5	Plate: 111146488-5	P	18	178	283	14.61	6.01	Hs_LOC400070_1
Plate: 111146358-5	Plate: 111146432-5	I	12	623	284	47.83	21.48	Hs_VPS41_4	VPS41	vacuolar protein sorting 41 homolog (S. cerevisiae)
Plate: 111146360-5	Plate: 111146434-5	P	10	1256	284	94.27	26.41	Hs_EGR1_7	EGR1	early growth response 1
Plate: 111146375-5	Plate: 111146449-5	I	12	85	284	0	1.41	Hs_RPL9_1	RPL9	ribosomal protein L9
Plate: 111146386-5	Plate: 111146460-5	H	20	2773	284	83.81	9.86	Hs_MOAP1_1	MOAP1	modulator of apoptosis 1
Plate: 111146351-5	Plate: 111146425-5	L	15	3020	285	88.25	3.86	Hs_ZNF598_1	ZNF598	zinc finger protein 598
Plate: 111146360-5	Plate: 111146434-5	K	20	1749	285	76.67	42.81	Hs_TDP1_6	TDP1	tyrosyl-DNA phosphodiesterase 1
Plate: 111146399-5	Plate: 111146473-5	L	8	1647	285	55.98	2.46	Hs_FLJ40453_1
Plate: 111146399-5	Plate: 111146473-5	E	16	41	285	2.44	18.25	Hs_KA35_1	KRT39	keratin 39
Plate: 111146410-5	Plate: 111146484-5	O	15	1506	285	38.84	7.72	Hs_LOC345829_1
Plate: 111146356-5	Plate: 111146430-5	F	16	1043	286	33.56	23.78	Hs_KCNK4_1	KCNK4	potassium channel, subfamily K, member 4
Plate: 111146375-5	Plate: 111146449-5	E	19	116	286	12.07	12.94	Hs_PSMD11_1	PSMD11	proteasome (prosome, macropain) 26S subunit, non-ATPase, 11
Plate: 111146389-5	Plate: 111146463-5	O	18	2196	286	18.31	15.38	Hs_ARHGAP24_1
Plate: 111146402-5	Plate: 111146476-5	H	11	1427	286	88.37	11.89	Hs_NFASC_1	NFASC	neurofascin homolog (chicken)
Plate: 111146413-5	Plate: 111146487-5	M	18	555	286	25.95	8.39	Hs_LOC389413_1	LOC728360	hypothetical protein LOC728360
Plate: 111146414-5	Plate: 111146488-5	K	19	945	286	9.95	3.5	Hs_LOC285331_1	CCDC66	coiled-coil domain containing 66
Plate: 111146390-5	Plate: 111146464-5	A	21	607	287	12.69	3.83	Hs_ACRBP_1	ACRBP	acrosin binding protein
Plate: 111146421-5	Plate: 111146495-5	E	4	2438	287	10.71	5.57	Hs_LOC440790_1
Plate: 111146375-5	Plate: 111146449-5	E	7	490	288	14.49	8.68	Hs_POLR2K_1	POLR2K	polymerase (RNA) II (DNA directed) polypeptide K, 7.0kDa
Plate: 111146387 -5	Plate: 111146461-5	F	17	1934	288	60.5	13.19	Hs_MGC2747_1	C19orf42	chromosome 19 open reading frame 42
Plate: 111146393-5	Plate: 111146467-5	G	9	2296	288	74.65	7.64	Hs_DKFZp547B1713_1	C1orf131	chromosome 1 open reading frame 131
Plate: 111146400-5	Plate: 111146474-5	P	6	1140	288	33.25	11.81	Hs_IDH3B_1	IDH3B	isocitrate dehydrogenase 3 (NAD+) beta
Plate: 111146420-5	Plate: 111146494-5	H	13	753	288	13.41	3.13	Hs_LOC440230_1
Plate: 111146362-5	Plate: 111146436-5	L	19	452	289	19.91	44.98	Hs_SNRPD3_6	SNRPD3	small nuclear ribonucleoprotein D3 polypeptide 18kDa
Plate: 111146376-5	Plate: 111146450-5	B	12	1746	289	12.89	20.42	Hs_SNN_1	SNN	stannin
Plate: 111146382-5	Plate: 111146456-5	N	20	121	289	4.13	4.15	Hs_C13orf12_1	POMP	proteasome maturation protein
Plate: 111146418-5	Plate: 111146492-5	M	20	2139	289	85.09	13.49	Hs_LOC441599_1
Plate: 111146419-5	Plate: 111146493-5	O	6	2491	289	74.39	5.54	Hs_LOC441921_1
Plate: 111146352-5	Plate: 111146426-5	L	19	162	290	3.09	2.76	Hs_PSMA6_4	PSMA6	proteasome (prosome, macropain) subunit, alpha type, 6
Plate: 111146356-5	Plate: 111146430-5	I	13	709	290	5.92	13.1	Hs_CYP2B7P1_4	CYP2B7P1	cytochrome P450, family 2, subfamily B, polypeptide 7 pseudogene 1
Plate: 111146358-5	Plate: 111146432-5	C	6	1416	290	66.31	16.9	Hs_KPNA2_6	KPNA2	karyopherin alpha 2 (RAG cohort 1, importin alpha 1)
Plate: 111146362-5	Plate: 111146436-5	A	7	1115	290	33.45	50.69	Hs_SMARCA2_1	SMARCA2	SWI/SNF related, matrix associated, actin dependent regulator of chromatin, subfamily a, member 2
Plate: 111146401-5	Plate: 111146475-5	I	19	858	290	21.1	9.66	Hs_RBM3_1	RBM3	RNA binding motif (RNP1, RRM) protein 3
Plate: 111146402-5	Plate: 111146476-5	F	17	240	290	5.42	2.41	Hs_SF3B1_1	SF3B1	splicing factor 3b, subunit 1, 155kDa
Plate: 111146360-5	Plate: 111146434-5	K	6	856	291	62.97	43.3	Hs_PEO1_3	PEO1	progressive external ophthalmoplegia 1
Plate: 111146409-5	Plate: 111146483-5	E	4	1370	291	50.22	17.53	Hs_LOC284901_1	TTC28	tetratricopeptide repeat domain 28
Plate: 111146420-5	Plate: 111146494-5	K	10	1843	291	21.22	5.84	Hs_LOC439988_1	FAM22E	family with sequence similarity 22, member E
Plate: 111146351-5	Plate: 111146425-5	C	4	80	292	12.5	11.3	Hs_IL17_3	IL17A	interleukin 17A
Plate: 111146361-5	Plate: 111146435-5	K	15	1293	292	41.84	7.88	Hs_PHF1_3	PHF1	PHD finger protein 1
Plate: 111146362-5	Plate: 111146436-5	G	5	693	292	31.89	40.07	Hs_MYOD1_3	MYOD1	myogenic differentiation 1
Plate: 111146406-5	Plate: 111146480-5	N	3	819	292	43.83	45.55	Hs_HIST1H2BI_1	HIST1H2BI	histone cluster 1, H2bi
Plate: 111146418-5	Plate: 111146492-5	K	15	1017	292	49.66	6.16	Hs_LOC441400_1
Plate: 111146397-5	Plate: 111146471-5	H	17	2792	293	83.85	17.41	Hs_BTBD8_1	BTBD8	BTB (POZ) domain containing 8
Plate: 111146402-5	Plate: 111146476-5	G	4	2045	293	88.26	10.58	Hs_TADA3L_1	TADA3L	transcriptional adaptor 3 (NGG1 homolog, yeast)-like
Plate: 111146411-5	Plate: 111146485-5	M	16	1281	293	23.5	8.53	Hs_LOC389428_1
Plate: 111146349-5	Plate: 111146423-5	M	19	1356	294	49.26	7.48	Hs_ANKMY1_2	ANKMY1	ankyrin repeat and MYND domain containing 1
Plate: 111146362-5	Plate: 111146436-5	H	21	148	294	10.14	39.12	Hs_PRPF31_1	PRPF31	PRP31 pre-mRNA processing factor 31 homolog (S. cerevisiae)
Plate: 111146369-5	Plate: 111146443-5	P	18	2937	294	82.43	16.33	Hs_RPS6KA2_9	RPS6KA2	ribosomal protein S6 kinase, 90kDa, polypeptide 2
Plate: 111146380-5	Plate: 111146454-5	F	9	2534	294	76.6	3.74	Hs_KIAA1033_1	KIAA1033	KIAA1033
Plate: 111146413-5	Plate: 111146487-5	G	13	461	294	9.11	1.7	Hs_LOC389024_1	LOC389024	hypothetical LOC389024
Plate: 111146349-5	Plate: 111146423-5	A	21	675	295	1.33	12.54	Hs_C2orf28_5	C2orf28	chromosome 2 open reading frame 28
Plate: 111146358-5	Plate: 111146432-5	I	14	1227	295	72.53	6.78	Hs_ABCD1_3	ABCD1	ATP-binding cassette, sub-family D (ALD), member 1
Plate: 111146372-5	Plate: 111146446-5	G	6	668	295	40.42	26.44	Hs_BFSP1_1	BFSP1	beaded filament structural protein 1, filensin
Plate: 111146373-5	Plate: 111146447-5	E	15	1388	295	56.27	74.58	Hs_ERF_1	ERF	Ets2 repressor factor
Plate: 111146378-5	Plate: 111146452-5	P	5	1709	295	41.9	17.29	Hs_ARFRP1_1	ARFRP1	ADP-ribosylation factor related protein 1
Plate: 111146402-5	Plate: 111146476-5	N	3	642	295	14.49	35.93	Hs_COPE_1	COPE	coatomer protein complex, subunit epsilon
Plate: 111146418-5	Plate: 111146492-5	A	7	1071	295	32.49	37.97	Hs_LOC441309_1
Plate: 111146419-5	Plate: 111146493-5	N	13	2508	295	44.54	38.98	Hs_LOC402175_1	LOC402175	hypothetical gene supported by AF044957; NM_004547
Plate: 111146353-5	Plate: 111146427-5	L	5	1167	296	41.47	23.65	Hs_CR2_2	CR2	complement component (3d/Epstein Barr virus) receptor 2
Plate: 111146365-5	Plate: 111146439-5	J	3	1630	296	38.47	22.97	Hs_MGC2408_1	ECE2	endothelin converting enzyme 2
Plate: 111146393-5	Plate: 111146467-5	H	12	1082	296	71.72	18.24	Hs_C20orf135_1	C20orf135	chromosome 20 open reading frame 135
Plate: 111146396-5	Plate: 111146470-5	H	20	1172	296	10.67	12.16	Hs_RASGEF1C_1	RASGEF1C	RasGEF domain family, member 1C
Plate: 111146409-5	Plate: 111146483-5	J	18	3087	296	87.76	18.92	Hs_LOC342659_1
Plate: 111146392-5	Plate: 111146466-5	P	20	1908	297	20.7	13.13	Hs_PUSL1_1	PUSL1	pseudouridylate synthase-like 1
Plate: 111146400-5	Plate: 111146474-5	H	15	761	297	43.5	13.13	Hs_GART_1	GART	phosphoribosylglycinamide formyltransferase, phosphoribosylglycinamide synthetase, phosphoribosylaminoimidazole synthetase
Plate: 111146417-5	Plate: 111146491-5	I	21	1041	297	44.86	1.68	Hs_LOC440587_1	LOC440587	similar to 60S ribosomal protein L6 (TAX-responsive enhancer element-binding protein 107) (TAXREB107) (Neoplasm-related protein C140)
Plate: 111146365-5	Plate: 111146439-5	G	18	1467	298	81.12	29.87	Hs_C6orf25_2	C6orf25	chromosome 6 open reading frame 25
Plate: 111146383-5	Plate: 111146457-5	K	22	1749	298	88.11	3.69	Hs_HMGCLL1_1	HMGCLL1	3-hydroxymethyl-3-methylglutaryl-Coenzyme A lyase-like 1
Plate: 111146401-5	Plate: 111146475-5	K	12	611	298	16.86	5.7	Hs_SLC8A3_1	SLC8A3	solute carrier family 8 (sodium-calcium exchanger), member 3
Plate: 111146410-5	Plate: 111146484-5	D	16	2154	298	87.14	16.11	Hs_KIAA1183_1	KIAA1183	KIAA1183 protein
Plate: 111146362-5	Plate: 111146436-5	A	22	454	299	42.73	14.38	Hs_PSMC5_5	PSMC5	proteasome (prosome, macropain) 26S subunit, ATPase, 5
Plate: 111146378-5	Plate: 111146452-5	H	12	1224	299	9.8	9.03	Hs_SEC24B_1	SEC24B	SEC24 related gene family, member B (S. cerevisiae)
Plate: 111146357-5	Plate: 111146431-5	O	21	1556	300	48.59	31	Hs_TRPC7_1	TRPC7	transient receptor potential cation channel, subfamily C, member 7
Plate: 111146366-5	Plate: 111146440-5	F	8	1983	300	43.07	16.33	Hs_CXCR3_1	CXCR3	chemokine (C-X-C motif) receptor 3
Plate: 111146393-5	Plate: 111146467-5	D	21	1097	300	88.7	8.67	Hs_OR1L8_1	OR1L8	olfactory receptor, family 1, subfamily L, member 8
Plate: 111146396-5	Plate: 111146470-5	I	10	1471	300	36.17	8.67	Hs_OR8B12_1	OR8B12	olfactory receptor, family 8, subfamily B, member 12
Plate: 111146360-5	Plate: 111146434-5	D	15	529	301	63.89	43.85	Hs_RAD21_8	RAD21	RAD21 homolog (S. pombe)
Plate: 111146388-5	Plate: 111146462-5	L	13	2841	301	45.69	17.61	Hs_DOCK5_1	DOCK5	dedicator of cytokinesis 5
Plate: 111146420-5	Plate: 111146494-5	A	6	1605	301	91.34	3.99	Hs_LOC442483_1
Plate: 111146382-5	Plate: 111146456-5	J	6	1922	302	72.68	7.95	Hs_C3orf19_1	C3orf19	chromosome 3 open reading frame 19
Plate: 111146387 -5	Plate: 111146461-5	L	16	2482	302	59.99	18.21	Hs_LRRIQ2_1	LRRIQ2	leucine-rich repeats and IQ motif containing 2
Plate: 111146396-5	Plate: 111146470-5	F	6	3290	302	63.1	26.49	Hs_ABHD7_1	ABHD7	abhydrolase domain containing 7
Plate: 111146398-5	Plate: 111146472-5	B	13	2302	302	55.73	10.93	Hs_KRT25B_1	KRT26	keratin 26
Plate: 111146414-5	Plate: 111146488-5	A	19	2559	302	57.48	10.26	Hs_DKFZP586K1520_1
Plate: 111146351-5	Plate: 111146425-5	N	17	1945	303	40.67	5.61	Hs_NEURL2_2	NEURL2	neuralized homolog 2 (Drosophila)
Plate: 111146359-5	Plate: 111146433-5	G	8	938	304	66.84	9.54	Hs_CDC42_7	CDC42	cell division cycle 42 (GTP binding protein, 25kDa)
Plate: 111146373-5	Plate: 111146447-5	P	15	2158	304	88.32	38.16	Hs_HLA-DPA1_1	HLA-DPA1	major histocompatibility complex, class II, DP alpha 1
Plate: 111146396-5	Plate: 111146470-5	N	9	2064	304	73.45	22.37	Hs_MGC22793_1	C7orf47	chromosome 7 open reading frame 47
Plate: 111146397-5	Plate: 111146471-5	J	15	602	304	2.16	9.21	Hs_FLJ40343_1	C1orf157	chromosome 1 open reading frame 157
Plate: 111146350-5	Plate: 111146424-5	E	19	1045	305	34.93	6.89	Hs_PGAM2_2	PGAM2	phosphoglycerate mutase 2 (muscle)
Plate: 111146356-5	Plate: 111146430-5	M	9	776	305	4.64	12.13	Hs_ABCB5_2	ABCB5	ATP-binding cassette, sub-family B (MDR/TAP), member 5
Plate: 111146365-5	Plate: 111146439-5	C	17	1523	305	26.53	3.28	Hs_C13orf1_5	C13orf1	chromosome 13 open reading frame 1
Plate: 111146366-5	Plate: 111146440-5	K	11	1160	305	45.86	6.89	Hs_LOC284293_5	HMSD	histocompatibility (minor) serpin domain containing
Plate: 111146380-5	Plate: 111146454-5	D	14	239	305	30.13	12.46	Hs_SH3BP1_1	SH3BP1	SH3-domain binding protein 1
Plate: 111146384-5	Plate: 111146458-5	A	20	228	305	0.44	10.82	Hs_FLJ10665_1	PLEKHG6	pleckstrin homology domain containing, family G (with RhoGef domain) member 6
Plate: 111146388-5	Plate: 111146462-5	I	19	1441	305	38.51	0.98	Hs_SNIP1_1	SNIP1	Smad nuclear interacting protein 1
Plate: 111146362-5	Plate: 111146436-5	I	4	961	306	16.13	31.05	Hs_SLA2_3	SLA2	Src-like-adaptor 2
Plate: 111146362-5	Plate: 111146436-5	L	22	2464	306	84.94	46.41	Hs_BCHE_4	BCHE	butyrylcholinesterase
Plate: 111146375-5	Plate: 111146449-5	A	18	715	306	24.34	6.54	Hs_RPS5_1	RPS5	ribosomal protein S5
Plate: 111146378-5	Plate: 111146452-5	K	9	2341	306	30.84	11.76	Hs_SNPH_1	SNPH	syntaphilin
Plate: 111146387 -5	Plate: 111146461-5	B	15	1886	306	70.89	33.01	Hs_ELOVL6_1	ELOVL6	ELOVL family member 6, elongation of long chain fatty acids (FEN1/Elo2, SUR4/Elo3-like, yeast)
Plate: 111146410-5	Plate: 111146484-5	C	12	1831	306	72.8	40.85	Hs_LOC341333_1	LOC341333	similar to Heterogeneous nuclear ribonucleoprotein A1 (Helix-destabilizing protein) (Single-strand RNA-binding protein) (hnRNP core protein A1)
Plate: 111146413-5	Plate: 111146487-5	J	8	550	306	26.73	8.17	Hs_LOC144776_1
Plate: 111146363-5	Plate: 111146437-5	M	20	153	307	4.58	10.1	Hs_CYR61_6	CYR61	cysteine-rich, angiogenic inducer, 61
Plate: 111146400-5	Plate: 111146474-5	K	16	1297	307	59.06	25.73	Hs_CLTA_3	CLTA	clathrin, light chain (Lca)
Plate: 111146357-5	Plate: 111146431-5	I	11	965	308	40.41	25.32	Hs_ATP2A1_6	ATP2A1	ATPase, Ca++ transporting, cardiac muscle, fast twitch 1
Plate: 111146361-5	Plate: 111146435-5	O	14	1209	308	40.61	22.08	Hs_MLL2_2	MLL2	myeloid/lymphoid or mixed-lineage leukemia 2
Plate: 111146385-5	Plate: 111146459-5	J	19	2393	308	32.89	4.22	Hs_C1GALT1_2	C1GALT1	core 1 synthase, glycoprotein-N-acetylgalactosamine 3-beta-galactosyltransferase, 1
Plate: 111146388-5	Plate: 111146462-5	H	22	2747	308	74.59	1.62	Hs_PDCD1LG2_1	PDCD1LG2	programmed cell death 1 ligand 2
Plate: 111146400-5	Plate: 111146474-5	L	8	679	308	22.97	10.71	Hs_IGSF1_1	IGSF1	immunoglobulin superfamily, member 1
Plate: 111146413-5	Plate: 111146487-5	D	5	2578	308	79.79	31.49	Hs_LOC389656_1
Plate: 111146356-5	Plate: 111146430-5	B	18	1926	309	58.05	3.56	Hs_KCNK12_1	KCNK12	potassium channel, subfamily K, member 12
Plate: 111146356-5	Plate: 111146430-5	I	21	1466	310	68.14	35.48	Hs_PCM1_3	PCM1	pericentriolar material 1
Plate: 111146375-5	Plate: 111146449-5	H	22	1658	310	89.45	17.42	Hs_TAF7_1	TAF7	TAF7 RNA polymerase II, TATA box binding protein (TBP)-associated factor, 55kDa
Plate: 111146413-5	Plate: 111146487-5	N	6	2276	310	90.77	18.39	Hs_KIAA0748_1
Plate: 111146375-5	Plate: 111146449-5	G	5	242	311	27.27	38.59	Hs_POLR2D_1	POLR2D	polymerase (RNA) II (DNA directed) polypeptide D
Plate: 111146394-5	Plate: 111146468-5	I	8	1830	311	84.81	16.08	Hs_C18orf16_1
Plate: 111146357-5	Plate: 111146431-5	J	16	1124	312	56.85	16.67	Hs_CLTCL1_4	CLTCL1	clathrin, heavy chain-like 1
Plate: 111146368-5	Plate: 111146442-5	J	9	1693	312	43.59	16.35	Hs_PPAP2C_5	PPAP2C	phosphatidic acid phosphatase type 2C
Plate: 111146352-5	Plate: 111146426-5	M	9	988	313	48.79	7.03	Hs_KLK2_4	KLK2	kallikrein-related peptidase 2
Plate: 111146356-5	Plate: 111146430-5	J	4	1189	313	34.57	27.48	Hs_KCNJ9_2	KCNJ9	potassium inwardly-rectifying channel, subfamily J, member 9
Plate: 111146356-5	Plate: 111146430-5	I	9	1238	313	23.18	15.02	Hs_C14orf68_3	C14orf68	chromosome 14 open reading frame 68
Plate: 111146358-5	Plate: 111146432-5	A	8	1165	313	56.05	4.47	Hs_SDCBP_4	SDCBP	syndecan binding protein (syntenin)
Plate: 111146381-5	Plate: 111146455-5	P	13	2380	313	14.33	0.96	Hs_PABPC1_1	PABPC1	poly(A) binding protein, cytoplasmic 1
Plate: 111146403-5	Plate: 111146477-5	C	15	553	313	18.26	9.9	Hs_VPS28_1	VPS28	vacuolar protein sorting 28 homolog (S. cerevisiae)
Plate: 111146356-5	Plate: 111146430-5	P	22	907	314	4.74	63.38	Hs_SCN2B_1	SCN2B	sodium channel, voltage-gated, type II, beta
Plate: 111146384-5	Plate: 111146458-5	A	13	1467	314	19.15	0.32	Hs_FLJ20694_1	C17orf73	chromosome 17 open reading frame 73
Plate: 111146360-5	Plate: 111146434-5	L	13	320	315	20	16.51	Hs_IL7R_4	IL7R	interleukin 7 receptor
Plate: 111146370-5	Plate: 111146444-5	E	11	1170	315	77.44	41.9	Hs_PIP5K2B_9	PIP4K2B	phosphatidylinositol-5-phosphate 4-kinase, type II, beta
Plate: 111146379-5	Plate: 111146453-5	G	10	512	315	1.56	4.13	Hs_ASE-1_1	CD3EAP	CD3e molecule, epsilon associated protein
Plate: 111146392-5	Plate: 111146466-5	F	4	586	315	44.37	14.92	Hs_WFIKKN2_1	WFIKKN2	WAP, follistatin/kazal, immunoglobulin, kunitz and netrin domain containing 2
Plate: 111146414-5	Plate: 111146488-5	L	7	1339	315	15.91	1.9	Hs_LOC401819_1
Plate: 111146419-5	Plate: 111146493-5	G	17	2323	315	93.8	11.43	Hs_LOC343184_1
Plate: 111146362-5	Plate: 111146436-5	O	7	1113	316	23	28.8	Hs_STAT2_6	STAT2	signal transducer and activator of transcription 2, 113kDa
Plate: 111146362-5	Plate: 111146436-5	N	15	659	316	18.51	15.82	Hs_HSA9761_4	DIMT1L	DIM1 dimethyladenosine transferase 1-like (S. cerevisiae)
Plate: 111146398-5	Plate: 111146472-5	N	6	1510	316	69.47	53.8	Hs_MGC50811_1	C2orf62	chromosome 2 open reading frame 62
Plate: 111146411-5	Plate: 111146485-5	A	16	2214	316	50.27	32.91	Hs_LOC389395_1
Plate: 111146418-5	Plate: 111146492-5	E	20	287	316	7.67	9.49	Hs_LOC390107_1	LOC390107	similar to ribosomal protein S24
Plate: 111146419-5	Plate: 111146493-5	J	12	698	316	1	0	Hs_LOC442209_1
Plate: 111146360-5	Plate: 111146434-5	C	16	122	317	34.43	31.86	Hs_RPA1_6	RPA1	replication protein A1, 70kDa
Plate: 111146362-5	Plate: 111146436-5	F	19	213	317	24.41	24.61	Hs_SNRP70_2	SNRP70	small nuclear ribonucleoprotein 70kDa polypeptide (RNP antigen)
Plate: 111146364-5	Plate: 111146438-5	A	11	1546	317	84.67	27.76	Hs_DNMT3L_1	DNMT3L	DNA (cytosine-5-)-methyltransferase 3-like
Plate: 111146370-5	Plate: 111146444-5	I	9	1733	317	43.39	12.3	Hs_MAP3K12_5	MAP3K12	mitogen-activated protein kinase kinase kinase 12
Plate: 111146375-5	Plate: 111146449-5	D	18	2318	317	76.4	30.6	Hs_SUPT4H1_1	SUPT4H1	suppressor of Ty 4 homolog 1 (S. cerevisiae)
Plate: 111146402-5	Plate: 111146476-5	E	18	1709	317	77.47	70.03	Hs_ALF_1	GTF2A1L	general transcription factor IIA, 1-like
Plate: 111146416-5	Plate: 111146490-5	B	6	2191	317	91.1	3.79	Hs_LOC440268_1	LOC440268	hypothetical LOC440268
Plate: 111146417-5	Plate: 111146491-5	H	17	1382	317	54.27	29.65	Hs_LOC440979_1
Plate: 111146419-5	Plate: 111146493-5	L	12	1288	317	38.51	9.78	Hs_LOC442213_1	C6orf138	chromosome 6 open reading frame 138
Plate: 111146375-5	Plate: 111146449-5	H	5	2167	318	79.74	15.72	Hs_SDHD_1	SDHD	succinate dehydrogenase complex, subunit D, integral membrane protein
Plate: 111146400-5	Plate: 111146474-5	C	3	1242	318	89.37	27.04	Hs_C10orf62_1	C10orf62	chromosome 10 open reading frame 62
Plate: 111146361-5	Plate: 111146435-5	G	7	1381	319	88.2	46.39	Hs_MCM2_6	MCM2	minichromosome maintenance complex component 2
Plate: 111146372-5	Plate: 111146446-5	E	14	2856	319	69.01	19.44	Hs_C22orf1_1	MPPED1	metallophosphoesterase domain containing 1
Plate: 111146385-5	Plate: 111146459-5	A	19	649	319	19.26	27.9	Hs_DHX32_1	DHX32	DEAH (Asp-Glu-Ala-His) box polypeptide 32
Plate: 111146359-5	Plate: 111146433-5	M	4	1620	321	46.48	8.41	Hs_TRH_2	TRH	thyrotropin-releasing hormone
Plate: 111146359-5	Plate: 111146433-5	E	18	629	321	32.43	6.54	Hs_KIF20A_7	KIF20A	kinesin family member 20A
Plate: 111146366-5	Plate: 111146440-5	A	10	514	321	14.59	40.5	Hs_LOC389289_2	C5orf39	chromosome 5 open reading frame 39
Plate: 111146378-5	Plate: 111146452-5	G	16	2599	321	40.55	4.67	Hs_REC8L1_1	REC8	REC8 homolog (yeast)
Plate: 111146385-5	Plate: 111146459-5	N	9	1836	321	42.76	2.49	Hs_EIF4ENIF1_1	EIF4ENIF1	eukaryotic translation initiation factor 4E nuclear import factor 1
Plate: 111146403-5	Plate: 111146477-5	A	12	1883	321	33.35	12.77	Hs_DPM3_1	DPM3	dolichyl-phosphate mannosyltransferase polypeptide 3
Plate: 111146352-5	Plate: 111146426-5	A	14	840	322	15.71	1.24	Hs_KIAA0984_1	KIAA0984	KIAA0984 protein
Plate: 111146372-5	Plate: 111146446-5	L	15	552	322	55.62	12.42	Hs_COL13A1_1	COL13A1	collagen, type XIII, alpha 1
Plate: 111146380-5	Plate: 111146454-5	L	17	3169	322	91.07	11.49	Hs_OTP_1	OTP	orthopedia homeobox
Plate: 111146390-5	Plate: 111146464-5	E	3	1897	322	53.98	4.97	Hs_HIATL2_1	HIATL2	hippocampus abundant gene transcript-like 2
Plate: 111146404-5	Plate: 111146478-5	A	6	923	322	9.43	4.97	Hs_STARD5_1	STARD5	StAR-related lipid transfer (START) domain containing 5
Plate: 111146362-5	Plate: 111146436-5	L	16	172	323	7.56	39.01	Hs_GALNS_4	GALNS	galactosamine (N-acetyl)-6-sulfate sulfatase (Morquio syndrome, mucopolysaccharidosis type IVA)
Plate: 111146376-5	Plate: 111146450-5	F	10	1138	323	88.58	6.5	Hs_U2AF1L2_1	ZRSR2	zinc finger (CCCH type), RNA-binding motif and serine/arginine rich 2
Plate: 111146376-5	Plate: 111146450-5	G	11	2159	323	42.66	32.2	Hs_TLE4_1	TLE4	transducin-like enhancer of split 4 (E(sp1) homolog, Drosophila)
Plate: 111146392-5	Plate: 111146466-5	A	3	1512	323	27.51	4.33	Hs_OSBPL10_1	OSBPL10	oxysterol binding protein-like 10
Plate: 111146399-5	Plate: 111146473-5	B	5	1043	323	45.16	48.3	Hs_FLJ44653_1
Plate: 111146413-5	Plate: 111146487-5	I	22	2578	323	75.68	16.72	Hs_LOC389534_1
Plate: 111146360-5	Plate: 111146434-5	J	12	778	324	57.07	40.12	Hs_EMX2_2	EMX2	empty spiracles homeobox 2
Plate: 111146362-5	Plate: 111146436-5	I	3	565	324	29.73	47.53	Hs_JUNB_2	JUNB	jun B proto-oncogene
Plate: 111146362-5	Plate: 111146436-5	K	15	1906	324	14.32	20.37	Hs_BRD8_4	BRD8	bromodomain containing 8
Plate: 111146370-5	Plate: 111146444-5	J	11	1524	324	36.88	21.6	Hs_RPS6KA6_5	RPS6KA6	ribosomal protein S6 kinase, 90kDa, polypeptide 6
Plate: 111146406-5	Plate: 111146480-5	A	7	496	324	0.4	4.94	Hs_RPL7_1	RPL7	ribosomal protein L7
Plate: 111146409-5	Plate: 111146483-5	H	18	1623	324	69.69	5.56	Hs_LOC342600_1
Plate: 111146366-5	Plate: 111146440-5	D	14	1226	325	99.59	5.23	Hs_GPR39_1	GPR39	G protein-coupled receptor 39
Plate: 111146399-5	Plate: 111146473-5	O	19	1999	325	8.25	15.08	Hs_LOC389852_1	SPACA5	sperm acrosome associated 5
Plate: 111146404-5	Plate: 111146478-5	D	14	1852	325	36.39	7.69	Hs_MAGEC3_1	MAGEC3	melanoma antigen family C, 3
Plate: 111146420-5	Plate: 111146494-5	D	13	1808	325	87.22	7.38	Hs_LOC440206_1
Plate: 111146362-5	Plate: 111146436-5	E	4	667	326	55.92	11.35	Hs_HDAC8_2	HDAC8	histone deacetylase 8
Plate: 111146369-5	Plate: 111146443-5	E	21	1404	326	10.04	20.55	Hs_CSNK1D_5	CSNK1D	casein kinase 1, delta
Plate: 111146370-5	Plate: 111146444-5	K	11	1060	326	10.47	46.32	Hs_DYRK3_9	DYRK3	dual-specificity tyrosine-(Y)-phosphorylation regulated kinase 3
Plate: 111146373-5	Plate: 111146447-5	O	19	430	326	20	7.06	Hs_ACSL1_1	ACSL1	acyl-CoA synthetase long-chain family member 1
Plate: 111146379-5	Plate: 111146453-5	G	15	2393	326	81.95	7.98	Hs_YKT6_1	YKT6	YKT6 v-SNARE homolog (S. cerevisiae)
Plate: 111146381-5	Plate: 111146455-5	H	4	0	326	0	17.48	Hs_CPAMD8_1	CPAMD8	C3 and PZP-like, alpha-2-macroglobulin domain containing 8
Plate: 111146381-5	Plate: 111146455-5	I	10	2044	326	86.84	0.92	Hs_AUTS2_1	AUTS2	autism susceptibility candidate 2
Plate: 111146390-5	Plate: 111146464-5	J	20	1966	326	35.25	3.07	Hs_AQP10_1	AQP10	aquaporin 10
Plate: 111146395-5	Plate: 111146469-5	M	11	1208	326	26.32	3.68	Hs_C9orf65_1	PRUNE2	prune homolog 2 (Drosophila)
Plate: 111146362-5	Plate: 111146436-5	G	22	1199	327	82.9	12.84	Hs_HBXAP_4	RSF1	remodeling and spacing factor 1
Plate: 111146379-5	Plate: 111146453-5	N	8	1569	327	33.46	9.17	Hs_NXPH4_1	NXPH4	neurexophilin 4
Plate: 111146399-5	Plate: 111146473-5	J	10	2000	327	79.45	23.85	Hs_KLHL_1	KLHL31	kelch-like 31 (Drosophila)
Plate: 111146361-5	Plate: 111146435-5	C	3	1479	328	75.46	2.44	Hs_ING1L_2	ING2	inhibitor of growth family, member 2
Plate: 111146364-5	Plate: 111146438-5	G	5	366	328	78.14	63.11	Hs_ESPL1_5	ESPL1	extra spindle pole bodies homolog 1 (S. cerevisiae)
Plate: 111146372-5	Plate: 111146446-5	I	19	2111	328	38.23	14.02	Hs_ASIP_1	ASIP	agouti signaling protein, nonagouti homolog (mouse)
Plate: 111146397-5	Plate: 111146471-5	G	5	904	328	45.58	18.6	Hs_SCML4_1
Plate: 111146420-5	Plate: 111146494-5	P	19	1441	328	38.38	3.66	Hs_LOC440315_1
Plate: 111146353-5	Plate: 111146427-5	M	7	1570	329	95.35	16.41	Hs_PML_8	PML	promyelocytic leukemia
Plate: 111146361-5	Plate: 111146435-5	L	16	1317	329	28.85	23.4	Hs_MED8_10	MED8	mediator complex subunit 8
Plate: 111146363-5	Plate: 111146437-5	K	9	1971	329	18.16	13.37	Hs_PGLYRP4_1	PGLYRP4	peptidoglycan recognition protein 4
Plate: 111146375-5	Plate: 111146449-5	L	6	1609	329	79.55	49.85	Hs_SOX1_1	SOX1	SRY (sex determining region Y)-box 1
Plate: 111146380-5	Plate: 111146454-5	N	17	2341	329	72.06	8.81	Hs_SLC35A3_1	SLC35A3	solute carrier family 35 (UDP-N-acetylglucosamine (UDP-GlcNAc) transporter), member A3
Plate: 111146390-5	Plate: 111146464-5	B	12	2631	329	63.4	6.38	Hs_MADP-1_1	ZCRB1	zinc finger CCHC-type and RNA binding motif 1
Plate: 111146398-5	Plate: 111146472-5	M	19	1190	329	35.88	7.29	Hs_LOC339457_1	LOC339457	hypothetical protein LOC339457
Plate: 111146363-5	Plate: 111146437-5	O	3	2126	330	66.09	6.36	Hs_RDH11_2	RDH11	retinol dehydrogenase 11 (all-trans/9-cis/11-cis)
Plate: 111146373-5	Plate: 111146447-5	O	12	729	330	12.21	34.55	Hs_GARP_1	LRRC32	leucine rich repeat containing 32
Plate: 111146356-5	Plate: 111146430-5	I	12	1052	331	41.83	11.78	Hs_PAOX_2	PAOX	polyamine oxidase (exo-N4-amino)
Plate: 111146360-5	Plate: 111146434-5	B	3	1371	331	47.26	48.94	Hs_UBE2V1_10	UBE2V1	ubiquitin-conjugating enzyme E2 variant 1
Plate: 111146362-5	Plate: 111146436-5	B	19	1698	331	75.38	86.4	Hs_RBM4_2	RBM4	RNA binding motif protein 4
Plate: 111146381-5	Plate: 111146455-5	J	21	3117	331	76.26	3.32	Hs_SMC1L2_1	SMC1B	structural maintenance of chromosomes 1B
Plate: 111146393-5	Plate: 111146467-5	F	5	1286	331	39.74	2.72	Hs_LOC134492_1	NUDCD2	NudC domain containing 2
Plate: 111146403-5	Plate: 111146477-5	O	21	1288	331	36.26	21.45	Hs_NCKIPSD_1	NCKIPSD	NCK interacting protein with SH3 domain
Plate: 111146359-5	Plate: 111146433-5	I	21	1021	332	38.39	39.16	Hs_IL9R_2	IL9R	interleukin 9 receptor
Plate: 111146361-5	Plate: 111146435-5	F	18	1254	332	37.56	15.96	Hs_SUHW2_4	ZNF280B	zinc finger protein 280B
Plate: 111146362-5	Plate: 111146436-5	B	20	594	332	19.02	24.1	Hs_DIO1_4	DIO1	deiodinase, iodothyronine, type I
Plate: 111146366-5	Plate: 111146440-5	L	5	853	332	49.71	8.13	Hs_ADRB3_1	ADRB3	adrenergic, beta-3-, receptor
Plate: 111146375-5	Plate: 111146449-5	E	12	273	332	7.33	3.61	Hs_RPL3_1	RPL3	ribosomal protein L3
Plate: 111146392-5	Plate: 111146466-5	A	6	2621	332	62.53	25.6	Hs_EAT2_1	SH2D1B	SH2 domain containing 1B
Plate: 111146359-5	Plate: 111146433-5	L	16	701	333	50.64	12.01	Hs_SLC7A8_3	SLC7A8	solute carrier family 7 (cationic amino acid transporter, y+ system), member 8
Plate: 111146413-5	Plate: 111146487-5	K	20	2181	333	72.17	11.11	Hs_LOC389442_1
Plate: 111146358-5	Plate: 111146432-5	G	6	1031	334	30.94	8.98	Hs_KPNA6_1	KPNA6	karyopherin alpha 6 (importin alpha 7)
Plate: 111146360-5	Plate: 111146434-5	C	22	920	334	77.07	21.86	Hs_DKFZP547N043_2	C1orf124	chromosome 1 open reading frame 124
Plate: 111146367-5	Plate: 111146441-5	N	18	1996	334	37.42	3.29	Hs_OR10A4_1	OR10A4	olfactory receptor, family 10, subfamily A, member 4
Plate: 111146386-5	Plate: 111146460-5	A	9	2131	334	77.1	17.07	Hs_TMEM27_1	TMEM27	transmembrane protein 27
Plate: 111146416-5	Plate: 111146490-5	K	12	921	334	49.84	5.39	Hs_LOC439953_1
Plate: 111146416-5	Plate: 111146490-5	D	18	748	334	18.58	9.88	Hs_LOC440385_1
Plate: 111146417-5	Plate: 111146491-5	B	15	1861	334	91.89	31.14	Hs_LOC389116_1
Plate: 111146418-5	Plate: 111146492-5	C	14	1214	334	33.53	12.28	Hs_LOC441553_1
Plate: 111146356-5	Plate: 111146430-5	C	17	1323	335	20.26	10.45	Hs_CYP24A1_2	CYP24A1	cytochrome P450, family 24, subfamily A, polypeptide 1
Plate: 111146359-5	Plate: 111146433-5	B	11	802	335	37.78	33.13	Hs_GTPBP4_2	GTPBP4	GTP binding protein 4
Plate: 111146362-5	Plate: 111146436-5	L	14	771	335	57.72	11.34	Hs_ATP6V1C1_2	ATP6V1C1	ATPase, H+ transporting, lysosomal 42kDa, V1 subunit C1
Plate: 111146384-5	Plate: 111146458-5	A	14	472	335	3.81	13.43	Hs_PNPO_1	PNPO	pyridoxamine 5'-phosphate oxidase
Plate: 111146390-5	Plate: 111146464-5	D	3	581	335	2.75	3.28	Hs_PHF5A_1	PHF5A	PHD finger protein 5A
Plate: 111146398-5	Plate: 111146472-5	N	15	1953	335	50.54	27.76	Hs_GALNTL4_1	GALNTL4	UDP-N-acetyl-alpha-D-galactosamine:polypeptide N-acetylgalactosaminyltransferase-like 4
Plate: 111146415-5	Plate: 111146489-5	G	9	1624	335	81.83	14.63	Hs_LOC400456_1	LOC400456	hypothetical gene supported by BC040875
Plate: 111146350-5	Plate: 111146424-5	F	19	1380	336	71.59	16.37	Hs_WARS_2	WARS	tryptophanyl-tRNA synthetase
Plate: 111146357-5	Plate: 111146431-5	C	3	742	336	62.26	4.46	Hs_SCN4A_1	SCN4A	sodium channel, voltage-gated, type IV, alpha subunit
Plate: 111146361-5	Plate: 111146435-5	C	19	434	336	38.25	91.96	Hs_RBL1_5	RBL1	retinoblastoma-like 1 (p107)
Plate: 111146362-5	Plate: 111146436-5	C	18	1015	336	66.01	32.74	Hs_TP53BP1_8	TP53BP1	tumor protein p53 binding protein 1
Plate: 111146370-5	Plate: 111146444-5	L	15	1807	336	91.59	15.77	Hs_IRAK4_6	IRAK4	interleukin-1 receptor-associated kinase 4
Plate: 111146366-5	Plate: 111146440-5	D	6	2346	337	69.1	21.07	Hs_GNRHR_5	GNRHR	gonadotropin-releasing hormone receptor
Plate: 111146387 -5	Plate: 111146461-5	A	9	2855	337	56.6	23.15	Hs_HHIP_1	HHIP	hedgehog interacting protein
Plate: 111146414-5	Plate: 111146488-5	O	7	630	337	10.63	8.9	Hs_LOC400757_1
Plate: 111146414-5	Plate: 111146488-5	H	19	82	337	9.76	12.76	Hs_LOC402253_1
Plate: 111146421-5	Plate: 111146495-5	M	17	1772	337	88.6	3.26	Hs_LOC440755_1
Plate: 111146360-5	Plate: 111146434-5	K	4	159	338	2.52	61.83	Hs_POLA_4	POLA1	polymerase (DNA directed), alpha 1
Plate: 111146352-5	Plate: 111146426-5	J	19	397	339	11.34	7.08	Hs_PSMA5_2	PSMA5	proteasome (prosome, macropain) subunit, alpha type, 5
Plate: 111146353-5	Plate: 111146427-5	C	13	2719	339	64.36	7.67	Hs_GAS_1	GAST	gastrin
Plate: 111146360-5	Plate: 111146434-5	E	17	773	339	12.16	15.93	Hs_CPT1B_3	CHKB	choline kinase beta
Plate: 111146392-5	Plate: 111146466-5	O	5	188	339	25	23.6	Hs_CCDC5_1	CCDC5	coiled-coil domain containing 5 (spindle associated)
Plate: 111146395-5	Plate: 111146469-5	N	16	2144	339	34.61	44.25	Hs_LOC199964_1	TMEM61	transmembrane protein 61
Plate: 111146401-5	Plate: 111146475-5	N	18	253	339	8.7	8.55	Hs_PEX16_1	PEX16	peroxisomal biogenesis factor 16
Plate: 111146411-5	Plate: 111146485-5	B	8	2182	339	37.12	37.46	Hs_LOC390508_1	LOC730267	similar to zinc finger protein 238
Plate: 111146413-5	Plate: 111146487-5	G	7	792	339	43.43	8.26	Hs_LOC388823_1	LOC732141	hypothetical protein LOC732141
Plate: 111146420-5	Plate: 111146494-5	N	22	2042	339	96.03	11.8	Hs_LOC440562_1
Plate: 111146421-5	Plate: 111146495-5	J	5	2215	339	66.41	7.08	Hs_LOC441025_1
Plate: 111146365-5	Plate: 111146439-5	G	12	690	340	8.55	17.06	Hs_FLJ13639_5	DHRS12	dehydrogenase/reductase (SDR family) member 12
Plate: 111146379-5	Plate: 111146453-5	A	21	1559	340	43.49	20.29	Hs_MGEA5_1	MGEA5	meningioma expressed antigen 5 (hyaluronidase)
Plate: 111146389-5	Plate: 111146463-5	B	4	1903	340	49.66	4.41	Hs_DKFZP564J047_1	C1orf49	chromosome 1 open reading frame 49
Plate: 111146392-5	Plate: 111146466-5	A	5	1143	340	28.17	5.88	Hs_LOC114926_1	C8orf40	chromosome 8 open reading frame 40
Plate: 111146417-5	Plate: 111146491-5	A	12	1667	340	44.15	5.59	Hs_LOC440720_1
Plate: 111146358-5	Plate: 111146432-5	H	8	355	341	33.52	6.74	Hs_CASP4_7	CASP4	caspase 4, apoptosis-related cysteine peptidase
Plate: 111146366-5	Plate: 111146440-5	J	19	2396	341	48.91	3.81	Hs_CELSR3_1	CELSR3	cadherin, EGF LAG seven-pass G-type receptor 3 (flamingo homolog, Drosophila)
Plate: 111146375-5	Plate: 111146449-5	G	3	848	341	85.26	14.96	Hs_PMS2L2_1
Plate: 111146383-5	Plate: 111146457-5	J	10	1743	341	92.77	22.58	Hs_GPI7_1	PIGG	phosphatidylinositol glycan anchor biosynthesis, class G
Plate: 111146413-5	Plate: 111146487-5	H	22	1245	341	14.3	32.84	Hs_VMAC_1	VMAC	vimentin-type IF-associated coiled-coil protein
Plate: 111146415-5	Plate: 111146489-5	J	11	2411	341	76.11	7.33	Hs_LOC400988_1
Plate: 111146385-5	Plate: 111146459-5	E	7	1113	342	12.4	8.19	Hs_PACS1_1	PACS1	phosphofurin acidic cluster sorting protein 1
Plate: 111146394-5	Plate: 111146468-5	G	11	3769	342	70.55	9.36	Hs_MIPOL1_1	MIPOL1	mirror-image polydactyly 1
Plate: 111146411-5	Plate: 111146485-5	D	15	678	342	4.13	16.08	Hs_LOC389904_1
Plate: 111146361-5	Plate: 111146435-5	J	21	1347	343	77.06	19.83	Hs_MBD3_5	MBD3	methyl-CpG binding domain protein 3
Plate: 111146399-5	Plate: 111146473-5	N	4	1640	343	87.01	4.96	Hs_FLJ41327_1
Plate: 111146413-5	Plate: 111146487-5	O	20	1886	343	57.58	2.92	Hs_LOC389447_1
Plate: 111146380-5	Plate: 111146454-5	P	18	2319	344	36.91	20.35	Hs_BHMT2_1	BHMT2	betaine-homocysteine methyltransferase 2
Plate: 111146392-5	Plate: 111146466-5	A	16	1019	344	63.69	31.98	Hs_OR51F2_1	OR51F2	olfactory receptor, family 51, subfamily F, member 2
Plate: 111146393-5	Plate: 111146467-5	C	10	1000	344	81.3	3.2	Hs_C2orf22_1	PQLC3	PQ loop repeat containing 3
Plate: 111146356-5	Plate: 111146430-5	H	7	691	345	58.61	14.2	Hs_ATP1A3_2	ATP1A3	ATPase, Na+/K+ transporting, alpha 3 polypeptide
Plate: 111146359-5	Plate: 111146433-5	K	8	610	345	24.43	8.41	Hs_KISS1_2	KISS1	KiSS-1 metastasis-suppressor
Plate: 111146362-5	Plate: 111146436-5	N	3	1052	345	80.23	39.13	Hs_VDR_1	VDR	vitamin D (1,25- dihydroxyvitamin D3) receptor
Plate: 111146395-5	Plate: 111146469-5	B	20	778	345	19.54	3.48	Hs_LOC200205_1	C1orf69	chromosome 1 open reading frame 69
Plate: 111146396-5	Plate: 111146470-5	E	20	1457	345	17.23	17.39	Hs_LOC220929_1	ZNF438	zinc finger protein 438
Plate: 111146398-5	Plate: 111146472-5	D	17	1565	345	45.56	34.2	Hs_LOC374395_1	TMEM179B	transmembrane protein 179B
Plate: 111146400-5	Plate: 111146474-5	D	17	2283	345	47.88	15.94	Hs_GLE1L_1	GLE1	GLE1 RNA export mediator homolog (yeast)
Plate: 111146404-5	Plate: 111146478-5	M	12	976	345	43.34	4.93	Hs_SPATA9_1	SPATA9	spermatogenesis associated 9
Plate: 111146418-5	Plate: 111146492-5	N	12	825	345	15.15	21.16	Hs_LOC441776_1
Plate: 111146418-5	Plate: 111146492-5	A	13	354	345	7.34	33.33	Hs_LOC392267_1
Plate: 111146356-5	Plate: 111146430-5	C	14	722	346	69.25	2.6	Hs_CYP4X1_3	CYP4X1	cytochrome P450, family 4, subfamily X, polypeptide 1
Plate: 111146411-5	Plate: 111146485-5	A	15	2459	346	95.69	18.79	Hs_LOC388969_1	LOC388969	hypothetical LOC388969
Plate: 111146413-5	Plate: 111146487-5	B	5	1634	346	79.13	26.3	Hs_LOC389654_1	LOC389654	similar to patched
Plate: 111146374-5	Plate: 111146448-5	J	18	2191	347	61.43	7.49	Hs_PGC_1	PGC	progastricsin (pepsinogen C)
Plate: 111146404-5	Plate: 111146478-5	L	11	1378	347	11.47	7.2	Hs_C21orf66_3	C21orf66	chromosome 21 open reading frame 66
Plate: 111146363-5	Plate: 111146437-5	B	10	1685	348	45.46	5.46	Hs_LZTS2_2	LZTS2	leucine zipper, putative tumor suppressor 2
Plate: 111146376-5	Plate: 111146450-5	O	14	2093	348	92.4	11.21	Hs_ZNF15L1_1	ZNF708	zinc finger protein 708
Plate: 111146377-5	Plate: 111146451-5	D	19	2520	348	54.25	22.99	Hs_SURB7_1	MED21	mediator complex subunit 21
Plate: 111146396-5	Plate: 111146470-5	H	9	2304	348	27.78	3.45	Hs_ZNF498_1	ZNF498	zinc finger protein 498
Plate: 111146397-5	Plate: 111146471-5	J	5	2127	348	54.87	17.53	Hs_LOC284123_1
Plate: 111146404-5	Plate: 111146478-5	A	22	1961	348	54.51	22.13	Hs_PIGO_1	PIGO	phosphatidylinositol glycan anchor biosynthesis, class O
Plate: 111146414-5	Plate: 111146488-5	N	9	311	348	2.89	1.72	Hs_LOC401896_1
Plate: 111146353-5	Plate: 111146427-5	B	11	1568	349	40.5	4.3	Hs_CCL3_8	CCL3	chemokine (C-C motif) ligand 3
Plate: 111146358-5	Plate: 111146432-5	I	18	1023	349	75.95	28.94	Hs_THBS3_5	THBS3	thrombospondin 3
Plate: 111146362-5	Plate: 111146436-5	G	6	279	349	36.2	24.93	Hs_RXRA_3	RXRA	retinoid X receptor, alpha
Plate: 111146372-5	Plate: 111146446-5	M	14	1009	349	11.79	21.78	Hs_CALU_1	CALU	calumenin
Plate: 111146373-5	Plate: 111146447-5	B	4	926	349	35.42	9.46	Hs_HNRPH1_5	HNRPH1	heterogeneous nuclear ribonucleoprotein H1 (H)
Plate: 111146376-5	Plate: 111146450-5	M	4	2512	349	92.68	10.6	Hs_UGT8_1	UGT8	UDP glycosyltransferase 8 (UDP-galactose ceramide galactosyltransferase)
Plate: 111146378-5	Plate: 111146452-5	I	20	249	349	10.44	16.91	Hs_SAE1_1	SAE1	SUMO1 activating enzyme subunit 1
Plate: 111146382-5	Plate: 111146456-5	B	20	2208	349	85.6	3.72	Hs_H-plk_1	ZNF117	zinc finger protein 117
Plate: 111146386-5	Plate: 111146460-5	B	6	2904	349	55.48	18.91	Hs_C14orf93_1	C14orf93	chromosome 14 open reading frame 93
Plate: 111146409-5	Plate: 111146483-5	I	19	2228	349	67.77	28.08	Hs_LOC284158_1
Plate: 111146412-5	Plate: 111146486-5	G	7	1594	349	25.03	7.45	Hs_LOC391282_1
Plate: 111146357-5	Plate: 111146431-5	J	22	1348	350	56.16	9.43	Hs_BET1_4	BET1	blocked early in transport 1 homolog (S. cerevisiae)
Plate: 111146369-5	Plate: 111146443-5	J	21	1976	350	47.72	4.29	Hs_PKLR_6	PKLR	pyruvate kinase, liver and RBC
Plate: 111146393-5	Plate: 111146467-5	B	6	2957	350	88.77	29.71	Hs_MAGEE2_1	MAGEE2	melanoma antigen family E, 2
Plate: 111146358-5	Plate: 111146432-5	M	13	1061	351	66.54	13.96	Hs_AP1S2_1	AP1S2	adaptor-related protein complex 1, sigma 2 subunit
Plate: 111146358-5	Plate: 111146432-5	O	18	836	351	17.34	60.11	Hs_NTN1_3	NTN1	netrin 1
Plate: 111146380-5	Plate: 111146454-5	A	3	1051	351	85.54	25.64	Hs_CNKSR2_1	CNKSR2	connector enhancer of kinase suppressor of Ras 2
Plate: 111146401-5	Plate: 111146475-5	A	12	775	351	36.77	7.12	Hs_SIAT4A_1	ST3GAL1	ST3 beta-galactoside alpha-2,3-sialyltransferase 1
Plate: 111146359-5	Plate: 111146433-5	K	17	509	352	41.65	5.68	Hs_BIRC6_2	BIRC6	baculoviral IAP repeat-containing 6 (apollon)
Plate: 111146362-5	Plate: 111146436-5	L	13	280	352	19.29	17.33	Hs_HNRPU_6	HNRNPU	heterogeneous nuclear ribonucleoprotein U (scaffold attachment factor A)
Plate: 111146375-5	Plate: 111146449-5	E	10	2256	352	86.44	29.55	Hs_RIT1_5	RIT1	Ras-like without CAAX 1
Plate: 111146401-5	Plate: 111146475-5	I	9	1548	352	66.15	3.69	Hs_PCDH1_1	PCDH1	protocadherin 1
Plate: 111146404-5	Plate: 111146478-5	P	18	573	352	6.46	59.94	Hs_LOC150383_1	LOC150383	similar to RIKEN cDNA 2210021J22
Plate: 111146408-5	Plate: 111146482-5	N	15	1208	352	17.72	6.25	Hs_LOC152122_1
Plate: 111146417-5	Plate: 111146491-5	A	9	2411	352	18.66	0	Hs_LOC440487_1
Plate: 111146350-5	Plate: 111146424-5	J	5	820	353	14.51	56.94	Hs_CD276_1	CD276	CD276 molecule
Plate: 111146377-5	Plate: 111146451-5	O	21	3458	353	74.35	16.15	Hs_FGF16_1	FGF16	fibroblast growth factor 16
Plate: 111146393-5	Plate: 111146467-5	M	20	2323	353	68.62	8.78	Hs_EMB_1	EMB	embigin homolog (mouse)
Plate: 111146406-5	Plate: 111146480-5	O	17	1981	353	93.74	52.69	Hs_OR4M2_1	OR4M2	olfactory receptor, family 4, subfamily M, member 2
Plate: 111146358-5	Plate: 111146432-5	A	20	1209	354	36.39	7.63	Hs_ACTR3_8	ACTR3	ARP3 actin-related protein 3 homolog (yeast)
Plate: 111146363-5	Plate: 111146437-5	A	10	2364	354	44.67	19.21	Hs_GBA_3	GBA	glucosidase, beta; acid (includes glucosylceramidase)
Plate: 111146404-5	Plate: 111146478-5	E	17	1400	354	31.07	61.3	Hs_MCTP1_1	MCTP1	multiple C2 domains, transmembrane 1
Plate: 111146353-5	Plate: 111146427-5	H	14	1008	355	37.4	18.59	Hs_CHRNA4_3	CHRNA4	cholinergic receptor, nicotinic, alpha 4
Plate: 111146356-5	Plate: 111146430-5	D	8	1411	355	60.6	7.61	Hs_KCNN2_2	KCNN2	potassium intermediate/small conductance calcium-activated channel, subfamily N, member 2
Plate: 111146359-5	Plate: 111146433-5	P	21	985	355	37.16	3.1	Hs_ALDH3B2_1	ALDH3B2	aldehyde dehydrogenase 3 family, member B2
Plate: 111146362-5	Plate: 111146436-5	A	12	789	355	61.98	20.56	Hs_SIN3A_5	SIN3A	SIN3 homolog A, transcription regulator (yeast)
Plate: 111146362-5	Plate: 111146436-5	F	18	1344	355	65.92	22.82	Hs_HAS1_2	HAS1	hyaluronan synthase 1
Plate: 111146404-5	Plate: 111146478-5	N	11	1166	356	33.96	7.02	Hs_EPSTI1_1	EPSTI1	epithelial stromal interaction 1 (breast)
Plate: 111146404-5	Plate: 111146478-5	H	16	1971	356	20.85	4.78	Hs_OTOA_1	OTOA	otoancorin
Plate: 111146414-5	Plate: 111146488-5	B	5	622	356	4.82	3.09	Hs_LOC401638_1	RPSAP10	ribosomal protein SA pseudogene 10
Plate: 111146350-5	Plate: 111146424-5	E	22	670	357	2.84	3.64	Hs_RPL36_1	RPL36	ribosomal protein L36
Plate: 111146359-5	Plate: 111146433-5	D	21	482	357	67.01	6.44	Hs_MUC5AC_1	MUC5AC	mucin 5AC, oligomeric mucus/gel-forming
Plate: 111146362-5	Plate: 111146436-5	H	3	895	357	25.14	49.02	Hs_PER1_2	PER1	period homolog 1 (Drosophila)
Plate: 111146372-5	Plate: 111146446-5	P	21	1699	357	83.7	21.57	Hs_COX7C_1	COX7C	cytochrome c oxidase subunit VIIc
Plate: 111146388-5	Plate: 111146462-5	P	4	2321	357	81.52	22.41	Hs_ASRGL1_1	ASRGL1	asparaginase like 1
Plate: 111146418-5	Plate: 111146492-5	O	11	783	357	31.03	8.68	Hs_LOC441377_1	LOC441377	similar to 40S ribosomal protein S26
Plate: 111146364-5	Plate: 111146438-5	P	15	1204	358	80.4	58.38	Hs_SS18_3	SS18	synovial sarcoma translocation, chromosome 18
Plate: 111146370-5	Plate: 111146444-5	E	12	338	358	37.28	9.78	Hs_HIPK3_5	HIPK3	homeodomain interacting protein kinase 3
Plate: 111146372-5	Plate: 111146446-5	F	14	1275	358	36.55	13.13	Hs_DAP_1	DAP	death-associated protein
Plate: 111146373-5	Plate: 111146447-5	L	13	1360	358	69.93	6.15	Hs_HIC1_3
Plate: 111146375-5	Plate: 111146449-5	G	16	801	358	50.94	30.73	Hs_MRPL12_1	MRPL12	mitochondrial ribosomal protein L12
Plate: 111146389-5	Plate: 111146463-5	P	20	1947	358	76.27	9.22	Hs_MGC3200_1	POLR3GL	polymerase (RNA) III (DNA directed) polypeptide G (32kD)-like
Plate: 111146401-5	Plate: 111146475-5	G	9	534	358	12.17	48.6	Hs_PCBP2_1	PCBP2	poly(rC) binding protein 2
Plate: 111146407-5	Plate: 111146481-5	P	15	443	358	44.92	6.7	Hs_LOC440804_1	RIMBP3	RIMS binding protein 3
Plate: 111146417-5	Plate: 111146491-5	D	5	2145	358	78.46	70.95	Hs_LOC440888_1
Plate: 111146361-5	Plate: 111146435-5	B	19	1893	359	50.82	3.34	Hs_CXXC1_1	CXXC1	CXXC finger 1 (PHD domain)
Plate: 111146362-5	Plate: 111146436-5	N	11	922	359	51.08	40.95	Hs_GMPR_2	GMPR	guanosine monophosphate reductase
Plate: 111146374-5	Plate: 111146448-5	A	15	980	359	30.41	95.82	Hs_LAG3_1	LAG3	lymphocyte-activation gene 3
Plate: 111146379-5	Plate: 111146453-5	A	11	2636	359	31.37	8.08	Hs_SPFH1_1	ERLIN1	ER lipid raft associated 1
Plate: 111146401-5	Plate: 111146475-5	E	12	1742	359	59.01	10.03	Hs_SLC4A3_1	SLC4A3	solute carrier family 4, anion exchanger, member 3
Plate: 111146411-5	Plate: 111146485-5	D	12	982	359	49.49	57.94	Hs_LOC390637_1	LOC390637	similar to RIKEN cDNA D330012F22 gene
Plate: 111146369-5	Plate: 111146443-5	B	20	1634	360	33.6	22.5	Hs_RPS6KA3_5	RPS6KA3	ribosomal protein S6 kinase, 90kDa, polypeptide 3
Plate: 111146375-5	Plate: 111146449-5	H	13	1356	360	67.85	38.06	Hs_SLC1A3_1	SLC1A3	solute carrier family 1 (glial high affinity glutamate transporter), member 3
Plate: 111146376-5	Plate: 111146450-5	B	4	1151	360	98.61	2.78	Hs_CCDC6_1	CCDC6	coiled-coil domain containing 6
Plate: 111146392-5	Plate: 111146466-5	H	19	2014	360	67.97	2.5	Hs_FLJ25410_1	2007-09-12	septin 12
Plate: 111146418-5	Plate: 111146492-5	N	11	2302	360	82.71	5.56	Hs_LOC441653_1
Plate: 111146362-5	Plate: 111146436-5	O	16	1	361	0	58.73	Hs_TBX5_3	TBX5	T-box 5
Plate: 111146365-5	Plate: 111146439-5	A	13	1890	361	33.97	1.66	Hs_TMEM30A_3	TMEM30A	transmembrane protein 30A
Plate: 111146382-5	Plate: 111146456-5	O	20	1629	361	62.12	1.94	Hs_EXOSC1_1	EXOSC1	exosome component 1
Plate: 111146416-5	Plate: 111146490-5	O	17	1990	361	93.12	1.11	Hs_LOC402579_1
Plate: 111146360-5	Plate: 111146434-5	J	20	1220	362	33.69	53.31	Hs_HHEX_1	HHEX	hematopoietically expressed homeobox
Plate: 111146380-5	Plate: 111146454-5	I	10	555	362	20	10.5	Hs_NUP205_5	NUP205	nucleoporin 205kDa
Plate: 111146399-5	Plate: 111146473-5	K	16	1879	362	93.51	24.86	Hs_OR7A10_1	OR7A10	olfactory receptor, family 7, subfamily A, member 10
Plate: 111146352-5	Plate: 111146426-5	J	15	766	363	16.71	38.84	Hs_SERPINB7_3	SERPINB7	serpin peptidase inhibitor, clade B (ovalbumin), member 7
Plate: 111146360-5	Plate: 111146434-5	I	19	1193	363	14.42	16.53	Hs_PYGL_3	PYGL	phosphorylase, glycogen; liver (Hers disease, glycogen storage disease type VI)
Plate: 111146399-5	Plate: 111146473-5	A	13	986	363	20.18	14.05	Hs_RESP18_1
Plate: 111146402-5	Plate: 111146476-5	F	7	1824	363	71	15.43	Hs_EPN2_1	EPN2	epsin 2
Plate: 111146411-5	Plate: 111146485-5	G	10	844	363	3.2	5.23	Hs_LOC389305_1	hCG_2015956	hCG2015956
Plate: 111146356-5	Plate: 111146430-5	K	16	364	364	7.69	26.1	Hs_CHRNA1_2	CHRNA1	cholinergic receptor, nicotinic, alpha 1 (muscle)
Plate: 111146357-5	Plate: 111146431-5	K	10	1479	364	55.58	47.25	Hs_ACDC_3	ADIPOQ	adiponectin, C1Q and collagen domain containing
Plate: 111146373-5	Plate: 111146447-5	O	8	773	364	81.37	14.56	Hs_FPGS_1	FPGS	folylpolyglutamate synthase
Plate: 111146385-5	Plate: 111146459-5	D	7	2405	364	76.84	13.46	Hs_SERTAD4_1	SERTAD4	SERTA domain containing 4
Plate: 111146393-5	Plate: 111146467-5	K	22	2298	364	70.93	7.97	Hs_JMY_1	JMY	junction-mediating and regulatory protein
Plate: 111146416-5	Plate: 111146490-5	C	8	1492	364	78.82	54.67	Hs_LOC402538_1
Plate: 111146358-5	Plate: 111146432-5	K	5	549	365	22.77	36.16	Hs_RGPD5_1	RGPD5	RANBP2-like and GRIP domain containing 5
Plate: 111146373-5	Plate: 111146447-5	I	19	1742	365	72.22	39.18	Hs_FABP3_1	FABP3	fatty acid binding protein 3, muscle and heart (mammary-derived growth inhibitor)
Plate: 111146374-5	Plate: 111146448-5	B	17	800	365	63.38	42.74	Hs_NFKBIL2_1	NFKBIL2	nuclear factor of kappa light polypeptide gene enhancer in B-cells inhibitor-like 2
Plate: 111146398-5	Plate: 111146472-5	J	21	1470	365	32.93	8.49	Hs_IGFL1_1	IGFL1	IGF-like family member 1
Plate: 111146402-5	Plate: 111146476-5	O	5	1421	365	17.24	5.75	Hs_ARMCX2_1	ARMCX2	armadillo repeat containing, X-linked 2
Plate: 111146408-5	Plate: 111146482-5	B	4	877	365	33.98	7.4	Hs_LOC200159_1
Plate: 111146414-5	Plate: 111146488-5	C	7	2044	365	75.93	19.73	Hs_LOC400736_1	PRAMEF13	PRAME family member 13
Plate: 111146361-5	Plate: 111146435-5	E	3	1540	366	77.27	73.77	Hs_IRF1_1	IRF1	interferon regulatory factor 1
Plate: 111146369-5	Plate: 111146443-5	K	8	1605	366	81.12	9.02	Hs_EPHA8_9	EPHA8	EPH receptor A8
Plate: 111146370-5	Plate: 111146444-5	D	3	2020	366	96.29	20.49	Hs_MAST3_1	MAST3	microtubule associated serine/threonine kinase 3
Plate: 111146396-5	Plate: 111146470-5	E	14	1209	366	19.52	25.14	Hs_OR5A1_1	OR5A1	olfactory receptor, family 5, subfamily A, member 1
Plate: 111146397-5	Plate: 111146471-5	D	9	2527	366	87.73	37.16	Hs_ZNF547_1	ZNF547	zinc finger protein 547
Plate: 111146405-5	Plate: 111146479-5	A	9	859	366	17.58	5.74	Hs_FAM13C1_1	FAM13C1	family with sequence similarity 13, member C1
Plate: 111146362-5	Plate: 111146436-5	C	13	895	367	42.91	19.35	Hs_TFDP1_7	TFDP1	transcription factor Dp-1
Plate: 111146365-5	Plate: 111146439-5	E	3	1406	367	80.87	22.62	Hs_KIAA0859_1	KIAA0859	KIAA0859
Plate: 111146394-5	Plate: 111146468-5	C	14	3074	367	87.44	1.63	Hs_IGFL2_1	IGFL2	IGF-like family member 2
Plate: 111146360-5	Plate: 111146434-5	M	8	743	368	67.29	30.43	Hs_PCNA_6	PCNA	proliferating cell nuclear antigen
Plate: 111146364-5	Plate: 111146438-5	K	14	391	368	7.16	3.53	Hs_RBP4_3	RBP4	retinol binding protein 4, plasma
Plate: 111146372-5	Plate: 111146446-5	J	15	538	368	72.86	21.47	Hs_COL13A1_1	COL13A1	collagen, type XIII, alpha 1
Plate: 111146397-5	Plate: 111146471-5	A	19	1777	368	67.02	24.73	Hs_NPHP4_1	NPHP4	nephronophthisis 4
Plate: 111146409-5	Plate: 111146483-5	I	22	1551	368	42.88	37.77	Hs_LOC285110_1
Plate: 111146417-5	Plate: 111146491-5	O	13	1632	368	33.7	13.32	Hs_ZNF284_1	ZNF284	zinc finger protein 284
Plate: 111146421-5	Plate: 111146495-5	G	18	1054	368	23.91	22.55	Hs_LOC440959_1
Plate: 111146360-5	Plate: 111146434-5	C	7	1002	369	70.66	17.34	Hs_TPH1_1	TPH1	tryptophan hydroxylase 1 (tryptophan 5-monooxygenase)
Plate: 111146360-5	Plate: 111146434-5	G	16	356	369	36.24	23.04	Hs_TOP2A_6	TOP2A	topoisomerase (DNA) II alpha 170kDa
Plate: 111146390-5	Plate: 111146464-5	C	5	1436	369	64	16.26	Hs_MGC12458_1	EFCAB2	EF-hand calcium binding domain 2
Plate: 111146397-5	Plate: 111146471-5	B	9	2192	369	85.26	6.5	Hs_LOC284296_1
Plate: 111146401-5	Plate: 111146475-5	L	20	57	369	0	6.5	Hs_PSMF1_1
Plate: 111146407-5	Plate: 111146481-5	F	13	555	369	14.59	3.25	Hs_SNRPEL1_1
Plate: 111146407-5	Plate: 111146481-5	M	14	2420	369	95.54	59.89	Hs_LOC374676_1	LOC642346	similar to golgi autoantigen, golgin subfamily a-like
Plate: 111146414-5	Plate: 111146488-5	F	10	1321	369	24.68	21.68	Hs_LOC399832_1
Plate: 111146353-5	Plate: 111146427-5	I	5	2463	370	75.19	41.35	Hs_RASA1_4	RASA1	RAS p21 protein activator (GTPase activating protein) 1
Plate: 111146358-5	Plate: 111146432-5	A	4	1113	370	73.85	9.46	Hs_NUP98_3	NUP98	nucleoporin 98kDa
Plate: 111146407-5	Plate: 111146481-5	I	4	2315	370	73.22	14.32	Hs_WBSCR19_1	WBSCR19	Williams Beuren syndrome chromosome region 19
Plate: 111146415-5	Plate: 111146489-5	F	20	2080	370	91.35	4.05	Hs_LOC401296_1
Plate: 111146417-5	Plate: 111146491-5	L	14	1425	370	19.93	52.7	Hs_LOC441118_1	LOC202181	hypothetical protein LOC202181
Plate: 111146357-5	Plate: 111146431-5	J	5	584	371	20.21	30.73	Hs_PEX5_2	PEX5	peroxisomal biogenesis factor 5
Plate: 111146358-5	Plate: 111146432-5	M	5	399	371	13.78	38.01	Hs_LOC84643_2	KIF2B	kinesin family member 2B
Plate: 111146369-5	Plate: 111146443-5	N	15	1607	371	70.32	14.02	Hs_PFTK1_5	PFTK1	PFTAIRE protein kinase 1
Plate: 111146376-5	Plate: 111146450-5	G	19	1430	371	34.62	12.94	Hs_TUFT1_1	TUFT1	tuftelin 1
Plate: 111146392-5	Plate: 111146466-5	D	18	2261	371	92.66	16.98	Hs_C19orf21_1	C19orf21	chromosome 19 open reading frame 21
Plate: 111146397-5	Plate: 111146471-5	B	10	2480	371	0.97	0	Hs_LOC285498_1	RNF212	ring finger protein 212
Plate: 111146410-5	Plate: 111146484-5	N	6	1511	371	41.36	16.17	Hs_LOC440464_1	CCDC40	coiled-coil domain containing 40
Plate: 111146382-5	Plate: 111146456-5	O	22	2195	372	90.07	4.57	Hs_MRPS18C_1	MRPS18C	mitochondrial ribosomal protein S18C
Plate: 111146417-5	Plate: 111146491-5	G	12	2532	372	41.07	42.74	Hs_LOC440734_1
Plate: 111146376-5	Plate: 111146450-5	L	7	603	373	26.87	1.61	Hs_ZNF174_1	ZNF174	zinc finger protein 174
Plate: 111146385-5	Plate: 111146459-5	K	6	454	373	14.32	13.94	Hs_BDP1_1	BDP1	B double prime 1, subunit of RNA polymerase III transcription initiation factor IIIB
Plate: 111146414-5	Plate: 111146488-5	D	8	2504	373	37.06	17.43	Hs_LOC399768_1
Plate: 111146416-5	Plate: 111146490-5	J	13	2186	373	37.65	22.79	Hs_LOC440145_1	RP11-11C5.2	similar to RIKEN cDNA 2410129H14
Plate: 111146356-5	Plate: 111146430-5	A	7	1599	374	49.97	27.27	Hs_MCFP_5	SLC25A40	solute carrier family 25, member 40
Plate: 111146359-5	Plate: 111146433-5	A	3	1416	374	59.46	6.68	Hs_VEGF_5	VEGFA	vascular endothelial growth factor A
Plate: 111146395-5	Plate: 111146469-5	B	14	557	374	15.98	28.88	Hs_ZNF553_1	ZNF553	zinc finger protein 553
Plate: 111146400-5	Plate: 111146474-5	H	8	650	374	2.31	26.74	Hs_RBPSUH_1	RBPJ	recombination signal binding protein for immunoglobulin kappa J region
Plate: 111146417-5	Plate: 111146491-5	L	12	1392	374	48.35	15.24	Hs_LOC441108_1
Plate: 111146361-5	Plate: 111146435-5	B	3	197	375	9.14	6.13	Hs_RB1CC1_6	RB1CC1	RB1-inducible coiled-coil 1
Plate: 111146362-5	Plate: 111146436-5	L	6	1263	375	57.56	15.47	Hs_LOC139189_1	DGKK	diacylglycerol kinase, kappa
Plate: 111146382-5	Plate: 111146456-5	P	7	3049	375	97.24	20.8	Hs_MMRP19_1	APIP	APAF1 interacting protein
Plate: 111146394-5	Plate: 111146468-5	G	7	2482	375	91.26	32.53	Hs_LOC144363_1	LYRM5	LYR motif containing 5
Plate: 111146396-5	Plate: 111146470-5	M	5	1701	375	55.26	15.2	Hs_SLC39A11_1	SLC39A11	solute carrier family 39 (metal ion transporter), member 11
Plate: 111146396-5	Plate: 111146470-5	I	19	2026	375	85.44	15.73	Hs_SLC36A1_1	SLC36A1	solute carrier family 36 (proton/amino acid symporter), member 1
Plate: 111146359-5	Plate: 111146433-5	E	13	777	376	52.9	46.28	Hs_CBX4_2	CBX4	chromobox homolog 4 (Pc class homolog, Drosophila)
Plate: 111146359-5	Plate: 111146433-5	K	22	1899	376	95.79	15.69	Hs_ABCG4_3	ABCG4	ATP-binding cassette, sub-family G (WHITE), member 4
Plate: 111146372-5	Plate: 111146446-5	A	20	1296	376	38.12	20.48	Hs_CD53_1	CD53	CD53 molecule
Plate: 111146374-5	Plate: 111146448-5	B	22	903	376	31.67	33.78	Hs_PLAGL2_1	PLAGL2	pleiomorphic adenoma gene-like 2
Plate: 111146385-5	Plate: 111146459-5	J	11	2321	376	37.57	2.93	Hs_C18orf2_1
Plate: 111146394-5	Plate: 111146468-5	H	5	1565	376	63.26	54.52	Hs_FLJ25476_1	ZNF362	zinc finger protein 362
Plate: 111146394-5	Plate: 111146468-5	F	12	778	376	42.8	27.13	Hs_FLJ35725_1	C4orf23	chromosome 4 open reading frame 23
Plate: 111146397-5	Plate: 111146471-5	P	3	1851	376	39.33	9.57	Hs_GSDM1_1	GSDM1	gasdermin 1
Plate: 111146358-5	Plate: 111146432-5	B	7	1196	377	94.06	10.88	Hs_CBLL1_1	CBLL1	Cas-Br-M (murine) ecotropic retroviral transforming sequence-like 1
Plate: 111146362-5	Plate: 111146436-5	A	5	1281	377	63.47	44.56	Hs_MYCN_3	MYCN	v-myc myelocytomatosis viral related oncogene, neuroblastoma derived (avian)
Plate: 111146372-5	Plate: 111146446-5	G	5	726	377	10.88	29.97	Hs_ACTA2_2	ACTA2	actin, alpha 2, smooth muscle, aorta
Plate: 111146373-5	Plate: 111146447-5	K	17	1732	377	10.8	14.85	Hs_EVPL_1
Plate: 111146385-5	Plate: 111146459-5	C	14	1073	377	66.45	27.32	Hs_GSDML_1	GSDML	gasdermin-like
Plate: 111146406-5	Plate: 111146480-5	A	15	1494	377	52.28	49.07	Hs_OR1S2_1	OR1S2	olfactory receptor, family 1, subfamily S, member 2
Plate: 111146418-5	Plate: 111146492-5	J	12	1762	377	51.48	14.32	Hs_LOC390735_1	hCG_1642987	hCG1642987
Plate: 111146403-5	Plate: 111146477-5	G	22	2190	378	75.94	21.69	Hs_APG16L_1	ATG16L1	ATG16 autophagy related 16-like 1 (S. cerevisiae)
Plate: 111146416-5	Plate: 111146490-5	P	7	2279	378	69.72	26.19	Hs_MUC19_1	MUC19	mucin 19, oligomeric
Plate: 111146358-5	Plate: 111146432-5	O	21	291	379	19.24	7.65	Hs_RANBP5_3	RANBP5	RAN binding protein 5
Plate: 111146406-5	Plate: 111146480-5	C	7	709	379	1.55	3.96	Hs_RPL12_1	RPL12	ribosomal protein L12
Plate: 111146374-5	Plate: 111146448-5	P	13	720	380	28.89	18.68	Hs_NEU2_1	NEU2	sialidase 2 (cytosolic sialidase)
Plate: 111146376-5	Plate: 111146450-5	A	3	233	380	25.75	19.21	Hs_TBCA_1	TBCA	tubulin folding cofactor A
Plate: 111146399-5	Plate: 111146473-5	N	11	1484	380	64.76	16.32	Hs_FLJ45121_1
Plate: 111146411-5	Plate: 111146485-5	A	3	1261	380	96.59	16.05	Hs_LOC388701_1
Plate: 111146360-5	Plate: 111146434-5	L	22	981	381	70.54	39.37	Hs_HOXD13_4	HOXD13	homeobox D13
Plate: 111146362-5	Plate: 111146436-5	K	16	379	381	36.68	60.1	Hs_SMARCD3_3	SMARCD3	SWI/SNF related, matrix associated, actin dependent regulator of chromatin, subfamily d, member 3
Plate: 111146364-5	Plate: 111146438-5	M	16	2569	381	85.25	54.33	Hs_RDH10_5	RDH10	retinol dehydrogenase 10 (all-trans)
Plate: 111146373-5	Plate: 111146447-5	A	5	1444	381	49.86	9.71	Hs_DSPG3_1	EPYC	epiphycan
Plate: 111146361-5	Plate: 111146435-5	I	22	1045	382	55.69	26.44	Hs_JMJD2A_1	JMJD2A	jumonji domain containing 2A
Plate: 111146389-5	Plate: 111146463-5	E	17	1851	382	41.6	41.62	Hs_FAM49A_1	FAM49A	family with sequence similarity 49, member A
Plate: 111146393-5	Plate: 111146467-5	A	17	596	382	13.26	26.96	Hs_TSPYL3_1	TSPYL3	TSPY-like 3 (pseudogene)
Plate: 111146400-5	Plate: 111146474-5	B	12	1631	382	71.37	17.8	Hs_KRT18_5	KRT18	keratin 18
Plate: 111146408-5	Plate: 111146482-5	J	21	1277	382	3.6	18.85	Hs_ANKRD24_1	ANKRD24	ankyrin repeat domain 24
Plate: 111146355-5	Plate: 111146429-5	D	5	2147	383	90.27	12.01	Hs_PCDHB1_1	PCDHB1	protocadherin beta 1
Plate: 111146356-5	Plate: 111146430-5	A	19	773	383	37.39	39.16	Hs_ETFB_1	ETFB	electron-transfer-flavoprotein, beta polypeptide
Plate: 111146358-5	Plate: 111146432-5	C	15	1076	383	60.59	18.02	Hs_RAMP2_4	RAMP2	receptor (G protein-coupled) activity modifying protein 2
Plate: 111146364-5	Plate: 111146438-5	D	8	2781	383	71.84	7.83	Hs_SETD1B_1	SETD1B	SET domain containing 1B
Plate: 111146373-5	Plate: 111146447-5	N	14	529	383	41.97	38.9	Hs_HSPA9B_1	HSPA9	heat shock 70kDa protein 9 (mortalin)
Plate: 111146397-5	Plate: 111146471-5	D	17	2513	383	75.53	10.97	Hs_R-spondin_1	RSPO1	R-spondin homolog (Xenopus laevis)
Plate: 111146362-5	Plate: 111146436-5	M	5	1180	384	74.41	39.32	Hs_NFATC3_2	NFATC3	nuclear factor of activated T-cells, cytoplasmic, calcineurin-dependent 3
Plate: 111146362-5	Plate: 111146436-5	P	9	1391	384	37.02	39.32	Hs_EDA_8	EDA	ectodysplasin A
Plate: 111146403-5	Plate: 111146477-5	I	8	514	384	17.9	18.75	Hs_C9orf78_1	C9orf78	chromosome 9 open reading frame 78
Plate: 111146411-5	Plate: 111146485-5	O	9	587	384	34.58	11.46	Hs_LOC388927_1
Plate: 111146418-5	Plate: 111146492-5	H	16	898	384	33.3	26.82	Hs_KRTAP4-3_1	KRTAP4-3	keratin associated protein 4-3
Plate: 111146382-5	Plate: 111146456-5	A	9	154	385	7.14	13.25	Hs_HCNGP_1	SAP30BP	SAP30 binding protein
Plate: 111146407-5	Plate: 111146481-5	B	6	1466	385	80.49	21.56	Hs_LOC92196_1	DAPL1	death associated protein-like 1
Plate: 111146413-5	Plate: 111146487-5	P	6	2781	385	38.66	3.38	Hs_LOC400055_1	hCG_26523	ribosomal protein L26 pseudogene
Plate: 111146357-5	Plate: 111146431-5	A	10	1257	386	43.68	46.89	Hs_FCN1_4	FCN1	ficolin (collagen/fibrinogen domain containing) 1
Plate: 111146362-5	Plate: 111146436-5	J	8	247	386	32.39	39.12	Hs_CA7_3	CA7	carbonic anhydrase VII
Plate: 111146375-5	Plate: 111146449-5	O	21	1708	386	97.37	26.94	Hs_RAB3IL1_1	RAB3IL1	RAB3A interacting protein (rabin3)-like 1
Plate: 111146381-5	Plate: 111146455-5	B	16	1920	386	55.89	13.99	Hs_RUTBC3_1	SGSM3	small G protein signaling modulator 3
Plate: 111146382-5	Plate: 111146456-5	B	16	2343	386	67.82	10.1	Hs_LOC51315_1	KRCC1	lysine-rich coiled-coil 1
Plate: 111146407-5	Plate: 111146481-5	O	7	1417	386	32.18	16.32	Hs_MGC16279_1	FAM86B1	family with sequence similarity 86, member B1
Plate: 111146418-5	Plate: 111146492-5	C	6	640	386	85.78	17.36	Hs_LOC441495_1	LOC347549	similar to proline rich 6
Plate: 111146370-5	Plate: 111146444-5	J	7	1557	387	26.65	21.71	Hs_PRKD3_5	PRKD3	protein kinase D3
Plate: 111146372-5	Plate: 111146446-5	N	15	549	387	82.7	13.18	Hs_COL13A1_1	COL13A1	collagen, type XIII, alpha 1
Plate: 111146375-5	Plate: 111146449-5	J	7	919	387	46.03	36.18	Hs_SFRS1_1	SFRS1	splicing factor, arginine/serine-rich 1 (splicing factor 2, alternate splicing factor)
Plate: 111146380-5	Plate: 111146454-5	B	22	1427	387	60.83	14.99	Hs_NAT6_1	NAT6	N-acetyltransferase 6
Plate: 111146411-5	Plate: 111146485-5	A	12	1380	387	18.19	42.38	Hs_LOC389322_1
Plate: 111146419-5	Plate: 111146493-5	E	14	1118	387	54.56	11.89	Hs_LOC343839_1
Plate: 111146390-5	Plate: 111146464-5	P	5	3252	388	34.69	8.51	Hs_FLJ14494_1	RPUSD4	RNA pseudouridylate synthase domain containing 4
Plate: 111146391-5	Plate: 111146465-5	C	18	556	388	7.01	4.12	Hs_MGC21675_1	MGC21675	hypothetical protein MGC21675
Plate: 111146392-5	Plate: 111146466-5	E	8	1296	388	73.69	38.92	Hs_TMC2_1	TMC2	transmembrane channel-like 2
Plate: 111146394-5	Plate: 111146468-5	J	17	950	388	33.26	5.41	Hs_ALS2CR13_1	ALS2CR13	amyotrophic lateral sclerosis 2 (juvenile) chromosome region, candidate 13
Plate: 111146396-5	Plate: 111146470-5	N	8	2353	388	50.96	27.06	Hs_FLJ30313_1	C20orf200	chromosome 20 open reading frame 200
Plate: 111146400-5	Plate: 111146474-5	E	11	1488	388	46.64	50.77	Hs_FLJ16124_1
Plate: 111146373-5	Plate: 111146447-5	O	5	1584	389	91.67	41.13	Hs_ECHS1_1	ECHS1	enoyl Coenzyme A hydratase, short chain, 1, mitochondrial
Plate: 111146384-5	Plate: 111146458-5	N	15	1084	389	24.26	30.85	Hs_C20orf38_1
Plate: 111146397-5	Plate: 111146471-5	N	10	2515	389	90.26	10.54	Hs_ARL10A_1
Plate: 111146408-5	Plate: 111146482-5	I	18	1648	389	42.78	5.66	Hs_LOC151451_1
Plate: 111146373-5	Plate: 111146447-5	N	10	572	390	14.34	14.36	Hs_HOXD11_1	HOXD11	homeobox D11
Plate: 111146376-5	Plate: 111146450-5	E	8	907	390	34.18	53.59	Hs_VIL1_1	VIL1	villin 1
Plate: 111146377-5	Plate: 111146451-5	J	15	1999	390	40.67	27.18	Hs_PPIG_1	PPIG	peptidylprolyl isomerase G (cyclophilin G)
Plate: 111146409-5	Plate: 111146483-5	A	16	1144	390	22.2	24.62	Hs_C10orf41_1
Plate: 111146359-5	Plate: 111146433-5	D	4	1477	391	93.43	32.74	Hs_ADH4_4	ADH4	alcohol dehydrogenase 4 (class II), pi polypeptide
Plate: 111146393-5	Plate: 111146467-5	O	19	2336	391	64.3	18.16	Hs_MGC42174_1	DIS3L2	DIS3 mitotic control homolog (S. cerevisiae)-like 2
Plate: 111146406-5	Plate: 111146480-5	B	3	1839	391	94.07	45.27	Hs_HIST1H2BL_1	HIST1H2BL	histone cluster 1, H2bl
Plate: 111146419-5	Plate: 111146493-5	N	22	1966	391	63.07	1.28	Hs_LOC442369_1
Plate: 111146420-5	Plate: 111146494-5	L	10	2430	391	94.36	9.21	Hs_LOC440445_1
Plate: 111146349-5	Plate: 111146423-5	C	4	147	392	5.44	48.98	Hs_FLJ20516_7	TIPIN	TIMELESS interacting protein
Plate: 111146359-5	Plate: 111146433-5	H	8	1166	392	62.78	28.06	Hs_MBTPS2_3	MBTPS2	membrane-bound transcription factor peptidase, site 2
Plate: 111146362-5	Plate: 111146436-5	N	17	300	392	20	47.96	Hs_HNRPM_9	HNRPM	heterogeneous nuclear ribonucleoprotein M
Plate: 111146375-5	Plate: 111146449-5	M	4	2128	392	92.15	25.51	Hs_RASGRF2_1	RASGRF2	Ras protein-specific guanine nucleotide-releasing factor 2
Plate: 111146390-5	Plate: 111146464-5	J	9	2006	392	38.78	34.18	Hs_FLJ14640_1	CCDC123	coiled-coil domain containing 123
Plate: 111146397-5	Plate: 111146471-5	E	18	1817	392	70.94	52.04	Hs_FLJ36144_1
Plate: 111146402-5	Plate: 111146476-5	E	6	1855	392	70.78	8.16	Hs_SEMA4B_4	SEMA4B	sema domain, immunoglobulin domain (Ig), transmembrane domain (TM) and short cytoplasmic domain, (semaphorin) 4B
Plate: 111146409-5	Plate: 111146483-5	L	7	2575	392	88.89	34.69	Hs_KIAA1030_1	IGSF9B	immunoglobulin superfamily, member 9B
Plate: 111146415-5	Plate: 111146489-5	N	12	731	392	11.9	3.32	Hs_LOC401212_1
Plate: 111146420-5	Plate: 111146494-5	B	19	1539	392	27.68	12.76	Hs_LOC440301_1
Plate: 111146358-5	Plate: 111146432-5	K	20	1497	393	49.43	17.05	Hs_PLXNB1_6	PLXNB1	plexin B1
Plate: 111146366-5	Plate: 111146440-5	A	8	797	393	18.7	12.21	Hs_KIAA1833_9	LOC377711	KIAA1833-like
Plate: 111146393-5	Plate: 111146467-5	B	7	1865	393	42.79	8.65	Hs_C6orf213_1	RLBP1L2	retinaldehyde binding protein 1-like 2
Plate: 111146400-5	Plate: 111146474-5	B	9	518	393	5.41	25.45	Hs_EEF1D_3	EEF1D	eukaryotic translation elongation factor 1 delta (guanine nucleotide exchange protein)
Plate: 111146353-5	Plate: 111146427-5	K	4	2031	394	81.14	4.57	Hs_AGER_3	AGER	advanced glycosylation end product-specific receptor
Plate: 111146360-5	Plate: 111146434-5	E	3	970	394	63.71	35.28	Hs_HPD_4	HPD	4-hydroxyphenylpyruvate dioxygenase
Plate: 111146360-5	Plate: 111146434-5	F	9	316	394	35.44	14.47	Hs_MLH1_6	MLH1	mutL homolog 1, colon cancer, nonpolyposis type 2 (E. coli)
Plate: 111146362-5	Plate: 111146436-5	E	18	1403	394	75.05	88.58	Hs_NCOA4_4	NCOA4	nuclear receptor coactivator 4
Plate: 111146368-5	Plate: 111146442-5	A	8	567	394	51.32	37.56	Hs_DUT_5	DUT	dUTP pyrophosphatase
Plate: 111146375-5	Plate: 111146449-5	K	3	1215	394	11.6	8.63	Hs_PNN_1	PNN	pinin, desmosome associated protein
Plate: 111146380-5	Plate: 111146454-5	M	19	2773	394	84.24	3.81	Hs_ALS4_1	SETX	senataxin
Plate: 111146388-5	Plate: 111146462-5	G	9	897	394	48.49	3.55	Hs_GAL3ST4_1	GAL3ST4	galactose-3-O-sulfotransferase 4
Plate: 111146407-5	Plate: 111146481-5	L	17	1243	394	67.82	13.45	Hs_KIAA1276_1	KIAA1276	KIAA1276 protein
Plate: 111146383-5	Plate: 111146457-5	I	15	3180	395	72.67	33.42	Hs_CGI-69_1	SLC25A39	solute carrier family 25, member 39
Plate: 111146397-5	Plate: 111146471-5	A	13	986	395	42.7	17.22	Hs_FLJ90575_1	CCDC96	coiled-coil domain containing 96
Plate: 111146418-5	Plate: 111146492-5	E	9	692	395	27.6	32.15	Hs_LOC441341_1
Plate: 111146419-5	Plate: 111146493-5	B	21	1125	395	83.73	10.89	Hs_LOC391773_1	LOC730497	similar to Striatin
Plate: 111146359-5	Plate: 111146433-5	A	11	734	396	71.39	19.44	Hs_SERPINB9_1	SERPINB9	serpin peptidase inhibitor, clade B (ovalbumin), member 9
Plate: 111146360-5	Plate: 111146434-5	K	3	1030	396	68.16	5.3	Hs_QDPR_1	QDPR	quinoid dihydropteridine reductase
Plate: 111146360-5	Plate: 111146434-5	O	6	205	396	37.56	54.04	Hs_RPA2_5	RPA2	replication protein A2, 32kDa
Plate: 111146376-5	Plate: 111146450-5	P	19	1372	396	9.18	59.6	Hs_JTV1_1	JTV1	JTV1 gene
Plate: 111146391-5	Plate: 111146465-5	G	14	2592	396	77.78	4.55	Hs_CHRDL1_1	CHRDL1	chordin-like 1
Plate: 111146396-5	Plate: 111146470-5	C	22	2751	396	88.11	9.09	Hs_ARL8_1	ARL5B	ADP-ribosylation factor-like 5B
Plate: 111146416-5	Plate: 111146490-5	G	19	1633	396	33.25	36.62	Hs_LOC402634_1	LOC402634	neugrin, neurite outgrowth associated-like pseudogene
Plate: 111146418-5	Plate: 111146492-5	H	7	1367	396	42.94	73.23	Hs_LOC390298_1	LOC390298	similar to Mitochondrial import inner membrane translocase subunit Tim17-B
Plate: 111146356-5	Plate: 111146430-5	E	7	1052	397	75.95	6.05	Hs_ABCG5_1	ABCG5	ATP-binding cassette, sub-family G (WHITE), member 5 (sterolin 1)
Plate: 111146359-5	Plate: 111146433-5	M	11	1023	397	45.94	20.15	Hs_PRDX2_10	PRDX2	peroxiredoxin 2
Plate: 111146361-5	Plate: 111146435-5	N	12	624	397	37.98	46.1	Hs_TCF7L1_5	TCF7L1	transcription factor 7-like 1 (T-cell specific, HMG-box)
Plate: 111146363-5	Plate: 111146437-5	L	22	1130	397	34.6	2.77	Hs_BUB3_9	BUB3	BUB3 budding uninhibited by benzimidazoles 3 homolog (yeast)
Plate: 111146374-5	Plate: 111146448-5	K	19	1386	397	23.09	13.6	Hs_LSAMP_1	LSAMP	limbic system-associated membrane protein
Plate: 111146381-5	Plate: 111146455-5	F	14	493	397	3.45	19.4	Hs_HTATSF1_1	HTATSF1	HIV-1 Tat specific factor 1
Plate: 111146400-5	Plate: 111146474-5	P	16	1172	397	7.59	3.78	Hs_MCM4_2	MCM4	minichromosome maintenance complex component 4
Plate: 111146353-5	Plate: 111146427-5	A	18	1972	398	53.04	12.06	Hs_IL17D_1	IL17D	interleukin 17D
Plate: 111146378-5	Plate: 111146452-5	P	13	3346	398	45.61	47.24	Hs_NBR2_1	NBR2	neighbor of BRCA1 gene 2
Plate: 111146392-5	Plate: 111146466-5	K	9	594	398	24.41	39.7	Hs_FAM46B_1	FAM46B	family with sequence similarity 46, member B
Plate: 111146406-5	Plate: 111146480-5	C	12	1345	398	87.88	0.75	Hs_RPS15_1	RPS15	ribosomal protein S15
Plate: 111146366-5	Plate: 111146440-5	P	13	978	399	24.74	12.53	Hs_CCR8_5	CCR8	chemokine (C-C motif) receptor 8
Plate: 111146401-5	Plate: 111146475-5	G	12	1689	399	12.85	25.31	Hs_SLC3A2_2	SLC3A2	solute carrier family 3 (activators of dibasic and neutral amino acid transport), member 2
Plate: 111146370-5	Plate: 111146444-5	I	14	1474	400	32.36	31	Hs_MAP3K7IP1_7	MAP3K7IP1	mitogen-activated protein kinase kinase kinase 7 interacting protein 1
Plate: 111146378-5	Plate: 111146452-5	D	9	3555	400	77.05	8	Hs_CHST4_1	CHST4	carbohydrate (N-acetylglucosamine 6-O) sulfotransferase 4
Plate: 111146378-5	Plate: 111146452-5	I	19	2333	400	45.14	7.75	Hs_CUL7_1	CUL7	cullin 7
Plate: 111146384-5	Plate: 111146458-5	E	17	838	400	42	7.75	Hs_AIM1L_1	AIM1L	absent in melanoma 1-like
Plate: 111146385-5	Plate: 111146459-5	O	17	1694	400	74.56	6	Hs_WDR12_1	WDR12	WD repeat domain 12
Plate: 111146404-5	Plate: 111146478-5	N	3	2370	400	83.12	30	Hs_HSFY1_1	HSFY1	heat shock transcription factor, Y-linked 1
Plate: 111146407-5	Plate: 111146481-5	H	19	1108	400	44.49	7.5	Hs_CNTN3_1	CNTN3	contactin 3 (plasmacytoma associated)
Plate: 111146417-5	Plate: 111146491-5	K	14	1763	400	72.32	48.25	Hs_LOC440776_1	LOC440776	hypothetical LOC440776
Plate: 111146350-5	Plate: 111146424-5	P	13	836	401	0	0.25	Hs_RPLP2_1	RPLP2	ribosomal protein, large, P2
Plate: 111146357-5	Plate: 111146431-5	D	16	655	401	50.84	31.42	Hs_IGF2R_4	IGF2R	insulin-like growth factor 2 receptor
Plate: 111146400-5	Plate: 111146474-5	G	3	1975	401	80.25	40.9	Hs_DDI1_1	DDI1	DDI1, DNA-damage inducible 1, homolog 1 (S. cerevisiae)
Plate: 111146401-5	Plate: 111146475-5	K	4	2430	401	82.88	76.81	Hs_RPL32_1	RPL32	ribosomal protein L32
Plate: 111146349-5	Plate: 111146423-5	L	19	1245	402	37.67	46.27	Hs_FVT1_3	FVT1	follicular lymphoma variant translocation 1
Plate: 111146359-5	Plate: 111146433-5	M	20	675	402	10.96	27.11	Hs_KIF27_2	KIF27	kinesin family member 27
Plate: 111146383-5	Plate: 111146457-5	D	9	1984	402	55.39	6.97	Hs_NDFIP2_1	NDFIP2	Nedd4 family interacting protein 2
Plate: 111146419-5	Plate: 111146493-5	E	16	84	402	52.38	10.45	Hs_LOC391337_1
Plate: 111146356-5	Plate: 111146430-5	C	12	1651	403	67.47	16.13	Hs_TXNL5_1
Plate: 111146356-5	Plate: 111146430-5	I	18	356	403	5.9	36.72	Hs_GABRD_2	GABRD	gamma-aminobutyric acid (GABA) A receptor, delta
Plate: 111146357-5	Plate: 111146431-5	K	11	843	403	9.73	34.99	Hs_ATP2A2_6	ATP2A2	ATPase, Ca++ transporting, cardiac muscle, slow twitch 2
Plate: 111146358-5	Plate: 111146432-5	D	15	905	403	15.47	26.8	Hs_APG5L_6	ATG5	ATG5 autophagy related 5 homolog (S. cerevisiae)
Plate: 111146359-5	Plate: 111146433-5	G	13	101	403	12.87	13.9	Hs_API5_6	API5	apoptosis inhibitor 5
Plate: 111146359-5	Plate: 111146433-5	M	22	1431	403	92.94	57.57	Hs_KIF9_5	KIF9	kinesin family member 9
Plate: 111146367-5	Plate: 111146441-5	I	3	2332	403	58.32	32.26	Hs_NMBR_1	NMBR	neuromedin B receptor
Plate: 111146381-5	Plate: 111146455-5	C	20	842	403	8.31	20.35	Hs_OR2B6_1	OR2B6	olfactory receptor, family 2, subfamily B, member 6
Plate: 111146383-5	Plate: 111146457-5	L	8	218	403	5.5	28.54	Hs_FLJ20203_1	GON4L	gon-4-like (C. elegans)
Plate: 111146395-5	Plate: 111146469-5	A	11	578	403	36.68	25.81	Hs_C9orf10OS_1	FAM120AOS	family with sequence similarity 120A opposite strand
Plate: 111146403-5	Plate: 111146477-5	B	21	2008	403	56.23	35.73	Hs_PCDHGB2_1	PCDHGB2	protocadherin gamma subfamily B, 2
Plate: 111146422-5	Plate: 111146496-5	E	22	800	403	3.25	7.94	Hs_LOC442506_1
Plate: 111146362-5	Plate: 111146436-5	O	13	587	404	6.98	31.44	Hs_CRSP7_1	MED26	mediator complex subunit 26
Plate: 111146362-5	Plate: 111146436-5	D	18	888	404	45.16	46.53	Hs_EXT2_3	EXT2	exostoses (multiple) 2
Plate: 111146363-5	Plate: 111146437-5	E	21	1800	404	41.11	9.41	Hs_CHAT_1	CHAT	choline acetyltransferase
Plate: 111146366-5	Plate: 111146440-5	A	12	41	404	4.88	28.47	Hs_LOC399937_5	LOC399937	similar to tripartite motif protein 39
Plate: 111146374-5	Plate: 111146448-5	I	21	1467	404	73.55	53.47	Hs_TM4SF1_1	TM4SF1	transmembrane 4 L six family member 1
Plate: 111146398-5	Plate: 111146472-5	J	15	1168	404	18.58	39.36	Hs_CDRT1_1
Plate: 111146411-5	Plate: 111146485-5	I	12	404	404	4.7	2.72	Hs_LOC389342_1	LOC389342	similar to ribosomal protein L10
Plate: 111146361-5	Plate: 111146435-5	A	20	1563	405	98.27	13.83	Hs_MTA1_6	MTA1	metastasis associated 1
Plate: 111146369-5	Plate: 111146443-5	J	12	281	405	3.2	6.42	Hs_MAPK9_6	MAPK9	mitogen-activated protein kinase 9
Plate: 111146376-5	Plate: 111146450-5	H	20	2131	405	63.82	6.17	Hs_TEAD2_1	TEAD2	TEA domain family member 2
Plate: 111146380-5	Plate: 111146454-5	A	17	2096	405	79.58	10.37	Hs_FAIM2_1	FAIM2	Fas apoptotic inhibitory molecule 2
Plate: 111146398-5	Plate: 111146472-5	L	14	1896	405	37.92	13.33	Hs_KCTD4_1
Plate: 111146402-5	Plate: 111146476-5	O	13	1494	405	93.11	23.21	Hs_FARP1_1	FARP1	FERM, RhoGEF (ARHGEF) and pleckstrin domain protein 1 (chondrocyte-derived)
Plate: 111146414-5	Plate: 111146488-5	E	12	2674	405	71.24	23.46	Hs_LOC401295_1
Plate: 111146351-5	Plate: 111146425-5	I	18	219	406	26.94	13.79	Hs_FBXO28_4	FBXO28	F-box protein 28
Plate: 111146356-5	Plate: 111146430-5	G	16	1189	406	19.76	22.66	Hs_ADD1_1	ADD1	adducin 1 (alpha)
Plate: 111146359-5	Plate: 111146433-5	I	15	1131	406	19.36	69.95	Hs_TIAF1_4	TIAF1	TGFB1-induced anti-apoptotic factor 1
Plate: 111146361-5	Plate: 111146435-5	G	17	263	406	8.37	18.72	Hs_RARA_2	RARA	retinoic acid receptor, alpha
Plate: 111146362-5	Plate: 111146436-5	B	3	492	406	49.59	18.23	Hs_ID1_7	ID1	inhibitor of DNA binding 1, dominant negative helix-loop-helix protein
Plate: 111146390-5	Plate: 111146464-5	A	5	1784	406	62.89	8.87	Hs_MGC4618_1	TMEM175	transmembrane protein 175
Plate: 111146401-5	Plate: 111146475-5	G	22	1724	406	43.91	4.93	Hs_TAGLN_1	TAGLN	transgelin
Plate: 111146406-5	Plate: 111146480-5	K	12	767	406	9.52	14.29	Hs_RPS20_1	RPS20	ribosomal protein S20
Plate: 111146407-5	Plate: 111146481-5	M	16	1946	406	81.91	16.26	Hs_AQP12_1	AQP12A	aquaporin 12A
Plate: 111146410-5	Plate: 111146484-5	N	21	868	406	48.39	32.76	Hs_LOC388308_1	LOC146429	hypothetical protein LOC146429
Plate: 111146354-5	Plate: 111146428-5	N	12	565	407	81.95	15.97	Hs_HMP19_2	HMP19	HMP19 protein
Plate: 111146356-5	Plate: 111146430-5	D	14	525	407	40.19	25.8	Hs_ABCC9_4	ABCC9	ATP-binding cassette, sub-family C (CFTR/MRP), member 9
Plate: 111146358-5	Plate: 111146432-5	H	3	1050	407	46.57	18.18	Hs_ROBO3_6	ROBO3	roundabout, axon guidance receptor, homolog 3 (Drosophila)
Plate: 111146377-5	Plate: 111146451-5	J	3	1890	407	21.64	19.9	Hs_PDCD5_1	PDCD5	programmed cell death 5
Plate: 111146383-5	Plate: 111146457-5	C	16	1747	407	76.59	1.97	Hs_DJ167A19.1_1	YIPF1	Yip1 domain family, member 1
Plate: 111146397-5	Plate: 111146471-5	B	20	2112	407	94.32	19.9	Hs_C8orf21_1	XKR6	XK, Kell blood group complex subunit-related family, member 6
Plate: 111146398-5	Plate: 111146472-5	A	18	1395	407	24.52	3.19	Hs_FIGLA_1	FIGLA	folliculogenesis specific basic helix-loop-helix
Plate: 111146361-5	Plate: 111146435-5	G	21	829	408	50.78	44.36	Hs_RORB_2	RORB	RAR-related orphan receptor B
Plate: 111146364-5	Plate: 111146438-5	P	3	1540	408	99.35	7.35	Hs_XCL2_6	XCL1	chemokine (C motif) ligand 1
Plate: 111146380-5	Plate: 111146454-5	D	15	3520	408	87.36	8.58	Hs_ATP13A2_1	ATP13A2	ATPase type 13A2
Plate: 111146411-5	Plate: 111146485-5	B	12	1055	408	74.41	85.54	Hs_LOC390633_1
Plate: 111146418-5	Plate: 111146492-5	A	15	1212	408	9.49	15.93	Hs_LOC441388_1
Plate: 111146351-5	Plate: 111146425-5	F	3	2402	409	90.76	18.34	Hs_LOC51255_6	RNF181	ring finger protein 181
Plate: 111146355-5	Plate: 111146429-5	B	8	1265	409	22.77	75.31	Hs_ECT2_4	ECT2	epithelial cell transforming sequence 2 oncogene
Plate: 111146357-5	Plate: 111146431-5	C	18	818	410	47.68	44.15	Hs_GLRA3_2	GLRA3	glycine receptor, alpha 3
Plate: 111146368-5	Plate: 111146442-5	H	12	1444	410	68.07	37.8	Hs_PPP1R1C_1	PPP1R1C	protein phosphatase 1, regulatory (inhibitor) subunit 1C
Plate: 111146372-5	Plate: 111146446-5	I	3	1380	411	23.48	22.87	Hs_AARS_1	AARS	alanyl-tRNA synthetase
Plate: 111146375-5	Plate: 111146449-5	N	18	2449	411	74.68	1.95	Hs_SURF4_1	SURF4	surfeit 4
Plate: 111146397-5	Plate: 111146471-5	F	14	3516	411	69.57	43.07	Hs_FLJ34047_1
Plate: 111146399-5	Plate: 111146473-5	I	16	2387	411	40.13	4.62	Hs_OR7G3_1	OR7G3	olfactory receptor, family 7, subfamily G, member 3
Plate: 111146400-5	Plate: 111146474-5	D	18	1999	411	13.01	17.52	Hs_MEIS2_1	MEIS2	Meis homeobox 2
Plate: 111146418-5	Plate: 111146492-5	O	3	2521	411	49.86	49.64	Hs_LOC441236_1
Plate: 111146362-5	Plate: 111146436-5	L	21	201	412	11.44	32.52	Hs_CDC2L2_9	CDC2L1	cell division cycle 2-like 1 (PITSLRE proteins)
Plate: 111146370-5	Plate: 111146444-5	H	15	2004	412	68.81	27.67	Hs_AK3L1_5	AK3	adenylate kinase 3
Plate: 111146373-5	Plate: 111146447-5	H	14	1922	412	69.46	15.78	Hs_HSPA1L_1	HSPA1L	heat shock 70kDa protein 1-like
Plate: 111146374-5	Plate: 111146448-5	N	20	780	412	53.33	16.26	Hs_PLA2G4A_1	PLA2G4A	phospholipase A2, group IVA (cytosolic, calcium-dependent)
Plate: 111146378-5	Plate: 111146452-5	O	13	1309	412	44.16	10.68	Hs_FAM38A_1
Plate: 111146356-5	Plate: 111146430-5	D	22	1597	413	63.68	16.71	Hs_HCN1_4	HCN1	hyperpolarization activated cyclic nucleotide-gated potassium channel 1
Plate: 111146363-5	Plate: 111146437-5	H	8	2248	413	85.19	13.32	Hs_SUFU_3	SUFU	suppressor of fused homolog (Drosophila)
Plate: 111146367-5	Plate: 111146441-5	K	17	1980	413	84.75	26.88	Hs_TM7SF1_1	GPR137B	G protein-coupled receptor 137B
Plate: 111146407-5	Plate: 111146481-5	J	3	1879	413	76.37	12.59	Hs_LOC158104_1	RPS10P3	ribosomal protein S10 pseudogene 3
Plate: 111146417-5	Plate: 111146491-5	G	3	2339	413	50.71	34.38	Hs_LOC440447_1
Plate: 111146361-5	Plate: 111146435-5	P	17	748	414	18.05	41.79	Hs_RAX_3	RAX	retina and anterior neural fold homeobox
Plate: 111146369-5	Plate: 111146443-5	K	22	369	414	7.05	30.19	Hs_LIMK1_2	LIMK1	LIM domain kinase 1
Plate: 111146386-5	Plate: 111146460-5	E	4	2110	414	84.5	19.57	Hs_KLHL8_1	KLHL8	kelch-like 8 (Drosophila)
Plate: 111146394-5	Plate: 111146468-5	O	17	2419	414	9.59	17.15	Hs_MGC34647_1	C16orf77	chromosome 16 open reading frame 77
Plate: 111146408-5	Plate: 111146482-5	B	10	362	414	24.59	23.43	Hs_LOC201484_1	LOC728473	hypothetical protein LOC728473
Plate: 111146352-5	Plate: 111146426-5	L	16	2148	415	87.01	19.04	Hs_USP32_7	USP32	ubiquitin specific peptidase 32
Plate: 111146369-5	Plate: 111146443-5	H	9	1655	415	36.92	9.88	Hs_NTRK1_5	NTRK1	neurotrophic tyrosine kinase, receptor, type 1
Plate: 111146388-5	Plate: 111146462-5	O	21	2236	415	38.1	17.59	Hs_IQCA_1	IQCA	IQ motif containing with AAA domain
Plate: 111146361-5	Plate: 111146435-5	K	13	94	416	19.15	11.78	Hs_NR4A2_1	NR4A2	nuclear receptor subfamily 4, group A, member 2
Plate: 111146361-5	Plate: 111146435-5	O	13	660	416	5.91	63.46	Hs_OVOL1_3	OVOL1	ovo-like 1(Drosophila)
Plate: 111146369-5	Plate: 111146443-5	B	18	2477	416	92.17	13.94	Hs_RAGE_6	RAGE	renal tumor antigen
Plate: 111146400-5	Plate: 111146474-5	B	10	1999	416	82.14	19.95	Hs_IRF7_1	IRF7	interferon regulatory factor 7
Plate: 111146408-5	Plate: 111146482-5	I	12	588	416	2.89	1.92	Hs_FLJ46675_1	DNAH2	dynein, axonemal, heavy chain 2
Plate: 111146409-5	Plate: 111146483-5	M	11	1733	416	88.06	11.78	Hs_LOC284387_1	HNRPA1L-2	heterogeneous nuclear ribonucleoprotein A1 pseudogene
Plate: 111146356-5	Plate: 111146430-5	G	11	868	417	42.17	10.55	Hs_CYC1_3	CYC1	cytochrome c-1
Plate: 111146362-5	Plate: 111146436-5	O	17	1315	417	67.45	20.38	Hs_FOSB_3	FOSB	FBJ murine osteosarcoma viral oncogene homolog B
Plate: 111146365-5	Plate: 111146439-5	D	12	1882	417	38.2	22.54	Hs_RNF151_1	RNF151	ring finger protein 151
Plate: 111146380-5	Plate: 111146454-5	B	9	2144	417	99.49	22.54	Hs_TRIM2_1	TRIM2	tripartite motif-containing 2
Plate: 111146386-5	Plate: 111146460-5	K	10	1214	417	30.72	5.04	Hs_ZBTB2_1	ZBTB2	zinc finger and BTB domain containing 2
Plate: 111146395-5	Plate: 111146469-5	K	10	2846	417	62.16	38.13	Hs_IMP5_1	IMP5	intramembrane protease 5
Plate: 111146404-5	Plate: 111146478-5	N	16	317	417	6.62	9.59	Hs_C18orf25_1	C18orf25	chromosome 18 open reading frame 25
Plate: 111146407-5	Plate: 111146481-5	B	7	324	417	16.36	43.17	Hs_C19orf7_1	ZC3H4	zinc finger CCCH-type containing 4
Plate: 111146358-5	Plate: 111146432-5	K	9	970	418	49.28	11.96	Hs_AP2M1_7	AP2M1	adaptor-related protein complex 2, mu 1 subunit
Plate: 111146360-5	Plate: 111146434-5	P	9	1213	418	67.27	32.06	Hs_MUTYH_2	MUTYH	mutY homolog (E. coli)
Plate: 111146361-5	Plate: 111146435-5	A	5	742	418	42.32	58.61	Hs_MAD_2	MXD1	MAX dimerization protein 1
Plate: 111146375-5	Plate: 111146449-5	P	10	603	418	10.61	49.52	Hs_SPRR1B_1	SPRR1B	small proline-rich protein 1B (cornifin)
Plate: 111146376-5	Plate: 111146450-5	G	21	1334	418	94.23	24.16	Hs_UBP1_1	UBP1	upstream binding protein 1 (LBP-1a)
Plate: 111146392-5	Plate: 111146466-5	P	19	2156	418	88.82	6.46	Hs_CANT1_1	CANT1	calcium activated nucleotidase 1
Plate: 111146350-5	Plate: 111146424-5	D	12	952	419	11.76	19.09	Hs_TRAP1_3	TRAP1	TNF receptor-associated protein 1
Plate: 111146351-5	Plate: 111146425-5	C	15	2315	419	79.57	4.53	Hs_DKFZp761P0423_3	PRAGMIN	homolog of rat pragma of Rnd2
Plate: 111146356-5	Plate: 111146430-5	P	20	1653	419	23.9	7.64	Hs_SLC24A5_2	SLC24A5	solute carrier family 24, member 5
Plate: 111146363-5	Plate: 111146437-5	E	9	1922	419	32.1	6.21	Hs_DUOX2_1	DUOX2	dual oxidase 2
Plate: 111146376-5	Plate: 111146450-5	P	14	1562	419	83.48	31.5	Hs_SOX14_1	SOX14	SRY (sex determining region Y)-box 14
Plate: 111146393-5	Plate: 111146467-5	M	7	89	419	8.99	14.8	Hs_MGC34837_1	C1orf87	chromosome 1 open reading frame 87
Plate: 111146402-5	Plate: 111146476-5	G	8	1788	419	66.16	5.25	Hs_PAIP1_1	PAIP1	poly(A) binding protein interacting protein 1
Plate: 111146353-5	Plate: 111146427-5	H	15	1712	420	26.29	15.24	Hs_CD19_1	CD19	CD19 molecule
Plate: 111146362-5	Plate: 111146436-5	C	22	1453	420	75.09	25.95	Hs_ARID1A_2	ARID1A	AT rich interactive domain 1A (SWI-like)
Plate: 111146364-5	Plate: 111146438-5	G	10	641	420	10.61	9.76	Hs_CD151_5	CD151	CD151 molecule (Raph blood group)
Plate: 111146412-5	Plate: 111146486-5	I	18	569	420	31.63	7.62	Hs_LOC387709_1
Plate: 111146413-5	Plate: 111146487-5	A	4	275	420	5.09	53.57	Hs_LOC389182_1
Plate: 111146365-5	Plate: 111146439-5	L	4	2138	421	92.98	13.78	Hs_TRIM43_6	TRIM43	tripartite motif-containing 43
Plate: 111146376-5	Plate: 111146450-5	P	9	2474	421	97.62	2.85	Hs_ZNF195_1	ZNF195	zinc finger protein 195
Plate: 111146390-5	Plate: 111146464-5	G	19	2232	421	31.45	33.97	Hs_HTPAP_1	PPAPDC1B	phosphatidic acid phosphatase type 2 domain containing 1B
Plate: 111146415-5	Plate: 111146489-5	P	12	594	421	8.42	14.01	Hs_LOC401215_1
Plate: 111146419-5	Plate: 111146493-5	C	4	968	421	19.11	46.32	Hs_LOC441902_1
Plate: 111146349-5	Plate: 111146423-5	D	13	1422	422	75.32	12.56	Hs_L1CAM_3	L1CAM	L1 cell adhesion molecule
Plate: 111146357-5	Plate: 111146431-5	G	9	1259	422	24.23	42.65	Hs_SCN11A_2	SCN11A	sodium channel, voltage-gated, type XI, alpha subunit
Plate: 111146362-5	Plate: 111146436-5	M	13	791	422	76.74	27.73	Hs_CRSP3_1	MED23	mediator complex subunit 23
Plate: 111146365-5	Plate: 111146439-5	N	6	2720	422	73.97	3.79	Hs_LOC134145_4	LOC134145	hypothetical protein LOC134145
Plate: 111146370-5	Plate: 111146444-5	J	5	2333	422	68.45	44.79	Hs_PIP5K1C_5	PIP5K1C	phosphatidylinositol-4-phosphate 5-kinase, type I, gamma
Plate: 111146393-5	Plate: 111146467-5	N	19	1359	422	72.7	38.39	Hs_OR13C3_1	OR13C3	olfactory receptor, family 13, subfamily C, member 3
Plate: 111146399-5	Plate: 111146473-5	G	10	2188	422	50.32	3.55	Hs_OR4D9_1	OR4D9	olfactory receptor, family 4, subfamily D, member 9
Plate: 111146403-5	Plate: 111146477-5	F	19	2289	422	89.73	13.03	Hs_PCDHGC5_1	PCDHGC5	protocadherin gamma subfamily C, 5
Plate: 111146406-5	Plate: 111146480-5	A	12	757	422	13.61	6.4	Hs_RPS12_1	RPS12	ribosomal protein S12
Plate: 111146366-5	Plate: 111146440-5	H	18	2356	423	59.34	39.72	Hs_HRH2_5	HRH2	histamine receptor H2
Plate: 111146392-5	Plate: 111146466-5	E	20	1704	423	33.1	8.51	Hs_OR8I2_1	OR8I2	olfactory receptor, family 8, subfamily I, member 2
Plate: 111146407-5	Plate: 111146481-5	G	17	2316	423	49.18	18.44	Hs_MGC27005_1	RP13-36C9.3	cancer/testis antigen CT45-3
Plate: 111146410-5	Plate: 111146484-5	B	22	1653	423	26.92	6.38	Hs_LOC388681_1
Plate: 111146372-5	Plate: 111146446-5	J	9	422	424	17.54	7.55	Hs_CHN2_1	CHN2	chimerin (chimaerin) 2
Plate: 111146372-5	Plate: 111146446-5	G	10	1295	424	8.26	25.71	Hs_C1QBP_6	C1QBP	complement component 1, q subcomponent binding protein
Plate: 111146402-5	Plate: 111146476-5	M	8	1997	424	88.88	65.09	Hs_RRP22_1	RASL10A	RAS-like, family 10, member A
Plate: 111146419-5	Plate: 111146493-5	M	3	1834	424	51.47	18.87	Hs_LOC441831_1
Plate: 111146358-5	Plate: 111146432-5	K	8	369	425	34.15	37.88	Hs_DEK_6	DEK	DEK oncogene (DNA binding)
Plate: 111146359-5	Plate: 111146433-5	E	4	536	425	32.65	18.82	Hs_LGI1_4	LGI1	leucine-rich, glioma inactivated 1
Plate: 111146362-5	Plate: 111146436-5	E	11	404	425	15.1	11.76	Hs_TCF15_2	TCF15	transcription factor 15 (basic helix-loop-helix)
Plate: 111146362-5	Plate: 111146436-5	F	20	1615	425	68.73	19.06	Hs_ODC1_3	ODC1	ornithine decarboxylase 1
Plate: 111146367-5	Plate: 111146441-5	E	10	895	425	28.49	16.24	Hs_GLP2R_3	GLP2R	glucagon-like peptide 2 receptor
Plate: 111146376-5	Plate: 111146450-5	L	6	1767	425	95.93	20.24	Hs_ARHN_1	RND2	Rho family GTPase 2
Plate: 111146386-5	Plate: 111146460-5	K	7	3392	425	55.66	28.24	Hs_ZNF304_1	ZNF304	zinc finger protein 304
Plate: 111146396-5	Plate: 111146470-5	F	4	1674	425	40.56	35.76	Hs_ZNF396_1	ZNF396	zinc finger protein 396
Plate: 111146416-5	Plate: 111146490-5	F	16	2035	425	78.87	18.82	Hs_LOC440367_1
Plate: 111146422-5	Plate: 111146496-5	A	8	1155	425	19.05	31.76	Hs_LOC442618_1
Plate: 111146378-5	Plate: 111146452-5	A	7	806	426	2.85	9.15	Hs_VprBP_1	VPRBP	Vpr (HIV-1) binding protein
Plate: 111146379-5	Plate: 111146453-5	A	5	1636	426	80.56	25.59	Hs_ARPC1A_1	ARPC1A	actin related protein 2/3 complex, subunit 1A, 41kDa
Plate: 111146394-5	Plate: 111146468-5	I	22	692	426	9.1	19.48	Hs_MGC35130_1	UBE2U	ubiquitin-conjugating enzyme E2U (putative)
Plate: 111146408-5	Plate: 111146482-5	H	11	996	426	62.05	27.7	Hs_C14orf72_1	C14orf72	chromosome 14 open reading frame 72
Plate: 111146408-5	Plate: 111146482-5	B	16	1987	426	37.39	22.07	Hs_KIAA0774_1	KIAA0774	KIAA0774
Plate: 111146358-5	Plate: 111146432-5	I	7	1122	427	82.26	40.98	Hs_UCP3_7	UCP3	uncoupling protein 3 (mitochondrial, proton carrier)
Plate: 111146361-5	Plate: 111146435-5	K	8	1023	427	49.66	81.03	Hs_NR2F1_2	NR2F1	nuclear receptor subfamily 2, group F, member 1
Plate: 111146398-5	Plate: 111146472-5	P	8	2163	427	17.43	28.1	Hs_UNQ739_1	VWC2	von Willebrand factor C domain containing 2
Plate: 111146422-5	Plate: 111146496-5	I	11	1376	427	1.09	10.07	Hs_LOC442100_1
Plate: 111146353-5	Plate: 111146427-5	N	21	1865	428	91.96	58.88	Hs_IL21R_3	IL21R	interleukin 21 receptor
Plate: 111146358-5	Plate: 111146432-5	C	11	978	428	52.66	26.4	Hs_GLG1_2	GLG1	golgi apparatus protein 1
Plate: 111146359-5	Plate: 111146433-5	P	10	1390	428	46.55	14.72	Hs_CYP46A1_4	CYP46A1	cytochrome P450, family 46, subfamily A, polypeptide 1
Plate: 111146361-5	Plate: 111146435-5	C	6	752	428	68.75	51.17	Hs_SP3_1	SP3	Sp3 transcription factor
Plate: 111146370-5	Plate: 111146444-5	D	18	1358	428	32.4	24.3	Hs_RPS6KL1_5	RPS6KL1	ribosomal protein S6 kinase-like 1
Plate: 111146373-5	Plate: 111146447-5	P	13	2396	428	90.82	5.37	Hs_HIVEP1_1	HIVEP1	human immunodeficiency virus type I enhancer binding protein 1
Plate: 111146399-5	Plate: 111146473-5	E	12	2128	428	60.95	46.03	Hs_OR6C76_1	OR6C76	olfactory receptor, family 6, subfamily C, member 76
Plate: 111146404-5	Plate: 111146478-5	K	6	169	428	6.51	17.52	Hs_APOL3_1	APOL3	apolipoprotein L, 3
Plate: 111146414-5	Plate: 111146488-5	M	19	1675	428	30.63	47.43	Hs_LOC401070_1
Plate: 111146360-5	Plate: 111146434-5	K	15	1261	429	77.48	60.14	Hs_PCCB_4	PCCB	propionyl Coenzyme A carboxylase, beta polypeptide
Plate: 111146373-5	Plate: 111146447-5	C	12	1948	429	43.79	27.74	Hs_GABPA_1	GABPA	GA binding protein transcription factor, alpha subunit 60kDa
Plate: 111146375-5	Plate: 111146449-5	J	19	1051	429	32.25	30.07	Hs_SLC22A4_1	SLC22A4	solute carrier family 22 (organic cation transporter), member 4
Plate: 111146402-5	Plate: 111146476-5	A	3	1035	429	43.57	44.76	Hs_TCL1B_1	TCL1B	T-cell leukemia/lymphoma 1B
Plate: 111146410-5	Plate: 111146484-5	M	21	1523	429	53.78	20.51	Hs_LOC338731_1
Plate: 111146357-5	Plate: 111146431-5	A	14	215	430	12.56	16.28	Hs_CLCNKA_2	CLCNKA	chloride channel Ka
Plate: 111146359-5	Plate: 111146433-5	I	10	1313	430	35.8	68.37	Hs_MAP7_4	MAP7	microtubule-associated protein 7
Plate: 111146363-5	Plate: 111146437-5	D	14	800	430	15.25	11.63	Hs_CCND3_1	CCND3	cyclin D3
Plate: 111146383-5	Plate: 111146457-5	D	12	2617	430	31.41	23.72	Hs_ZCCHC2_1	ZCCHC2	zinc finger, CCHC domain containing 2
Plate: 111146390-5	Plate: 111146464-5	E	6	2807	430	74.85	8.6	Hs_KRTAP4-4_1	KRTAP4-4	keratin associated protein 4-4
Plate: 111146406-5	Plate: 111146480-5	M	17	1873	430	70.37	46.28	Hs_OR2T5_1	OR2T5	olfactory receptor, family 2, subfamily T, member 5
Plate: 111146363-5	Plate: 111146437-5	H	11	1882	431	67.22	16.47	Hs_SAS_3	TSPAN31	tetraspanin 31
Plate: 111146394-5	Plate: 111146468-5	D	21	1625	431	18.83	8.82	Hs_MYADML_1	MYADML	myeloid-associated differentiation marker-like
Plate: 111146411-5	Plate: 111146485-5	P	18	1374	431	63.61	33.64	Hs_LOC390927_1
Plate: 111146352-5	Plate: 111146426-5	C	10	288	432	12.85	12.96	Hs_PRSS21_1	PRSS21	protease, serine, 21 (testisin)
Plate: 111146361-5	Plate: 111146435-5	F	13	1261	432	48.61	49.77	Hs_KCNH3_2	KCNH3	potassium voltage-gated channel, subfamily H (eag-related), member 3
Plate: 111146362-5	Plate: 111146436-5	B	11	1530	432	65.36	15.74	Hs_EDA2R_4	EDA2R	ectodysplasin A2 receptor
Plate: 111146365-5	Plate: 111146439-5	B	4	1181	432	31.67	18.98	Hs_LOC126520_4	LOC126520	hypothetical protein LOC126520
Plate: 111146366-5	Plate: 111146440-5	C	9	1781	432	68.22	52.31	Hs_CXorf23_1	CXorf23	chromosome X open reading frame 23
Plate: 111146395-5	Plate: 111146469-5	C	19	946	432	10.89	9.49	Hs_LDHAL6A_1	LDHAL6A	lactate dehydrogenase A-like 6A
Plate: 111146403-5	Plate: 111146477-5	H	17	2050	432	78.68	48.15	Hs_LOC55954_1	ZMAT5	zinc finger, matrin type 5
Plate: 111146412-5	Plate: 111146486-5	K	7	328	432	34.45	15.74	Hs_LOC391303_1
Plate: 111146356-5	Plate: 111146430-5	G	10	1748	433	73.51	37.64	Hs_CYP4F12_1	CYP4F12	cytochrome P450, family 4, subfamily F, polypeptide 12
Plate: 111146358-5	Plate: 111146432-5	H	22	1721	433	77.16	36.49	Hs_TUBB2C_4	TUBB2C	tubulin, beta 2C
Plate: 111146369-5	Plate: 111146443-5	E	10	1998	433	80.83	5.77	Hs_EPHB6_5	EPHB6	EPH receptor B6
Plate: 111146373-5	Plate: 111146447-5	C	4	1128	433	53.01	23.09	Hs_FCMD_1	FKTN	fukutin
Plate: 111146380-5	Plate: 111146454-5	F	6	2340	433	67.01	8.55	Hs_ZNF281_1	ZNF281	zinc finger protein 281
Plate: 111146362-5	Plate: 111146436-5	A	10	498	434	27.71	8.99	Hs_PPARGC1B_2	PPARGC1B	peroxisome proliferator-activated receptor gamma, coactivator 1 beta
Plate: 111146392-5	Plate: 111146466-5	B	11	1882	434	88.68	12.67	Hs_C14orf31_1	FRMD6	FERM domain containing 6
Plate: 111146413-5	Plate: 111146487-5	F	15	1134	434	80.78	6.91	Hs_LOC392666_1	NACAD	NAC alpha domain containing
Plate: 111146419-5	Plate: 111146493-5	B	22	1934	434	34.95	69.82	Hs_LOC442313_1
Plate: 111146354-5	Plate: 111146428-5	F	8	1703	435	66.29	11.26	Hs_MRGPRD_1	MRGPRD	MAS-related GPR, member D
Plate: 111146355-5	Plate: 111146429-5	L	12	1010	435	49.21	18.16	Hs_RGS19_3	RGS19	regulator of G-protein signaling 19
Plate: 111146357-5	Plate: 111146431-5	N	13	544	435	28.31	31.95	Hs_RAB4B_6	RAB4B	RAB4B, member RAS oncogene family
Plate: 111146411-5	Plate: 111146485-5	N	10	2124	435	81.97	16.32	Hs_LOC390616_1
Plate: 111146356-5	Plate: 111146430-5	L	4	1048	436	92.94	34.63	Hs_KCNJ10_4	KCNJ10	potassium inwardly-rectifying channel, subfamily J, member 10
Plate: 111146356-5	Plate: 111146430-5	J	12	401	436	16.71	45.18	Hs_KCNB2_3	KCNB2	potassium voltage-gated channel, Shab-related subfamily, member 2
Plate: 111146364-5	Plate: 111146438-5	O	10	2417	436	79.06	18.58	Hs_CRYZ_3	CRYZ	crystallin, zeta (quinone reductase)
Plate: 111146383-5	Plate: 111146457-5	G	20	1916	436	52.45	31.88	Hs_CSGlcA-T_1	CSGlcA-T	chondroitin sulfate glucuronyltransferase
Plate: 111146387 -5	Plate: 111146461-5	L	5	727	436	12.79	18.35	Hs_MGC3113_1
Plate: 111146394-5	Plate: 111146468-5	J	12	3000	436	58	3.44	Hs_FLJ90709_1	FLJ90709	hypothetical protein FLJ90709
Plate: 111146397-5	Plate: 111146471-5	B	18	1715	436	85.48	7.57	Hs_LOC285908_1	LOC285908	hypothetical protein LOC285908
Plate: 111146400-5	Plate: 111146474-5	F	6	1163	436	52.36	12.39	Hs_HSPA8_4	HSPA8	heat shock 70kDa protein 8
Plate: 111146410-5	Plate: 111146484-5	G	3	1778	436	74.63	9.4	Hs_LOC344178_1
Plate: 111146417-5	Plate: 111146491-5	A	11	2012	436	72.86	45.41	Hs_LOC388499_1	hCG_2003956	hCG2003956
Plate: 111146352-5	Plate: 111146426-5	I	13	1875	437	28.91	5.26	Hs_FURIN_2	FURIN	furin (paired basic amino acid cleaving enzyme)
Plate: 111146360-5	Plate: 111146434-5	C	14	520	437	57.12	65.45	Hs_POLD1_5	POLD1	polymerase (DNA directed), delta 1, catalytic subunit 125kDa
Plate: 111146360-5	Plate: 111146434-5	P	21	1605	437	90.78	30.43	Hs_ATRX_6	ATRX	alpha thalassemia/mental retardation syndrome X-linked (RAD54 homolog, S. cerevisiae)
Plate: 111146372-5	Plate: 111146446-5	K	13	1808	437	43.25	35.24	Hs_APOC4_1	APOC4	apolipoprotein C-IV
Plate: 111146376-5	Plate: 111146450-5	I	8	1092	437	27.29	18.76	Hs_WASPIP_1	WIPF1	WAS/WASL interacting protein family, member 1
Plate: 111146397-5	Plate: 111146471-5	A	5	1022	437	39.14	5.95	Hs_MGC35138_1	C11orf35	chromosome 11 open reading frame 35
Plate: 111146402-5	Plate: 111146476-5	L	10	2554	437	91.11	13.5	Hs_WDR21_1	WDR21A	WD repeat domain 21A
Plate: 111146419-5	Plate: 111146493-5	K	12	2052	437	25.73	25.4	Hs_LOC402028_1
Plate: 111146349-5	Plate: 111146423-5	B	10	2526	438	84.88	49.77	Hs_PAFAH2_2	PAFAH2	platelet-activating factor acetylhydrolase 2, 40kDa
Plate: 111146356-5	Plate: 111146430-5	K	15	384	438	58.07	9.59	Hs_CYP3A4_1	CYP3A4	cytochrome P450, family 3, subfamily A, polypeptide 4
Plate: 111146357-5	Plate: 111146431-5	G	7	1044	438	55.94	58.68	Hs_SLC12A3_1	SLC12A3	solute carrier family 12 (sodium/chloride transporters), member 3
Plate: 111146363-5	Plate: 111146437-5	M	12	1508	438	35.54	10.96	Hs_STS_4	STS	steroid sulfatase (microsomal), isozyme S
Plate: 111146359-5	Plate: 111146433-5	P	22	1077	439	44.2	3.42	Hs_GCH1_2	GCH1	GTP cyclohydrolase 1 (dopa-responsive dystonia)
Plate: 111146360-5	Plate: 111146434-5	P	22	800	439	53.5	21.41	Hs_HSF4_2	HSF4	heat shock transcription factor 4
Plate: 111146365-5	Plate: 111146439-5	K	16	495	439	31.31	19.82	Hs_C10orf57_4	C10orf57	chromosome 10 open reading frame 57
Plate: 111146374-5	Plate: 111146448-5	K	6	333	439	47.45	33.49	Hs_MAT2A_1	MAT2A	methionine adenosyltransferase II, alpha
Plate: 111146409-5	Plate: 111146483-5	J	5	2585	439	90.44	3.87	Hs_LOC441452_5
Plate: 111146356-5	Plate: 111146430-5	J	9	2087	440	78.1	26.36	Hs_HFE_9
Plate: 111146356-5	Plate: 111146430-5	B	13	1065	440	86.01	14.55	Hs_FXYD2_2	FXYD2	FXYD domain containing ion transport regulator 2
Plate: 111146358-5	Plate: 111146432-5	O	10	174	440	8.62	16.14	Hs_KHSRP_5	KHSRP	KH-type splicing regulatory protein (FUSE binding protein 2)
Plate: 111146360-5	Plate: 111146434-5	G	4	83	440	13.25	31.36	Hs_ENDOG_1	ENDOG	endonuclease G
Plate: 111146417-5	Plate: 111146491-5	F	5	1909	440	40.28	5.68	Hs_FLJ14082_1	FLJ14082	hypothetical protein FLJ14082
Plate: 111146359-5	Plate: 111146433-5	E	15	1210	441	52.64	39.68	Hs_SOCS3_4	SOCS3	suppressor of cytokine signaling 3
Plate: 111146375-5	Plate: 111146449-5	B	13	546	441	24.91	35.37	Hs_SIX1_1	SIX1	SIX homeobox 1
Plate: 111146387 -5	Plate: 111146461-5	H	13	2217	441	19.12	17.46	Hs_PRRG3_1	PRRG3	proline rich Gla (G-carboxyglutamic acid) 3 (transmembrane)
Plate: 111146389-5	Plate: 111146463-5	A	6	954	441	35.12	46.49	Hs_DEFB126_1	DEFB126	defensin, beta 126
Plate: 111146401-5	Plate: 111146475-5	J	10	258	441	7.75	74.38	Hs_PRC1_1	PRC1	protein regulator of cytokinesis 1
Plate: 111146402-5	Plate: 111146476-5	I	14	2059	441	58.81	22.9	Hs_ME3_3	ME3	malic enzyme 3, NADP(+)-dependent, mitochondrial
Plate: 111146407-5	Plate: 111146481-5	G	6	691	441	10.13	28.8	Hs_TUBB8-pending_1	TUBB8	tubulin, beta 8
Plate: 111146409-5	Plate: 111146483-5	C	6	2179	441	35.47	61.22	Hs_LOC285299_1	FRG2C	FSHD region gene 2 family, member C
Plate: 111146356-5	Plate: 111146430-5	O	18	1662	442	17.51	39.37	Hs_GRID2_2	GRID2	glutamate receptor, ionotropic, delta 2
Plate: 111146358-5	Plate: 111146432-5	J	3	1054	442	65.75	57.01	Hs_SLIT2_1	SLIT2	slit homolog 2 (Drosophila)
Plate: 111146376-5	Plate: 111146450-5	O	17	1152	442	93.58	13.57	Hs_TTC4_1	TTC4	tetratricopeptide repeat domain 4
Plate: 111146400-5	Plate: 111146474-5	B	8	797	442	43.16	8.14	Hs_IDH3G_1	IDH3G	isocitrate dehydrogenase 3 (NAD+) gamma
Plate: 111146350-5	Plate: 111146424-5	H	12	516	443	14.92	28.22	Hs_CCT2_2	CCT2	chaperonin containing TCP1, subunit 2 (beta)
Plate: 111146351-5	Plate: 111146425-5	F	7	2244	443	89.57	2.48	Hs_FBXL8_1	FBXL8	F-box and leucine-rich repeat protein 8
Plate: 111146356-5	Plate: 111146430-5	G	4	1029	443	89.41	22.35	Hs_KMO_1	KMO	kynurenine 3-monooxygenase (kynurenine 3-hydroxylase)
Plate: 111146364-5	Plate: 111146438-5	H	6	2203	443	40.67	32.05	Hs_HCST_2	HCST	hematopoietic cell signal transducer
Plate: 111146376-5	Plate: 111146450-5	A	17	890	443	31.35	44.24	Hs_TPR_1	TPR	translocated promoter region (to activated MET oncogene)
Plate: 111146392-5	Plate: 111146466-5	H	10	1653	443	93.89	18.28	Hs_OR7G1_1	OR7G1	olfactory receptor, family 7, subfamily G, member 1
Plate: 111146404-5	Plate: 111146478-5	P	4	1669	443	80.29	11.29	Hs_IKIP_1	IKIP	IKK interacting protein
Plate: 111146404-5	Plate: 111146478-5	O	10	1798	443	51.39	3.84	Hs_CALN1_4	CALN1	calneuron 1
Plate: 111146405-5	Plate: 111146479-5	E	9	2415	443	56.36	24.15	Hs_C6orf1_1	C6orf1	chromosome 6 open reading frame 1
Plate: 111146413-5	Plate: 111146487-5	I	11	1399	443	43.82	6.32	Hs_LOC388938_1	LOC165186	similar to RIKEN cDNA 4632412N22 gene
Plate: 111146413-5	Plate: 111146487-5	K	11	2291	443	41.47	18.06	Hs_LOC388942_1	FLJ44450	hypothetical gene supported by AK126414
Plate: 111146358-5	Plate: 111146432-5	G	21	624	444	32.53	14.41	Hs_PRICKLE1_1	PRICKLE1	prickle homolog 1 (Drosophila)
Plate: 111146381-5	Plate: 111146455-5	F	8	1226	444	29.12	3.83	Hs_SIT_1	SIT1	signaling threshold regulating transmembrane adaptor 1
Plate: 111146391-5	Plate: 111146465-5	B	14	2376	444	40.87	12.16	Hs_LOC113655_1	MFSD3	major facilitator superfamily domain containing 3
Plate: 111146393-5	Plate: 111146467-5	C	5	3721	444	86.67	16.44	Hs_MGC27466_1	ZNF684	zinc finger protein 684
Plate: 111146418-5	Plate: 111146492-5	P	15	1094	444	72.49	10.59	Hs_LOC441681_1
Plate: 111146358-5	Plate: 111146432-5	B	21	468	445	25	18.65	Hs_BCL2L10_5	BCL2L10	BCL2-like 10 (apoptosis facilitator)
Plate: 111146362-5	Plate: 111146436-5	P	15	469	445	15.99	71.46	Hs_GEMIN4_2	GEMIN4	gem (nuclear organelle) associated protein 4
Plate: 111146371-5	Plate: 111146445-5	I	15	1856	445	65.36	13.93	Hs_TRAD_5	KALRN	kalirin, RhoGEF kinase
Plate: 111146374-5	Plate: 111146448-5	H	11	1366	445	81.55	29.44	Hs_NDUFC1_1	NDUFC1	NADH dehydrogenase (ubiquinone) 1, subcomplex unknown, 1, 6kDa
Plate: 111146374-5	Plate: 111146448-5	L	20	681	445	44.49	22.25	Hs_PITX1_1	PITX1	paired-like homeodomain 1
Plate: 111146415-5	Plate: 111146489-5	A	12	1668	445	16.13	11.46	Hs_LOC148413_1
Plate: 111146418-5	Plate: 111146492-5	P	14	1855	445	23.18	15.96	Hs_LOC441789_1
Plate: 111146362-5	Plate: 111146436-5	N	22	1280	446	75.7	32.51	Hs_NPC2_3	NPC2	Niemann-Pick disease, type C2
Plate: 111146400-5	Plate: 111146474-5	I	4	2038	446	65.9	5.83	Hs_AP2A1_5	AP2A1	adaptor-related protein complex 2, alpha 1 subunit
Plate: 111146401-5	Plate: 111146475-5	I	4	414	446	0.24	1.79	Hs_RPL8_1	RPL8	ribosomal protein L8
Plate: 111146408-5	Plate: 111146482-5	J	6	1181	446	36.24	6.73	Hs_LOC203076_1	C8orf74	chromosome 8 open reading frame 74
Plate: 111146358-5	Plate: 111146432-5	O	6	2288	447	73.21	23.94	Hs_CALR_8	CALR	calreticulin
Plate: 111146362-5	Plate: 111146436-5	N	6	1433	447	71.46	41.16	Hs_AHCY_6	AHCY	S-adenosylhomocysteine hydrolase
Plate: 111146362-5	Plate: 111146436-5	E	13	1374	447	47.16	81.21	Hs_TFDP2_1	TFDP2	transcription factor Dp-2 (E2F dimerization partner 2)
Plate: 111146363-5	Plate: 111146437-5	J	7	1304	447	66.18	20.13	Hs_FGF4_1	FGF4	fibroblast growth factor 4 (heparin secretory transforming protein 1, Kaposi sarcoma oncogene)
Plate: 111146374-5	Plate: 111146448-5	B	21	1429	447	35.62	50.11	Hs_CNOT2_1	CNOT2	CCR4-NOT transcription complex, subunit 2
Plate: 111146379-5	Plate: 111146453-5	D	6	1341	447	89.78	9.17	Hs_CEP2_1	CEP250	centrosomal protein 250kDa
Plate: 111146394-5	Plate: 111146468-5	L	14	2272	447	97.67	7.83	Hs_KIAA1909_1	KIAA1909	KIAA1909 protein
Plate: 111146395-5	Plate: 111146469-5	O	18	2029	447	70.43	2.68	Hs_FLJ40201_1	C1orf177	chromosome 1 open reading frame 177
Plate: 111146398-5	Plate: 111146472-5	I	11	785	447	10.45	27.07	Hs_KCNK18_1	KCNK18	potassium channel, subfamily K, member 18
Plate: 111146404-5	Plate: 111146478-5	J	16	1428	447	34.1	2.46	Hs_CKLFSF4_1	CMTM4	CKLF-like MARVEL transmembrane domain containing 4
Plate: 111146406-5	Plate: 111146480-5	A	8	1824	447	69.13	42.73	Hs_MGC88118_1	RP13-36C9.6	cancer/testis antigen CT45-5
Plate: 111146407-5	Plate: 111146481-5	D	6	1085	447	35.12	11.19	Hs_BEXL1_1	BEX4	BEX family member 4
Plate: 111146417-5	Plate: 111146491-5	N	9	1546	447	58.73	33.11	Hs_LOC402112_1	LOC402112	similar to Heterogeneous nuclear ribonucleoprotein A1 (Helix-destabilizing protein) (Single-strand binding protein) (hnRNP core protein A1) (HDP-1) (Topoisomerase-inhibitor suppressed)
Plate: 111146350-5	Plate: 111146424-5	K	13	2324	448	88.64	15.18	Hs_SERPINA12_2	SERPINA12	serpin peptidase inhibitor, clade A (alpha-1 antiproteinase, antitrypsin), member 12
Plate: 111146357-5	Plate: 111146431-5	K	15	1372	448	79.88	16.29	Hs_CACNB4_1	CACNB4	calcium channel, voltage-dependent, beta 4 subunit
Plate: 111146359-5	Plate: 111146433-5	E	14	390	448	21.03	1.12	Hs_KIF5C_7	KIF5C	kinesin family member 5C
Plate: 111146361-5	Plate: 111146435-5	H	18	1127	448	52.26	51.34	Hs_PHF13_2	PHF13	PHD finger protein 13
Plate: 111146376-5	Plate: 111146450-5	B	21	2039	448	76.31	22.54	Hs_MTERF_1	MTERF	mitochondrial transcription termination factor
Plate: 111146386-5	Plate: 111146460-5	H	10	2237	448	56.68	31.47	Hs_LOC63920_1	LOC63920	transposon-derived Buster3 transposase-like
Plate: 111146388-5	Plate: 111146462-5	M	12	2367	448	13.65	33.04	Hs_ZDHHC11_1	ZDHHC11	zinc finger, DHHC-type containing 11
Plate: 111146402-5	Plate: 111146476-5	H	15	1959	448	87.29	15.4	Hs_DMN_1	DMN	desmuslin
Plate: 111146355-5	Plate: 111146429-5	A	10	1196	449	64.97	6.46	Hs_TMEPAI_7	TMEPAI	transmembrane, prostate androgen induced RNA
Plate: 111146357-5	Plate: 111146431-5	H	8	1261	449	53.21	23.39	Hs_CPLX1_5	CPLX1	complexin 1
Plate: 111146376-5	Plate: 111146450-5	A	15	1715	449	95.86	14.25	Hs_TNNI1_1	TNNI1	troponin I type 1 (skeletal, slow)
Plate: 111146384-5	Plate: 111146458-5	G	15	2106	449	28.87	10.91	Hs_FLJ20772_1	TRMT12	tRNA methyltransferase 12 homolog (S. cerevisiae)
Plate: 111146388-5	Plate: 111146462-5	N	3	1818	449	52.2	6.68	Hs_TNIP3_1	TNIP3	TNFAIP3 interacting protein 3
Plate: 111146388-5	Plate: 111146462-5	L	10	1668	449	78.96	7.8	Hs_FLJ12584_1	ARMC9	armadillo repeat containing 9
Plate: 111146393-5	Plate: 111146467-5	M	21	40	449	2.5	4.23	Hs_DRB1_1	RBM45	RNA binding motif protein 45
Plate: 111146420-5	Plate: 111146494-5	P	17	2943	449	84.2	19.15	Hs_DNM1DN11-6_1
Plate: 111146365-5	Plate: 111146439-5	J	16	1544	450	74.42	11.56	Hs_PATE_2	PATE	expressed in prostate and testis
Plate: 111146372-5	Plate: 111146446-5	H	15	566	450	59.01	26.89	Hs_COL13A1_1	COL13A1	collagen, type XIII, alpha 1
Plate: 111146374-5	Plate: 111146448-5	A	8	497	450	3.82	60.22	Hs_MBP_1	MBP	myelin basic protein
Plate: 111146387 -5	Plate: 111146461-5	K	13	1291	450	36.41	16.89	Hs_TEKT3_1	TEKT3	tektin 3
Plate: 111146395-5	Plate: 111146469-5	M	14	2387	450	64.73	21.11	Hs_ZNF383_1	ZNF383	zinc finger protein 383
Plate: 111146360-5	Plate: 111146434-5	F	8	1601	451	86.32	6.87	Hs_CREBBP_6	CREBBP	CREB binding protein (Rubinstein-Taybi syndrome)
Plate: 111146360-5	Plate: 111146434-5	K	19	427	451	52.93	9.09	Hs_PYGM_3	PYGM	phosphorylase, glycogen; muscle (McArdle syndrome, glycogen storage disease type V)
Plate: 111146367-5	Plate: 111146441-5	L	17	1543	451	70.64	35.7	Hs_TAS1R1_6	TAS1R1	taste receptor, type 1, member 1
Plate: 111146403-5	Plate: 111146477-5	A	4	966	451	58.18	27.72	Hs_PPHLN1_1	PPHLN1	periphilin 1
Plate: 111146412-5	Plate: 111146486-5	G	9	1206	451	19.73	27.49	Hs_LOC391353_1
Plate: 111146417-5	Plate: 111146491-5	N	12	915	451	13.01	48.34	Hs_LOC402230_1
Plate: 111146367-5	Plate: 111146441-5	O	15	1118	452	85.6	6.19	Hs_SSTR4_1	SSTR4	somatostatin receptor 4
Plate: 111146375-5	Plate: 111146449-5	J	13	1639	452	59.98	11.28	Hs_SLC1A6_1	SLC1A6	solute carrier family 1 (high affinity aspartate/glutamate transporter), member 6
Plate: 111146382-5	Plate: 111146456-5	N	14	2774	452	44.59	14.82	Hs_ARMCX1_1	ARMCX1	armadillo repeat containing, X-linked 1
Plate: 111146393-5	Plate: 111146467-5	D	6	1971	452	88.23	36.73	Hs_FOXR2_1	FOXR2	forkhead box R2
Plate: 111146405-5	Plate: 111146479-5	M	5	1449	452	63.22	6.19	Hs_APOBEC3F_2	APOBEC3F	apolipoprotein B mRNA editing enzyme, catalytic polypeptide-like 3F
Plate: 111146417-5	Plate: 111146491-5	I	16	2004	452	71.41	32.3	Hs_LOC440793_1
Plate: 111146356-5	Plate: 111146430-5	C	16	824	453	40.05	51.43	Hs_NDUFV2_6	NDUFV2	NADH dehydrogenase (ubiquinone) flavoprotein 2, 24kDa
Plate: 111146359-5	Plate: 111146433-5	A	16	1216	453	68.34	17.66	Hs_KIF22_5	KIF22	kinesin family member 22
Plate: 111146382-5	Plate: 111146456-5	H	8	474	453	61.39	1.99	Hs_LOC51252_1	LOC51252	hypothetical protein LOC51252
Plate: 111146406-5	Plate: 111146480-5	K	8	1888	453	68.96	14.79	Hs_LOC441294_1	CTAGE6	CTAGE family, member 6
Plate: 111146418-5	Plate: 111146492-5	N	4	709	453	14.25	32.89	Hs_LOC441732_1
Plate: 111146350-5	Plate: 111146424-5	I	10	1966	454	67.45	2.42	Hs_SFRS2IP_4	SFRS2IP	splicing factor, arginine/serine-rich 2, interacting protein
Plate: 111146372-5	Plate: 111146446-5	C	18	1257	454	47.57	15.64	Hs_CCT6A_1	CCT6A	chaperonin containing TCP1, subunit 6A (zeta 1)
Plate: 111146377-5	Plate: 111146451-5	C	16	1071	454	6.91	4.85	Hs_UBE2M_1	UBE2M	ubiquitin-conjugating enzyme E2M (UBC12 homolog, yeast)
Plate: 111146386-5	Plate: 111146460-5	K	6	3149	454	42.68	9.69	Hs_KIAA1411_1	FAM135A	family with sequence similarity 135, member A
Plate: 111146396-5	Plate: 111146470-5	J	4	1697	454	11.14	35.24	Hs_FNDC5_1	FNDC5	fibronectin type III domain containing 5
Plate: 111146399-5	Plate: 111146473-5	M	4	2015	454	32.66	13.44	Hs_OR52N2_1	OR52N2	olfactory receptor, family 52, subfamily N, member 2
Plate: 111146409-5	Plate: 111146483-5	N	10	404	454	22.28	31.28	Hs_LOC340900_1	LOC340900	hypothetical LOC340900
Plate: 111146418-5	Plate: 111146492-5	G	18	1994	454	85.81	7.93	Hs_LOC441579_1
Plate: 111146421-5	Plate: 111146495-5	C	5	1780	454	40.28	1.98	Hs_LOC440597_1	LOC440597	hypothetical LOC440597
Plate: 111146361-5	Plate: 111146435-5	H	8	1848	455	46.43	10.77	Hs_TRIB3_6	TRIB3	tribbles homolog 3 (Drosophila)
Plate: 111146383-5	Plate: 111146457-5	I	22	1998	455	51.05	54.73	Hs_RHOF_1	RHOF	ras homolog gene family, member F (in filopodia)
Plate: 111146390-5	Plate: 111146464-5	A	14	681	455	19.09	21.54	Hs_NYD-SP17_1	CCDC54	coiled-coil domain containing 54
Plate: 111146395-5	Plate: 111146469-5	N	13	807	455	8.67	44.62	Hs_C9orf96_1	C9orf96	chromosome 9 open reading frame 96
Plate: 111146400-5	Plate: 111146474-5	H	20	1100	455	78.09	14.29	Hs_MOG_1	MOG	myelin oligodendrocyte glycoprotein
Plate: 111146414-5	Plate: 111146488-5	C	4	2614	455	81.79	3.74	Hs_LOC401125_1
Plate: 111146349-5	Plate: 111146423-5	N	6	2521	456	58.98	2.41	Hs_DKFZp313G1735_5	ARSK	arylsulfatase family, member K
Plate: 111146358-5	Plate: 111146432-5	J	20	207	456	14.49	11.62	Hs_PTH_1	PTH	parathyroid hormone
[truncated: 20,910 more rows]

## Sheet: Analyzed
BARCODE A	BARCODE B	ROW	COLUMN	cell number AB	cell number CD	% infected AB	% Infected CD	Z score AB	Z score CD	Product Name	Gene Symbol	Description
Plate: 111146420-5	Plate: 111146494-5	M	14	1311	246	59.04	4.88	15.2886	-0.607799	Hs_LOC440029_1
Plate: 111146385-5	Plate: 111146459-5	F	9	633	247	15.8	4.05	2.5973	-0.85141	Hs_ANKRD7_1
Plate: 111146402-5	Plate: 111146476-5	M	5	818	247	60.88	0	15.8286	-2.04012	Hs_NUPL1_1	NUPL1	nucleoporin like 1
Plate: 111146376-5	Plate: 111146450-5	O	21	1023	247	61.19	9.31	15.9196	0.69244	Hs_SLC35A2_1	SLC35A2	solute carrier family 35 (UDP-galactose transporter), member A2
Plate: 111146391-5	Plate: 111146465-5	P	22	1812	247	38.74	8.5	9.33037	0.454699	Hs_SMYD4_1	SMYD4	SET and MYND domain containing 4
Plate: 111146376-5	Plate: 111146450-5	M	12	2538	247	71.67	4.45	18.9956	-0.734007	Hs_ZFY_1	ZFY	zinc finger protein, Y-linked
Plate: 111146369-5	Plate: 111146443-5	K	10	262	248	16.79	44.76	2.88788	11.0973	Hs_ERBB4_5	ERBB4	v-erb-a erythroblastic leukemia viral oncogene homolog 4 (avian)
Plate: 111146372-5	Plate: 111146446-5	N	13	526	248	56.84	8.47	14.6429	0.445894	Hs_COL13A1_1	COL13A1	collagen, type XIII, alpha 1
Plate: 111146402-5	Plate: 111146476-5	C	10	533	249	54.78	20.48	14.0382	3.97092	Hs_MTX2_1	MTX2	metaxin 2
Plate: 111146356-5	Plate: 111146430-5	B	16	559	249	39.71	17.67	9.61507	3.14616	Hs_KCNIP2_1	KCNIP2	Kv channel interacting protein 2
Plate: 111146401-5	Plate: 111146475-5	N	14	1723	249	10.68	50.6	1.09455	12.8114	Hs_DLGAP1_1	DLGAP1	discs, large (Drosophila) homolog-associated protein 1
Plate: 111146372-5	Plate: 111146446-5	F	20	1893	249	75.07	24.1	19.9935	5.03342	Hs_DLX2_1	DLX2	distal-less homeobox 2
Plate: 111146422-5	Plate: 111146496-5	G	9	1919	249	34.65	0	8.12992	-2.04012	Hs_LOC441850_1
Plate: 111146398-5	Plate: 111146472-5	A	3	2274	249	52.73	29.72	13.4365	6.68293	Hs_C9orf59_1	FAM78A	family with sequence similarity 78, member A
Plate: 111146376-5	Plate: 111146450-5	L	16	886	250	14.9	7.2	2.33315	0.0731389	Hs_BBOX1_1	BBOX1	butyrobetaine (gamma), 2-oxoglutarate dioxygenase (gamma-butyrobetaine hydroxylase) 1
Plate: 111146392-5	Plate: 111146466-5	I	3	2539	250	65.97	50	17.3226	12.6353	Hs_C1QTNF5_1	C1QTNF5	C1q and tumor necrosis factor related protein 5
Plate: 111146362-5	Plate: 111146436-5	I	11	559	251	26.3	39.44	5.67914	9.53583	Hs_TFAP2A_4	TFAP2A	transcription factor AP-2 alpha (activating enhancer binding protein 2 alpha)
Plate: 111146404-5	Plate: 111146478-5	J	7	1641	251	51.61	7.97	13.1078	0.29914	Hs_L3MBTL4_1
Plate: 111146414-5	Plate: 111146488-5	O	13	1645	251	68.15	24.3	17.9624	5.09212	Hs_KIAA1644_1	LL22NC03-75B3.6	KIAA1644 protein
Plate: 111146406-5	Plate: 111146480-5	A	21	1802	251	41.12	25.1	10.0289	5.32693	Hs_OR9G1_1	OR9G1	olfactory receptor, family 9, subfamily G, member 1
Plate: 111146400-5	Plate: 111146474-5	J	5	2216	251	29.42	17.93	6.59488	3.22248	Hs_DSC1_1	DSC1	desmocollin 1
Plate: 111146383-5	Plate: 111146457-5	M	9	3407	251	97.71	16.33	26.6385	2.75286	Hs_C6orf55_1	VTA1	Vps20-associated 1 homolog (S. cerevisiae)
Plate: 111146400-5	Plate: 111146474-5	N	7	1543	252	27.61	15.87	6.06363	2.61785	Hs_PHC2_1	PHC2	polyhomeotic homolog 2 (Drosophila)
Plate: 111146409-5	Plate: 111146483-5	I	14	1629	252	61.45	51.19	15.9959	12.9845	Hs_LOC285697_1	LOC285697	similar to Transcription initiation factor TFIID subunit 11 (Transcription initiation factor TFIID 28 kDa subunit) (TAF(II)28) (TAFII-28) (TAFII28) (TFIID subunit p30-beta)
Plate: 111146419-5	Plate: 111146493-5	L	4	2265	252	89.71	13.1	24.2905	1.80483	Hs_LOC391827_1	KRT18P16	keratin 18 pseudogene 16
Plate: 111146389-5	Plate: 111146463-5	J	4	3312	252	37.5	36.51	8.96642	8.67585	Hs_DKFZP434J0113_1	C12orf25	chromosome 12 open reading frame 25
Plate: 111146372-5	Plate: 111146446-5	K	20	1488	253	86.02	46.64	23.2074	11.6491	Hs_SEPT7_1	2007-09-07	septin 7
Plate: 111146413-5	Plate: 111146487-5	A	6	2653	253	21.11	25.69	4.15583	5.5001	Hs_LOC389204_1
Plate: 111146373-5	Plate: 111146447-5	N	22	393	254	39.69	27.17	9.6092	5.93449	Hs_EIF3S6_3	EIF3E	eukaryotic translation initiation factor 3, subunit E
Plate: 111146361-5	Plate: 111146435-5	E	10	1151	254	54.47	31.5	13.9472	7.20537	Hs_NR2E1_1	NR2E1	nuclear receptor subfamily 2, group E, member 1
Plate: 111146412-5	Plate: 111146486-5	N	12	1442	254	24.55	2.76	5.1655	-1.23004	Hs_LOC388515_1
Plate: 111146380-5	Plate: 111146454-5	N	3	1668	254	27.82	14.17	6.12527	2.11889	Hs_NUP160_1	NUP160	nucleoporin 160kDa
Plate: 111146401-5	Plate: 111146475-5	B	3	567	255	40.04	34.12	9.71193	7.97436	Hs_TAZ_1	TAZ	tafazzin (cardiomyopathy, dilated 3A (X-linked); endocardial fibroelastosis 2; Barth syndrome)
Plate: 111146405-5	Plate: 111146479-5	K	11	769	255	26.53	4.31	5.74664	-0.775098	Hs_CASC2_1	CASC2	cancer susceptibility candidate 2
Plate: 111146354-5	Plate: 111146428-5	J	20	838	255	83.29	87.45	22.4061	23.6271	Hs_ITGAV_3	ITGAV	integrin, alpha V (vitronectin receptor, alpha polypeptide, antigen CD51)
Plate: 111146369-5	Plate: 111146443-5	I	7	889	255	51.29	12.94	13.0139	1.75787	Hs_BCR_7	BCR	breakpoint cluster region
Plate: 111146352-5	Plate: 111146426-5	J	13	1245	255	26.43	19.22	5.71729	3.6011	Hs_ARTS-1_7
Plate: 111146395-5	Plate: 111146469-5	G	7	2137	255	26.2	17.25	5.64978	3.02289	Hs_FLJ25169_1
Plate: 111146408-5	Plate: 111146482-5	H	15	2332	255	67.37	18.82	17.7335	3.4837	Hs_LOC151261_1
Plate: 111146415-5	Plate: 111146489-5	B	22	1521	256	48.85	20.31	12.2977	3.92102	Hs_LOC401441_1
Plate: 111146413-5	Plate: 111146487-5	A	12	2029	256	64.96	8.59	17.0261	0.481115	Hs_LOC389295_1
Plate: 111146357-5	Plate: 111146431-5	I	9	581	257	17.38	6.61	3.06105	-0.100031	Hs_SLC9A8_4	SLC9A8	solute carrier family 9 (sodium/hydrogen exchanger), member 8
Plate: 111146422-5	Plate: 111146496-5	C	18	2900	257	28.14	35.41	6.21919	8.35299	Hs_LOC389550_1	LMOD2	leiomodin 2 (cardiac)
Plate: 111146384-5	Plate: 111146458-5	G	22	2969	257	28.36	22.96	6.28376	4.69882	Hs_LEPREL1_1	LEPREL1	leprecan-like 1
Plate: 111146351-5	Plate: 111146425-5	M	10	2271	258	81.95	41.47	22.0128	10.1316	Hs_PGGT1B_4	PGGT1B	protein geranylgeranyltransferase type I, beta subunit
Plate: 111146375-5	Plate: 111146449-5	G	14	354	259	3.95	3.09	-0.880761	-1.13318	Hs_RPL24_1	RPL24	ribosomal protein L24
Plate: 111146360-5	Plate: 111146434-5	A	11	867	259	34.6	25.87	8.11525	5.55293	Hs_HADHA_3	HADHA	hydroxyacyl-Coenzyme A dehydrogenase/3-ketoacyl-Coenzyme A thiolase/enoyl-Coenzyme A hydratase (trifunctional protein), alpha subunit
Plate: 111146404-5	Plate: 111146478-5	O	21	1410	259	16.95	15.83	2.93484	2.60611	Hs_PP591_1	FLAD1	FAD1 flavin adenine dinucleotide synthetase homolog (S. cerevisiae)
Plate: 111146380-5	Plate: 111146454-5	A	10	1961	259	64.15	6.18	16.7884	-0.226239	Hs_CIC_1	CIC	capicua homolog (Drosophila)
Plate: 111146399-5	Plate: 111146473-5	F	10	387	260	11.11	10.38	1.22075	1.00649	Hs_CRIP3_1
Plate: 111146413-5	Plate: 111146487-5	C	22	2358	260	88.68	42.69	23.9881	10.4897	Hs_LOC389457_1
Plate: 111146374-5	Plate: 111146448-5	B	3	512	261	38.09	13.79	9.13959	2.00735	Hs_MYO7A_1	MYO7A	myosin VIIA
Plate: 111146358-5	Plate: 111146432-5	M	9	950	261	72.32	25.67	19.1864	5.49423	Hs_AP1S1_2	AP1S1	adaptor-related protein complex 1, sigma 1 subunit
Plate: 111146379-5	Plate: 111146453-5	K	10	271	262	11.81	10.31	1.42621	0.985948	Hs_RUVBL2_2	RUVBL2	RuvB-like 2 (E. coli)
Plate: 111146378-5	Plate: 111146452-5	O	4	419	262	5.01	23.28	-0.569643	4.79274	Hs_SEC24D_1	SEC24D	SEC24 related gene family, member D (S. cerevisiae)
Plate: 111146418-5	Plate: 111146492-5	B	12	425	262	6.35	16.03	-0.176343	2.66481	Hs_LOC441769_1
Plate: 111146373-5	Plate: 111146447-5	F	16	1391	262	31.13	5.73	7.09678	-0.358317	Hs_DNAJC4_1
Plate: 111146415-5	Plate: 111146489-5	B	16	1992	262	73.24	13.74	19.4564	1.99268	Hs_LOC401237_1	LOC729161	hypothetical protein LOC729161
Plate: 111146418-5	Plate: 111146492-5	M	22	2072	262	87.21	51.15	23.5567	12.9728	Hs_LOC390218_1
Plate: 111146355-5	Plate: 111146429-5	D	17	654	263	26.61	21.67	5.77012	4.32019	Hs_CACNA1H_2	CACNA1H	calcium channel, voltage-dependent, T type, alpha 1H subunit
Plate: 111146357-5	Plate: 111146431-5	A	22	928	263	38.47	34.22	9.25112	8.00372	Hs_SLC6A16_2	SLC6A16	solute carrier family 6, member 16
Plate: 111146411-5	Plate: 111146485-5	J	21	1025	263	66.15	27	17.3754	5.88459	Hs_LOC390259_1
Plate: 111146400-5	Plate: 111146474-5	H	17	1671	263	89.77	36.12	24.3081	8.56138	Hs_GPM6B_1	GPM6B	glycoprotein M6B
Plate: 111146363-5	Plate: 111146437-5	A	20	2022	263	28.24	3.04	6.24854	-1.14785	Hs_FGL1_2	FGL1	fibrinogen-like 1
Plate: 111146373-5	Plate: 111146447-5	K	5	2060	263	67.23	11.79	17.6924	1.42034	Hs_EBF_1	EBF1	early B-cell factor 1
Plate: 111146395-5	Plate: 111146469-5	E	20	1218	264	38.67	18.56	9.30982	3.40739	Hs_DKFZp761A078_1	SASS6	spindle assembly 6 homolog (C. elegans)
Plate: 111146371-5	Plate: 111146445-5	A	13	1499	264	48.63	30.68	12.2332	6.9647	Hs_MGC75495_1	NEK5	NIMA (never in mitosis gene a)-related kinase 5
Plate: 111146389-5	Plate: 111146463-5	P	6	1554	264	24.39	7.58	5.11854	0.184672	Hs_DKFZP434K1421_1	CCDC55	coiled-coil domain containing 55
Plate: 111146359-5	Plate: 111146433-5	K	16	280	265	34.64	17.74	8.12699	3.16671	Hs_TUBG1_5	TUBG1	tubulin, gamma 1
Plate: 111146369-5	Plate: 111146443-5	D	6	1923	265	60.22	3.77	15.6349	-0.933592	Hs_PRKAG1_5	PRKAG1	protein kinase, AMP-activated, gamma 1 non-catalytic subunit
Plate: 111146374-5	Plate: 111146448-5	J	3	2104	265	23.57	26.04	4.87786	5.60282	Hs_MYT1_1	MYT1	myelin transcription factor 1
Plate: 111146422-5	Plate: 111146496-5	O	16	2134	265	65.79	14.34	17.2698	2.16878	Hs_LOC442719_1
Plate: 111146396-5	Plate: 111146470-5	E	6	2272	265	51.14	26.79	12.9699	5.82295	Hs_FLJ45686_1	LRRC55	leucine rich repeat containing 55
Plate: 111146388-5	Plate: 111146462-5	L	11	3169	265	80.34	16.23	21.5403	2.72351	Hs_POF1B_1	POF1B	premature ovarian failure, 1B
Plate: 111146374-5	Plate: 111146448-5	E	18	464	266	54.53	8.27	13.9649	0.387192	Hs_MTF1_1	MTF1	metal-regulatory transcription factor 1
Plate: 111146402-5	Plate: 111146476-5	G	13	1548	266	41.41	36.09	10.114	8.55257	Hs_ARPC2_2	ARPC2	actin related protein 2/3 complex, subunit 2, 34kDa
Plate: 111146404-5	Plate: 111146478-5	A	11	1660	266	17.65	3.01	3.14029	-1.15666	Hs_FLJ12949_1	KRI1	KRI1 homolog (S. cerevisiae)
Plate: 111146414-5	Plate: 111146488-5	N	15	2077	266	59.8	4.14	15.5116	-0.824994	Hs_LOC402117_10
Plate: 111146360-5	Plate: 111146434-5	G	20	655	267	72.82	26.97	19.3331	5.87579	Hs_APEX2_6	APEX2	APEX nuclease (apurinic/apyrimidinic endonuclease) 2
Plate: 111146402-5	Plate: 111146476-5	H	5	1211	267	55.99	8.61	14.3934	0.486985	Hs_SIAHBP1_1	PUF60	poly-U binding splicing factor 60KDa
Plate: 111146374-5	Plate: 111146448-5	A	13	1289	267	52.52	22.47	13.3749	4.555	Hs_KRTHB1_1	KRT81	keratin 81
Plate: 111146394-5	Plate: 111146468-5	M	14	1353	267	23.5	5.62	4.85731	-0.390603	Hs_ZNF582_1	ZNF582	zinc finger protein 582
Plate: 111146388-5	Plate: 111146462-5	G	14	2344	267	55.72	7.12	14.3141	0.0496583	Hs_FLJ22800_1	TM4SF20	transmembrane 4 L six family member 20
Plate: 111146404-5	Plate: 111146478-5	I	15	298	268	24.83	8.58	5.24768	0.478179	Hs_NOD9_1	NLRX1	NLR family member X1
Plate: 111146375-5	Plate: 111146449-5	K	6	462	268	19.26	19.78	3.61284	3.76547	Hs_RCV1_1	RCVRN	recoverin
Plate: 111146374-5	Plate: 111146448-5	O	21	675	268	50.37	61.19	12.7439	15.9196	Hs_SMAD9_1	SMAD9	SMAD family member 9
Plate: 111146418-5	Plate: 111146492-5	B	11	1493	268	67.92	17.91	17.8949	3.21661	Hs_FLJ30092_1	C12orf51	chromosome 12 open reading frame 51
Plate: 111146383-5	Plate: 111146457-5	D	6	1622	268	69.61	11.94	18.391	1.46437	Hs_VMD2L1_1	BEST2	bestrophin 2
Plate: 111146350-5	Plate: 111146424-5	C	10	2203	268	77.85	12.31	20.8095	1.57296	Hs_SMN1_3	SMN1	survival of motor neuron 1, telomeric
Plate: 111146390-5	Plate: 111146464-5	J	21	2570	268	68.95	3.36	18.1972	-1.05393	Hs_MGC14288_1	C12orf62	chromosome 12 open reading frame 62
Plate: 111146418-5	Plate: 111146492-5	H	13	478	269	31.8	20.82	7.29343	4.07071	Hs_LOC341784_1	LOC341784	similar to eukaryotic translation initiation factor 4A, isoform 1
Plate: 111146359-5	Plate: 111146433-5	G	17	747	269	66.13	40.52	17.3695	9.85281	Hs_TNFAIP8_7	TNFAIP8	tumor necrosis factor, alpha-induced protein 8
Plate: 111146420-5	Plate: 111146494-5	C	6	2564	269	84.44	13.75	22.7437	1.99561	Hs_LOC439928_1	NBPF1	neuroblastoma breakpoint family, member 1
Plate: 111146392-5	Plate: 111146466-5	H	6	2015	270	32.61	49.26	7.53117	12.4181	Hs_FLJ40342_1	C17orf57	chromosome 17 open reading frame 57
Plate: 111146355-5	Plate: 111146429-5	F	20	2146	270	61.98	5.56	16.1515	-0.408214	Hs_PAEP_2	PAEP	progestagen-associated endometrial protein (placental protein 14, pregnancy-associated endometrial alpha-2-globulin, alpha uterine protein)
Plate: 111146417-5	Plate: 111146491-5	P	8	2898	270	82.88	23.33	22.2858	4.80742	Hs_LOC441070_1
Plate: 111146401-5	Plate: 111146475-5	D	8	432	271	19.91	10.7	3.80362	1.10042	Hs_EIF2B4_1	EIF2B4	eukaryotic translation initiation factor 2B, subunit 4 delta, 67kDa
Plate: 111146361-5	Plate: 111146435-5	J	10	445	271	7.19	27.68	0.0702039	6.08418	Hs_NPAS3_3	NPAS3	neuronal PAS domain protein 3
Plate: 111146390-5	Plate: 111146464-5	L	4	1384	271	42.2	1.85	10.3459	-1.49713	Hs_REPS1_1	REPS1	RALBP1 associated Eps domain containing 1
Plate: 111146369-5	Plate: 111146443-5	I	16	1506	271	16.87	18.45	2.91136	3.3751	Hs_GRK5_5	GRK5	G protein-coupled receptor kinase 5
Plate: 111146422-5	Plate: 111146496-5	I	4	1898	271	87.41	12.92	23.6154	1.752	Hs_LOC442591_1	FDPSL2A	MGC44478
Plate: 111146394-5	Plate: 111146468-5	A	5	2362	271	75.11	1.11	20.0052	-1.71432	Hs_PLEKHA7_1	PLEKHA7	pleckstrin homology domain containing, family A member 7
Plate: 111146359-5	Plate: 111146433-5	P	18	298	272	35.23	19.49	8.30016	3.68035	Hs_GRHPR_3	GRHPR	glyoxylate reductase/hydroxypyruvate reductase
Plate: 111146376-5	Plate: 111146450-5	A	18	771	272	24.38	8.46	5.1156	0.442959	Hs_ZNF26_1	ZNF26	zinc finger protein 26
Plate: 111146392-5	Plate: 111146466-5	P	8	1429	272	49.34	8.82	12.4416	0.548621	Hs_MGC33839_1	CLDND2	claudin domain containing 2
Plate: 111146361-5	Plate: 111146435-5	D	3	1586	272	66.71	18.38	17.5398	3.35455	Hs_THRAP4_2	MED24	mediator complex subunit 24
Plate: 111146365-5	Plate: 111146439-5	J	13	2290	272	94.45	10.66	25.6817	1.08868	Hs_DNER_5	DNER	delta/notch-like EGF repeat containing
Plate: 111146358-5	Plate: 111146432-5	D	8	1069	273	19.08	29.67	3.56001	6.66826	Hs_BOK_5	BOK	BCL2-related ovarian killer
Plate: 111146397-5	Plate: 111146471-5	O	10	3070	273	94.53	4.4	25.7052	-0.748682	Hs_HSD-40_1
Plate: 111146361-5	Plate: 111146435-5	N	4	341	274	26.69	33.94	5.7936	7.92153	Hs_HR_1	HR	hairless homolog (mouse)
Plate: 111146356-5	Plate: 111146430-5	C	8	589	274	19.69	5.11	3.73905	-0.540292	Hs_CYB5R2_2	CYB5R2	cytochrome b5 reductase 2
Plate: 111146360-5	Plate: 111146434-5	D	19	744	274	24.87	20.07	5.25942	3.85058	Hs_AHRR_2	AHRR	aryl-hydrocarbon receptor repressor
Plate: 111146368-5	Plate: 111146442-5	B	9	1282	274	34.56	38.69	8.10351	9.31569	Hs_PPFIA2_6	PPFIA2	protein tyrosine phosphatase, receptor type, f polypeptide (PTPRF), interacting protein (liprin), alpha 2
Plate: 111146406-5	Plate: 111146480-5	C	10	767	275	22.69	13.82	4.61957	2.01616	Hs_RPS6_1	RPS6	ribosomal protein S6
Plate: 111146397-5	Plate: 111146471-5	N	8	1089	275	40.4	21.45	9.81759	4.25562	Hs_FLJ33718_1	DOK7	docking protein 7
Plate: 111146413-5	Plate: 111146487-5	K	8	1909	275	55.58	20.73	14.273	4.0443	Hs_LOC389252_1	LOC728339	hypothetical protein LOC728339
Plate: 111146362-5	Plate: 111146436-5	D	8	1800	276	71.17	4.35	18.8488	-0.763358	Hs_CA3_3	CA3	carbonic anhydrase III, muscle specific
Plate: 111146362-5	Plate: 111146436-5	P	11	693	277	9.67	28.52	0.798103	6.33072	Hs_GMPR2_6	GMPR2	guanosine monophosphate reductase 2
Plate: 111146357-5	Plate: 111146431-5	C	10	1157	277	40.36	12.64	9.80585	1.66982	Hs_MSR1_3	MSR1	macrophage scavenger receptor 1
Plate: 111146367-5	Plate: 111146441-5	B	4	1345	277	7.36	4.69	0.1201	-0.663565	Hs_OR6W1P_1	OR6W1P	olfactory receptor, family 6, subfamily W, member 1 pseudogene
Plate: 111146366-5	Plate: 111146440-5	K	17	1524	277	65.35	11.91	17.1406	1.45556	Hs_CLEC4G_2	CLEC4G	C-type lectin superfamily 4, member G
Plate: 111146382-5	Plate: 111146456-5	P	22	1824	277	51.32	9.03	13.0227	0.610258	Hs_LW-1_1	HSFX1	heat shock transcription factor family, X linked 1
Plate: 111146351-5	Plate: 111146425-5	C	14	954	278	29.35	12.95	6.57433	1.76081	Hs_UBE2N_1	UBE2N	ubiquitin-conjugating enzyme E2N (UBC13 homolog, yeast)
Plate: 111146369-5	Plate: 111146443-5	G	10	1416	278	87.99	40.29	23.7856	9.78531	Hs_ERBB2_14	ERBB2	v-erb-b2 erythroblastic leukemia viral oncogene homolog 2, neuro/glioblastoma derived oncogene homolog (avian)
Plate: 111146393-5	Plate: 111146467-5	L	14	1802	278	54.72	30.22	14.0206	6.82969	Hs_RPL10L_1	RPL10L	ribosomal protein L10-like
Plate: 111146377-5	Plate: 111146451-5	I	9	3322	278	43.41	4.68	10.7011	-0.6665	Hs_DNAH17_1	DNAH17	dynein, axonemal, heavy chain 17
Plate: 111146385-5	Plate: 111146459-5	C	7	1573	279	58.68	16.49	15.1829	2.79983	Hs_YEATS2_1	YEATS2	YEATS domain containing 2
Plate: 111146404-5	Plate: 111146478-5	E	22	1608	279	20.46	16.13	3.96505	2.69416	Hs_MGC13170_1	C19orf48	chromosome 19 open reading frame 48
Plate: 111146373-5	Plate: 111146447-5	D	14	1953	279	53.05	53.76	13.5305	13.7389	Hs_HSPA1A_1	HSPA1A	heat shock 70kDa protein 1A
Plate: 111146413-5	Plate: 111146487-5	H	7	2361	279	67.64	15.41	17.8127	2.48284	Hs_LOC389687_1
Plate: 111146357-5	Plate: 111146431-5	G	20	729	280	24.42	24.64	5.12734	5.19191	Hs_SLCO1B3_5	SLCO1B3	solute carrier organic anion transporter family, member 1B3
Plate: 111146418-5	Plate: 111146492-5	M	11	749	281	12.42	14.23	1.60525	2.1365	Hs_LOC441376_1	LOC441376	AARD protein
Plate: 111146373-5	Plate: 111146447-5	A	21	1311	281	55.45	71.89	14.2349	19.0601	Hs_FARSLA_1	FARSA	phenylalanyl-tRNA synthetase, alpha subunit
Plate: 111146382-5	Plate: 111146456-5	D	16	1629	281	56.84	3.2	14.6429	-1.10089	Hs_PLAC8_1	PLAC8	placenta-specific 8
Plate: 111146363-5	Plate: 111146437-5	I	19	1654	281	29.99	33.1	6.76218	7.67499	Hs_PBEF1_3	PBEF1	pre-B-cell colony enhancing factor 1
Plate: 111146404-5	Plate: 111146478-5	N	22	591	282	17.43	27.66	3.07572	6.07831	Hs_CSAG1_1	CSAG1	chondrosarcoma associated gene 1
Plate: 111146360-5	Plate: 111146434-5	H	20	1448	282	27.28	30.14	5.96677	6.8062	Hs_GTF2H4_3	GTF2H4	general transcription factor IIH, polypeptide 4, 52kDa
Plate: 111146359-5	Plate: 111146433-5	J	11	1830	282	64.86	19.5	16.9968	3.68328	Hs_SUV39H1_6	SUV39H1	suppressor of variegation 3-9 homolog 1 (Drosophila)
Plate: 111146383-5	Plate: 111146457-5	A	11	1881	282	79.37	7.45	21.2556	0.146516	Hs_SCLY_1
Plate: 111146403-5	Plate: 111146477-5	N	7	496	283	21.37	33.92	4.23214	7.91566	Hs_GALNT10_1	GALNT10	UDP-N-acetyl-alpha-D-galactosamine:polypeptide N-acetylgalactosaminyltransferase 10 (GalNAc-T10)
Plate: 111146356-5	Plate: 111146430-5	F	14	551	283	12.34	18.73	1.58177	3.45728	Hs_KCNK7_2	KCNK7	potassium channel, subfamily K, member 7
Plate: 111146407-5	Plate: 111146481-5	N	3	615	283	19.19	15.55	3.5923	2.52393	Hs_LOC146053_1	LOC146053	similar to ribosomal protein S3a
Plate: 111146374-5	Plate: 111146448-5	F	11	814	283	38.33	18.02	9.21003	3.24889	Hs_NDUFB10_1	NDUFB10	NADH dehydrogenase (ubiquinone) 1 beta subcomplex, 10, 22kDa
Plate: 111146411-5	Plate: 111146485-5	O	21	1568	283	94.71	31.8	25.758	7.29343	Hs_LOC389129_1	GLT8D4	glycosyltransferase 8 domain containing 4
Plate: 111146395-5	Plate: 111146469-5	A	10	1940	283	57.78	8.13	14.9188	0.346101	Hs_LOC162427_1	FAM134C	family with sequence similarity 134, member C
Plate: 111146358-5	Plate: 111146432-5	I	12	623	284	47.83	21.48	11.9984	4.26443	Hs_VPS41_4	VPS41	vacuolar protein sorting 41 homolog (S. cerevisiae)
Plate: 111146360-5	Plate: 111146434-5	P	10	1256	284	94.27	26.41	25.6289	5.71142	Hs_EGR1_7	EGR1	early growth response 1
Plate: 111146386-5	Plate: 111146460-5	H	20	2773	284	83.81	9.86	22.5588	0.853869	Hs_MOAP1_1	MOAP1	modulator of apoptosis 1
Plate: 111146410-5	Plate: 111146484-5	O	15	1506	285	38.84	7.72	9.35972	0.225763	Hs_LOC345829_1
Plate: 111146399-5	Plate: 111146473-5	L	8	1647	285	55.98	2.46	14.3904	-1.31809	Hs_FLJ40453_1
Plate: 111146360-5	Plate: 111146434-5	K	20	1749	285	76.67	42.81	20.4631	10.5249	Hs_TDP1_6	TDP1	tyrosyl-DNA phosphodiesterase 1
Plate: 111146351-5	Plate: 111146425-5	L	15	3020	285	88.25	3.86	23.8619	-0.907177	Hs_ZNF598_1	ZNF598	zinc finger protein 598
Plate: 111146413-5	Plate: 111146487-5	M	18	555	286	25.95	8.39	5.57641	0.422413	Hs_LOC389413_1	LOC728360	hypothetical protein LOC728360
Plate: 111146414-5	Plate: 111146488-5	K	19	945	286	9.95	3.5	0.880285	-1.01284	Hs_LOC285331_1	CCDC66	coiled-coil domain containing 66
Plate: 111146356-5	Plate: 111146430-5	F	16	1043	286	33.56	23.78	7.81	4.9395	Hs_KCNK4_1	KCNK4	potassium channel, subfamily K, member 4
Plate: 111146402-5	Plate: 111146476-5	H	11	1427	286	88.37	11.89	23.8972	1.44969	Hs_NFASC_1	NFASC	neurofascin homolog (chicken)
Plate: 111146389-5	Plate: 111146463-5	O	18	2196	286	18.31	15.38	3.33401	2.47403	Hs_ARHGAP24_1
Plate: 111146390-5	Plate: 111146464-5	A	21	607	287	12.69	3.83	1.6845	-0.915982	Hs_ACRBP_1	ACRBP	acrosin binding protein
Plate: 111146421-5	Plate: 111146495-5	E	4	2438	287	10.71	5.57	1.10335	-0.405279	Hs_LOC440790_1
Plate: 111146375-5	Plate: 111146449-5	E	7	490	288	14.49	8.68	2.21281	0.50753	Hs_POLR2K_1	POLR2K	polymerase (RNA) II (DNA directed) polypeptide K, 7.0kDa
Plate: 111146420-5	Plate: 111146494-5	H	13	753	288	13.41	3.13	1.89582	-1.12144	Hs_LOC440230_1
Plate: 111146400-5	Plate: 111146474-5	P	6	1140	288	33.25	11.81	7.71901	1.42621	Hs_IDH3B_1	IDH3B	isocitrate dehydrogenase 3 (NAD+) beta
Plate: 111146387 -5	Plate: 111146461-5	F	17	1934	288	60.5	13.19	15.7171	1.83125	Hs_MGC2747_1	C19orf42	chromosome 19 open reading frame 42
Plate: 111146393-5	Plate: 111146467-5	G	9	2296	288	74.65	7.64	19.8702	0.202282	Hs_DKFZp547B1713_1	C1orf131	chromosome 1 open reading frame 131
Plate: 111146362-5	Plate: 111146436-5	L	19	452	289	19.91	44.98	3.80362	11.1619	Hs_SNRPD3_6	SNRPD3	small nuclear ribonucleoprotein D3 polypeptide 18kDa
Plate: 111146376-5	Plate: 111146450-5	B	12	1746	289	12.89	20.42	1.7432	3.95331	Hs_SNN_1	SNN	stannin
Plate: 111146418-5	Plate: 111146492-5	M	20	2139	289	85.09	13.49	22.9344	1.9193	Hs_LOC441599_1
Plate: 111146419-5	Plate: 111146493-5	O	6	2491	289	74.39	5.54	19.7939	-0.414084	Hs_LOC441921_1
Plate: 111146356-5	Plate: 111146430-5	I	13	709	290	5.92	13.1	-0.302551	1.80483	Hs_CYP2B7P1_4	CYP2B7P1	cytochrome P450, family 2, subfamily B, polypeptide 7 pseudogene 1
Plate: 111146401-5	Plate: 111146475-5	I	19	858	290	21.1	9.66	4.1529	0.795168	Hs_RBM3_1	RBM3	RNA binding motif (RNP1, RRM) protein 3
Plate: 111146362-5	Plate: 111146436-5	A	7	1115	290	33.45	50.69	7.77771	12.8378	Hs_SMARCA2_1	SMARCA2	SWI/SNF related, matrix associated, actin dependent regulator of chromatin, subfamily a, member 2
Plate: 111146358-5	Plate: 111146432-5	C	6	1416	290	66.31	16.9	17.4224	2.92016	Hs_KPNA2_6	KPNA2	karyopherin alpha 2 (RAG cohort 1, importin alpha 1)
Plate: 111146360-5	Plate: 111146434-5	K	6	856	291	62.97	43.3	16.4421	10.6688	Hs_PEO1_3	PEO1	progressive external ophthalmoplegia 1
Plate: 111146409-5	Plate: 111146483-5	E	4	1370	291	50.22	17.53	12.6998	3.10507	Hs_LOC284901_1	TTC28	tetratricopeptide repeat domain 28
Plate: 111146420-5	Plate: 111146494-5	K	10	1843	291	21.22	5.84	4.18812	-0.326031	Hs_LOC439988_1	FAM22E	family with sequence similarity 22, member E
Plate: 111146362-5	Plate: 111146436-5	G	5	693	292	31.89	40.07	7.31984	9.72074	Hs_MYOD1_3	MYOD1	myogenic differentiation 1
Plate: 111146406-5	Plate: 111146480-5	N	3	819	292	43.83	45.55	10.8243	11.3292	Hs_HIST1H2BI_1	HIST1H2BI	histone cluster 1, H2bi
Plate: 111146418-5	Plate: 111146492-5	K	15	1017	292	49.66	6.16	12.5355	-0.232109	Hs_LOC441400_1
Plate: 111146361-5	Plate: 111146435-5	K	15	1293	292	41.84	7.88	10.2402	0.272724	Hs_PHF1_3	PHF1	PHD finger protein 1
Plate: 111146411-5	Plate: 111146485-5	M	16	1281	293	23.5	8.53	4.85731	0.463504	Hs_LOC389428_1
Plate: 111146402-5	Plate: 111146476-5	G	4	2045	293	88.26	10.58	23.8649	1.06519	Hs_TADA3L_1	TADA3L	transcriptional adaptor 3 (NGG1 homolog, yeast)-like
Plate: 111146397-5	Plate: 111146471-5	H	17	2792	293	83.85	17.41	22.5705	3.06985	Hs_BTBD8_1	BTBD8	BTB (POZ) domain containing 8
Plate: 111146413-5	Plate: 111146487-5	G	13	461	294	9.11	1.7	0.633739	-1.54115	Hs_LOC389024_1	LOC389024	hypothetical LOC389024
Plate: 111146349-5	Plate: 111146423-5	M	19	1356	294	49.26	7.48	12.4181	0.155321	Hs_ANKMY1_2	ANKMY1	ankyrin repeat and MYND domain containing 1
Plate: 111146380-5	Plate: 111146454-5	F	9	2534	294	76.6	3.74	20.4426	-0.942398	Hs_KIAA1033_1	KIAA1033	KIAA1033
Plate: 111146369-5	Plate: 111146443-5	P	18	2937	294	82.43	16.33	22.1537	2.75286	Hs_RPS6KA2_9	RPS6KA2	ribosomal protein S6 kinase, 90kDa, polypeptide 2
Plate: 111146402-5	Plate: 111146476-5	N	3	642	295	14.49	35.93	2.21281	8.50561	Hs_COPE_1	COPE	coatomer protein complex, subunit epsilon
Plate: 111146372-5	Plate: 111146446-5	G	6	668	295	40.42	26.44	9.82346	5.72023	Hs_BFSP1_1	BFSP1	beaded filament structural protein 1, filensin
Plate: 111146349-5	Plate: 111146423-5	A	21	675	295	1.33	12.54	-1.64975	1.64047	Hs_C2orf28_5	C2orf28	chromosome 2 open reading frame 28
Plate: 111146418-5	Plate: 111146492-5	A	7	1071	295	32.49	37.97	7.49595	9.10437	Hs_LOC441309_1
Plate: 111146358-5	Plate: 111146432-5	I	14	1227	295	72.53	6.78	19.248	-0.0501343	Hs_ABCD1_3	ABCD1	ATP-binding cassette, sub-family D (ALD), member 1
Plate: 111146373-5	Plate: 111146447-5	E	15	1388	295	56.27	74.58	14.4756	19.8497	Hs_ERF_1	ERF	Ets2 repressor factor
Plate: 111146378-5	Plate: 111146452-5	P	5	1709	295	41.9	17.29	10.2579	3.03463	Hs_ARFRP1_1	ARFRP1	ADP-ribosylation factor related protein 1
Plate: 111146419-5	Plate: 111146493-5	N	13	2508	295	44.54	38.98	11.0327	9.40081	Hs_LOC402175_1	LOC402175	hypothetical gene supported by AF044957; NM_004547
Plate: 111146393-5	Plate: 111146467-5	H	12	1082	296	71.72	18.24	19.0103	3.31346	Hs_C20orf135_1	C20orf135	chromosome 20 open reading frame 135
Plate: 111146353-5	Plate: 111146427-5	L	5	1167	296	41.47	23.65	10.1316	4.90134	Hs_CR2_2	CR2	complement component (3d/Epstein Barr virus) receptor 2
Plate: 111146396-5	Plate: 111146470-5	H	20	1172	296	10.67	12.16	1.09161	1.52894	Hs_RASGEF1C_1	RASGEF1C	RasGEF domain family, member 1C
Plate: 111146365-5	Plate: 111146439-5	J	3	1630	296	38.47	22.97	9.25112	4.70175	Hs_MGC2408_1	ECE2	endothelin converting enzyme 2
Plate: 111146409-5	Plate: 111146483-5	J	18	3087	296	87.76	18.92	23.7181	3.51305	Hs_LOC342659_1
Plate: 111146400-5	Plate: 111146474-5	H	15	761	297	43.5	13.13	10.7275	1.81364	Hs_GART_1	GART	phosphoribosylglycinamide formyltransferase, phosphoribosylglycinamide synthetase, phosphoribosylaminoimidazole synthetase
Plate: 111146417-5	Plate: 111146491-5	I	21	1041	297	44.86	1.68	11.1266	-1.54702	Hs_LOC440587_1	LOC440587	similar to 60S ribosomal protein L6 (TAX-responsive enhancer element-binding protein 107) (TAXREB107) (Neoplasm-related protein C140)
Plate: 111146392-5	Plate: 111146466-5	P	20	1908	297	20.7	13.13	4.03549	1.81364	Hs_PUSL1_1	PUSL1	pseudouridylate synthase-like 1
Plate: 111146401-5	Plate: 111146475-5	K	12	611	298	16.86	5.7	2.90842	-0.367123	Hs_SLC8A3_1	SLC8A3	solute carrier family 8 (sodium-calcium exchanger), member 3
Plate: 111146365-5	Plate: 111146439-5	G	18	1467	298	81.12	29.87	21.7692	6.72696	Hs_C6orf25_2	C6orf25	chromosome 6 open reading frame 25
Plate: 111146383-5	Plate: 111146457-5	K	22	1749	298	88.11	3.69	23.8208	-0.957073	Hs_HMGCLL1_1	HMGCLL1	3-hydroxymethyl-3-methylglutaryl-Coenzyme A lyase-like 1
Plate: 111146410-5	Plate: 111146484-5	D	16	2154	298	87.14	16.11	23.5361	2.68829	Hs_KIAA1183_1	KIAA1183	KIAA1183 protein
Plate: 111146362-5	Plate: 111146436-5	A	22	454	299	42.73	14.38	10.5015	2.18052	Hs_PSMC5_5	PSMC5	proteasome (prosome, macropain) 26S subunit, ATPase, 5
Plate: 111146378-5	Plate: 111146452-5	H	12	1224	299	9.8	9.03	0.836259	0.610258	Hs_SEC24B_1	SEC24B	SEC24 related gene family, member B (S. cerevisiae)
Plate: 111146393-5	Plate: 111146467-5	D	21	1097	300	88.7	8.67	23.994	0.504595	Hs_OR1L8_1	OR1L8	olfactory receptor, family 1, subfamily L, member 8
Plate: 111146396-5	Plate: 111146470-5	I	10	1471	300	36.17	8.67	8.57606	0.504595	Hs_OR8B12_1	OR8B12	olfactory receptor, family 8, subfamily B, member 12
Plate: 111146357-5	Plate: 111146431-5	O	21	1556	300	48.59	31	12.2214	7.05862	Hs_TRPC7_1	TRPC7	transient receptor potential cation channel, subfamily C, member 7
Plate: 111146366-5	Plate: 111146440-5	F	8	1983	300	43.07	16.33	10.6013	2.75286	Hs_CXCR3_1	CXCR3	chemokine (C-X-C motif) receptor 3
Plate: 111146360-5	Plate: 111146434-5	D	15	529	301	63.89	43.85	16.7121	10.8302	Hs_RAD21_8	RAD21	RAD21 homolog (S. pombe)
Plate: 111146420-5	Plate: 111146494-5	A	6	1605	301	91.34	3.99	24.7689	-0.869021	Hs_LOC442483_1
Plate: 111146388-5	Plate: 111146462-5	L	13	2841	301	45.69	17.61	11.3702	3.12855	Hs_DOCK5_1	DOCK5	dedicator of cytokinesis 5
Plate: 111146382-5	Plate: 111146456-5	J	6	1922	302	72.68	7.95	19.292	0.29327	Hs_C3orf19_1	C3orf19	chromosome 3 open reading frame 19
Plate: 111146398-5	Plate: 111146472-5	B	13	2302	302	55.73	10.93	14.3171	1.16792	Hs_KRT25B_1	KRT26	keratin 26
Plate: 111146387 -5	Plate: 111146461-5	L	16	2482	302	59.99	18.21	15.5674	3.30466	Hs_LRRIQ2_1	LRRIQ2	leucine-rich repeats and IQ motif containing 2
Plate: 111146414-5	Plate: 111146488-5	A	19	2559	302	57.48	10.26	14.8307	0.971272	Hs_DKFZP586K1520_1
Plate: 111146396-5	Plate: 111146470-5	F	6	3290	302	63.1	26.49	16.4802	5.7349	Hs_ABHD7_1	ABHD7	abhydrolase domain containing 7
Plate: 111146351-5	Plate: 111146425-5	N	17	1945	303	40.67	5.61	9.89684	-0.393538	Hs_NEURL2_2	NEURL2	neuralized homolog 2 (Drosophila)
Plate: 111146397-5	Plate: 111146471-5	J	15	602	304	2.16	9.21	-1.40614	0.663089	Hs_FLJ40343_1	C1orf157	chromosome 1 open reading frame 157
Plate: 111146359-5	Plate: 111146433-5	G	8	938	304	66.84	9.54	17.5779	0.759947	Hs_CDC42_7	CDC42	cell division cycle 42 (GTP binding protein, 25kDa)
Plate: 111146396-5	Plate: 111146470-5	N	9	2064	304	73.45	22.37	19.518	4.52565	Hs_MGC22793_1	C7orf47	chromosome 7 open reading frame 47
Plate: 111146373-5	Plate: 111146447-5	P	15	2158	304	88.32	38.16	23.8825	9.16014	Hs_HLA-DPA1_1	HLA-DPA1	major histocompatibility complex, class II, DP alpha 1
Plate: 111146356-5	Plate: 111146430-5	M	9	776	305	4.64	12.13	-0.678241	1.52013	Hs_ABCB5_2	ABCB5	ATP-binding cassette, sub-family B (MDR/TAP), member 5
Plate: 111146350-5	Plate: 111146424-5	E	19	1045	305	34.93	6.89	8.21211	-0.0178484	Hs_PGAM2_2	PGAM2	phosphoglycerate mutase 2 (muscle)
Plate: 111146366-5	Plate: 111146440-5	K	11	1160	305	45.86	6.89	11.4201	-0.0178484	Hs_LOC284293_5	HMSD	histocompatibility (minor) serpin domain containing
Plate: 111146388-5	Plate: 111146462-5	I	19	1441	305	38.51	0.98	9.26286	-1.75248	Hs_SNIP1_1	SNIP1	Smad nuclear interacting protein 1
Plate: 111146365-5	Plate: 111146439-5	C	17	1523	305	26.53	3.28	5.74664	-1.07741	Hs_C13orf1_5	C13orf1	chromosome 13 open reading frame 1
Plate: 111146413-5	Plate: 111146487-5	J	8	550	306	26.73	8.17	5.80534	0.357841	Hs_LOC144776_1
Plate: 111146375-5	Plate: 111146449-5	A	18	715	306	24.34	6.54	5.10386	-0.120576	Hs_RPS5_1	RPS5	ribosomal protein S5
Plate: 111146362-5	Plate: 111146436-5	I	4	961	306	16.13	31.05	2.69416	7.0733	Hs_SLA2_3	SLA2	Src-like-adaptor 2
Plate: 111146410-5	Plate: 111146484-5	C	12	1831	306	72.8	40.85	19.3272	9.94967	Hs_LOC341333_1	LOC341333	similar to Heterogeneous nuclear ribonucleoprotein A1 (Helix-destabilizing protein) (Single-strand RNA-binding protein) (hnRNP core protein A1)
Plate: 111146387 -5	Plate: 111146461-5	B	15	1886	306	70.89	33.01	18.7666	7.64857	Hs_ELOVL6_1	ELOVL6	ELOVL family member 6, elongation of long chain fatty acids (FEN1/Elo2, SUR4/Elo3-like, yeast)
Plate: 111146378-5	Plate: 111146452-5	K	9	2341	306	30.84	11.76	7.01166	1.41153	Hs_SNPH_1	SNPH	syntaphilin
Plate: 111146362-5	Plate: 111146436-5	L	22	2464	306	84.94	46.41	22.8904	11.5816	Hs_BCHE_4	BCHE	butyrylcholinesterase
Plate: 111146400-5	Plate: 111146474-5	K	16	1297	307	59.06	25.73	15.2944	5.51184	Hs_CLTA_3	CLTA	clathrin, light chain (Lca)
Plate: 111146400-5	Plate: 111146474-5	L	8	679	308	22.97	10.71	4.70175	1.10335	Hs_IGSF1_1	IGSF1	immunoglobulin superfamily, member 1
Plate: 111146357-5	Plate: 111146431-5	I	11	965	308	40.41	25.32	9.82053	5.3915	Hs_ATP2A1_6	ATP2A1	ATPase, Ca++ transporting, cardiac muscle, fast twitch 1
Plate: 111146361-5	Plate: 111146435-5	O	14	1209	308	40.61	22.08	9.87923	4.44053	Hs_MLL2_2	MLL2	myeloid/lymphoid or mixed-lineage leukemia 2
Plate: 111146385-5	Plate: 111146459-5	J	19	2393	308	32.89	4.22	7.61335	-0.801514	Hs_C1GALT1_2	C1GALT1	core 1 synthase, glycoprotein-N-acetylgalactosamine 3-beta-galactosyltransferase, 1
Plate: 111146413-5	Plate: 111146487-5	D	5	2578	308	79.79	31.49	21.3789	7.20244	Hs_LOC389656_1
Plate: 111146388-5	Plate: 111146462-5	H	22	2747	308	74.59	1.62	19.8526	-1.56463	Hs_PDCD1LG2_1	PDCD1LG2	programmed cell death 1 ligand 2
Plate: 111146356-5	Plate: 111146430-5	B	18	1926	309	58.05	3.56	14.998	-0.995229	Hs_KCNK12_1	KCNK12	potassium channel, subfamily K, member 12
Plate: 111146356-5	Plate: 111146430-5	I	21	1466	310	68.14	35.48	17.9595	8.37354	Hs_PCM1_3	PCM1	pericentriolar material 1
Plate: 111146375-5	Plate: 111146449-5	H	22	1658	310	89.45	17.42	24.2141	3.07279	Hs_TAF7_1	TAF7	TAF7 RNA polymerase II, TATA box binding protein (TBP)-associated factor, 55kDa
Plate: 111146413-5	Plate: 111146487-5	N	6	2276	310	90.77	18.39	24.6016	3.35749	Hs_KIAA0748_1
Plate: 111146394-5	Plate: 111146468-5	I	8	1830	311	84.81	16.08	22.8523	2.67949	Hs_C18orf16_1
Plate: 111146357-5	Plate: 111146431-5	J	16	1124	312	56.85	16.67	14.6458	2.85266	Hs_CLTCL1_4	CLTCL1	clathrin, heavy chain-like 1
Plate: 111146368-5	Plate: 111146442-5	J	9	1693	312	43.59	16.35	10.7539	2.75873	Hs_PPAP2C_5	PPAP2C	phosphatidic acid phosphatase type 2C
Plate: 111146403-5	Plate: 111146477-5	C	15	553	313	18.26	9.9	3.31933	0.86561	Hs_VPS28_1	VPS28	vacuolar protein sorting 28 homolog (S. cerevisiae)
Plate: 111146352-5	Plate: 111146426-5	M	9	988	313	48.79	7.03	12.2801	0.0232426	Hs_KLK2_4	KLK2	kallikrein-related peptidase 2
Plate: 111146358-5	Plate: 111146432-5	A	8	1165	313	56.05	4.47	14.411	-0.728137	Hs_SDCBP_4	SDCBP	syndecan binding protein (syntenin)
Plate: 111146356-5	Plate: 111146430-5	J	4	1189	313	34.57	27.48	8.10644	6.02547	Hs_KCNJ9_2	KCNJ9	potassium inwardly-rectifying channel, subfamily J, member 9
Plate: 111146356-5	Plate: 111146430-5	I	9	1238	313	23.18	15.02	4.76339	2.36837	Hs_C14orf68_3	C14orf68	chromosome 14 open reading frame 68
Plate: 111146381-5	Plate: 111146455-5	P	13	2380	313	14.33	0.96	2.16585	-1.75835	Hs_PABPC1_1	PABPC1	poly(A) binding protein, cytoplasmic 1
Plate: 111146356-5	Plate: 111146430-5	P	22	907	314	4.74	63.38	-0.64889	16.5624	Hs_SCN2B_1	SCN2B	sodium channel, voltage-gated, type II, beta
Plate: 111146384-5	Plate: 111146458-5	A	13	1467	314	19.15	0.32	3.58056	-1.94619	Hs_FLJ20694_1	C17orf73	chromosome 17 open reading frame 73
Plate: 111146360-5	Plate: 111146434-5	L	13	320	315	20	16.51	3.83004	2.8057	Hs_IL7R_4	IL7R	interleukin 7 receptor
Plate: 111146379-5	Plate: 111146453-5	G	10	512	315	1.56	4.13	-1.58224	-0.82793	Hs_ASE-1_1	CD3EAP	CD3e molecule, epsilon associated protein
Plate: 111146392-5	Plate: 111146466-5	F	4	586	315	44.37	14.92	10.9828	2.33902	Hs_WFIKKN2_1	WFIKKN2	WAP, follistatin/kazal, immunoglobulin, kunitz and netrin domain containing 2
Plate: 111146370-5	Plate: 111146444-5	E	11	1170	315	77.44	41.9	20.6891	10.2579	Hs_PIP5K2B_9	PIP4K2B	phosphatidylinositol-5-phosphate 4-kinase, type II, beta
Plate: 111146414-5	Plate: 111146488-5	L	7	1339	315	15.91	1.9	2.62959	-1.48245	Hs_LOC401819_1
Plate: 111146419-5	Plate: 111146493-5	G	17	2323	315	93.8	11.43	25.4909	1.31468	Hs_LOC343184_1
Plate: 111146418-5	Plate: 111146492-5	E	20	287	316	7.67	9.49	0.211088	0.745271	Hs_LOC390107_1	LOC390107	similar to ribosomal protein S24
Plate: 111146362-5	Plate: 111146436-5	N	15	659	316	18.51	15.82	3.39271	2.60317	Hs_HSA9761_4	DIMT1L	DIM1 dimethyladenosine transferase 1-like (S. cerevisiae)
Plate: 111146419-5	Plate: 111146493-5	J	12	698	316	1	0	-1.74661	-2.04012	Hs_LOC442209_1
Plate: 111146362-5	Plate: 111146436-5	O	7	1113	316	23	28.8	4.71056	6.4129	Hs_STAT2_6	STAT2	signal transducer and activator of transcription 2, 113kDa
Plate: 111146398-5	Plate: 111146472-5	N	6	1510	316	69.47	53.8	18.3499	13.7506	Hs_MGC50811_1	C2orf62	chromosome 2 open reading frame 62
Plate: 111146411-5	Plate: 111146485-5	A	16	2214	316	50.27	32.91	12.7145	7.61922	Hs_LOC389395_1
Plate: 111146419-5	Plate: 111146493-5	L	12	1288	317	38.51	9.78	9.26286	0.830389	Hs_LOC442213_1	C6orf138	chromosome 6 open reading frame 138
Plate: 111146417-5	Plate: 111146491-5	H	17	1382	317	54.27	29.65	13.8885	6.66239	Hs_LOC440979_1
Plate: 111146364-5	Plate: 111146438-5	A	11	1546	317	84.67	27.76	22.8112	6.10766	Hs_DNMT3L_1	DNMT3L	DNA (cytosine-5-)-methyltransferase 3-like
Plate: 111146402-5	Plate: 111146476-5	E	18	1709	317	77.47	70.03	20.6979	18.5142	Hs_ALF_1	GTF2A1L	general transcription factor IIA, 1-like
Plate: 111146370-5	Plate: 111146444-5	I	9	1733	317	43.39	12.3	10.6952	1.57003	Hs_MAP3K12_5	MAP3K12	mitogen-activated protein kinase kinase kinase 12
Plate: 111146416-5	Plate: 111146490-5	B	6	2191	317	91.1	3.79	24.6984	-0.927722	Hs_LOC440268_1	LOC440268	hypothetical LOC440268
Plate: 111146375-5	Plate: 111146449-5	D	18	2318	317	76.4	30.6	20.3839	6.94122	Hs_SUPT4H1_1	SUPT4H1	suppressor of Ty 4 homolog 1 (S. cerevisiae)
Plate: 111146400-5	Plate: 111146474-5	C	3	1242	318	89.37	27.04	24.1907	5.89633	Hs_C10orf62_1	C10orf62	chromosome 10 open reading frame 62
Plate: 111146375-5	Plate: 111146449-5	H	5	2167	318	79.74	15.72	21.3642	2.57382	Hs_SDHD_1	SDHD	succinate dehydrogenase complex, subunit D, integral membrane protein
Plate: 111146385-5	Plate: 111146459-5	A	19	649	319	19.26	27.9	3.61284	6.14875	Hs_DHX32_1	DHX32	DEAH (Asp-Glu-Ala-His) box polypeptide 32
Plate: 111146361-5	Plate: 111146435-5	G	7	1381	319	88.2	46.39	23.8473	11.5757	Hs_MCM2_6	MCM2	minichromosome maintenance complex component 2
Plate: 111146372-5	Plate: 111146446-5	E	14	2856	319	69.01	19.44	18.2148	3.66567	Hs_C22orf1_1	MPPED1	metallophosphoesterase domain containing 1
Plate: 111146366-5	Plate: 111146440-5	A	10	514	321	14.59	40.5	2.24216	9.84694	Hs_LOC389289_2	C5orf39	chromosome 5 open reading frame 39
Plate: 111146359-5	Plate: 111146433-5	E	18	629	321	32.43	6.54	7.47834	-0.120576	Hs_KIF20A_7	KIF20A	kinesin family member 20A
Plate: 111146359-5	Plate: 111146433-5	M	4	1620	321	46.48	8.41	11.6021	0.428283	Hs_TRH_2	TRH	thyrotropin-releasing hormone
Plate: 111146385-5	Plate: 111146459-5	N	9	1836	321	42.76	2.49	10.5103	-1.30928	Hs_EIF4ENIF1_1	EIF4ENIF1	eukaryotic translation initiation factor 4E nuclear import factor 1
Plate: 111146403-5	Plate: 111146477-5	A	12	1883	321	33.35	12.77	7.74836	1.70798	Hs_DPM3_1	DPM3	dolichyl-phosphate mannosyltransferase polypeptide 3
Plate: 111146378-5	Plate: 111146452-5	G	16	2599	321	40.55	4.67	9.86162	-0.669435	Hs_REC8L1_1	REC8	REC8 homolog (yeast)
Plate: 111146372-5	Plate: 111146446-5	L	15	552	322	55.62	12.42	14.2848	1.60525	Hs_COL13A1_1	COL13A1	collagen, type XIII, alpha 1
Plate: 111146352-5	Plate: 111146426-5	A	14	840	322	15.71	1.24	2.57089	-1.67617	Hs_KIAA0984_1	KIAA0984	KIAA0984 protein
Plate: 111146404-5	Plate: 111146478-5	A	6	923	322	9.43	4.97	0.727661	-0.581383	Hs_STARD5_1	STARD5	StAR-related lipid transfer (START) domain containing 5
Plate: 111146390-5	Plate: 111146464-5	E	3	1897	322	53.98	4.97	13.8034	-0.581383	Hs_HIATL2_1	HIATL2	hippocampus abundant gene transcript-like 2
Plate: 111146380-5	Plate: 111146454-5	L	17	3169	322	91.07	11.49	24.6896	1.33229	Hs_OTP_1	OTP	orthopedia homeobox
Plate: 111146399-5	Plate: 111146473-5	B	5	1043	323	45.16	48.3	11.2147	12.1363	Hs_FLJ44653_1
Plate: 111146376-5	Plate: 111146450-5	F	10	1138	323	88.58	6.5	23.9588	-0.132316	Hs_U2AF1L2_1	ZRSR2	zinc finger (CCCH type), RNA-binding motif and serine/arginine rich 2
Plate: 111146392-5	Plate: 111146466-5	A	3	1512	323	27.51	4.33	6.03428	-0.769228	Hs_OSBPL10_1	OSBPL10	oxysterol binding protein-like 10
Plate: 111146376-5	Plate: 111146450-5	G	11	2159	323	42.66	32.2	10.4809	7.41083	Hs_TLE4_1	TLE4	transducin-like enhancer of split 4 (E(sp1) homolog, Drosophila)
Plate: 111146413-5	Plate: 111146487-5	I	22	2578	323	75.68	16.72	20.1725	2.86733	Hs_LOC389534_1
Plate: 111146406-5	Plate: 111146480-5	A	7	496	324	0.4	4.94	-1.92271	-0.590188	Hs_RPL7_1	RPL7	ribosomal protein L7
Plate: 111146362-5	Plate: 111146436-5	I	3	565	324	29.73	47.53	6.68587	11.9103	Hs_JUNB_2	JUNB	jun B proto-oncogene
Plate: 111146360-5	Plate: 111146434-5	J	12	778	324	57.07	40.12	14.7104	9.73541	Hs_EMX2_2	EMX2	empty spiracles homeobox 2
Plate: 111146370-5	Plate: 111146444-5	J	11	1524	324	36.88	21.6	8.78445	4.29965	Hs_RPS6KA6_5	RPS6KA6	ribosomal protein S6 kinase, 90kDa, polypeptide 6
Plate: 111146409-5	Plate: 111146483-5	H	18	1623	324	69.69	5.56	18.4144	-0.408214	Hs_LOC342600_1
Plate: 111146362-5	Plate: 111146436-5	K	15	1906	324	14.32	20.37	2.16291	3.93863	Hs_BRD8_4	BRD8	bromodomain containing 8
Plate: 111146366-5	Plate: 111146440-5	D	14	1226	325	99.59	5.23	27.1903	-0.505071	Hs_GPR39_1	GPR39	G protein-coupled receptor 39
Plate: 111146420-5	Plate: 111146494-5	D	13	1808	325	87.22	7.38	23.5596	0.12597	Hs_LOC440206_1
Plate: 111146404-5	Plate: 111146478-5	D	14	1852	325	36.39	7.69	8.64063	0.216958	Hs_MAGEC3_1	MAGEC3	melanoma antigen family C, 3
Plate: 111146399-5	Plate: 111146473-5	O	19	1999	325	8.25	15.08	0.381322	2.38598	Hs_LOC389852_1	SPACA5	sperm acrosome associated 5
Plate: 111146373-5	Plate: 111146447-5	O	19	430	326	20	7.06	3.83004	0.0320479	Hs_ACSL1_1	ACSL1	acyl-CoA synthetase long-chain family member 1
Plate: 111146362-5	Plate: 111146436-5	E	4	667	326	55.92	11.35	14.3728	1.2912	Hs_HDAC8_2	HDAC8	histone deacetylase 8
Plate: 111146370-5	Plate: 111146444-5	K	11	1060	326	10.47	46.32	1.03291	11.5552	Hs_DYRK3_9	DYRK3	dual-specificity tyrosine-(Y)-phosphorylation regulated kinase 3
Plate: 111146395-5	Plate: 111146469-5	M	11	1208	326	26.32	3.68	5.68501	-0.960008	Hs_C9orf65_1	PRUNE2	prune homolog 2 (Drosophila)
Plate: 111146369-5	Plate: 111146443-5	E	21	1404	326	10.04	20.55	0.906701	3.99147	Hs_CSNK1D_5	CSNK1D	casein kinase 1, delta
Plate: 111146390-5	Plate: 111146464-5	J	20	1966	326	35.25	3.07	8.30603	-1.13905	Hs_AQP10_1	AQP10	aquaporin 10
Plate: 111146381-5	Plate: 111146455-5	I	10	2044	326	86.84	0.92	23.4481	-1.77009	Hs_AUTS2_1	AUTS2	autism susceptibility candidate 2
Plate: 111146379-5	Plate: 111146453-5	G	15	2393	326	81.95	7.98	22.0128	0.302075	Hs_YKT6_1	YKT6	YKT6 v-SNARE homolog (S. cerevisiae)
Plate: 111146362-5	Plate: 111146436-5	G	22	1199	327	82.9	12.84	22.2917	1.72852	Hs_HBXAP_4	RSF1	remodeling and spacing factor 1
Plate: 111146379-5	Plate: 111146453-5	N	8	1569	327	33.46	9.17	7.78065	0.651349	Hs_NXPH4_1	NXPH4	neurexophilin 4
Plate: 111146399-5	Plate: 111146473-5	J	10	2000	327	79.45	23.85	21.2791	4.96004	Hs_KLHL_1	KLHL31	kelch-like 31 (Drosophila)
Plate: 111146364-5	Plate: 111146438-5	G	5	366	328	78.14	63.11	20.8946	16.4832	Hs_ESPL1_5	ESPL1	extra spindle pole bodies homolog 1 (S. cerevisiae)
Plate: 111146397-5	Plate: 111146471-5	G	5	904	328	45.58	18.6	11.338	3.41913	Hs_SCML4_1
Plate: 111146420-5	Plate: 111146494-5	P	19	1441	328	38.38	3.66	9.22471	-0.965878	Hs_LOC440315_1
Plate: 111146361-5	Plate: 111146435-5	C	3	1479	328	75.46	2.44	20.108	-1.32396	Hs_ING1L_2	ING2	inhibitor of growth family, member 2
Plate: 111146372-5	Plate: 111146446-5	I	19	2111	328	38.23	14.02	9.18068	2.07486	Hs_ASIP_1	ASIP	agouti signaling protein, nonagouti homolog (mouse)
Plate: 111146398-5	Plate: 111146472-5	M	19	1190	329	35.88	7.29	8.49094	0.0995546	Hs_LOC339457_1	LOC339457	hypothetical protein LOC339457
Plate: 111146361-5	Plate: 111146435-5	L	16	1317	329	28.85	23.4	6.42758	4.82796	Hs_MED8_10	MED8	mediator complex subunit 8
Plate: 111146353-5	Plate: 111146427-5	M	7	1570	329	95.35	16.41	25.9458	2.77634	Hs_PML_8	PML	promyelocytic leukemia
Plate: 111146375-5	Plate: 111146449-5	L	6	1609	329	79.55	49.85	21.3084	12.5912	Hs_SOX1_1	SOX1	SRY (sex determining region Y)-box 1
Plate: 111146363-5	Plate: 111146437-5	K	9	1971	329	18.16	13.37	3.28998	1.88408	Hs_PGLYRP4_1	PGLYRP4	peptidoglycan recognition protein 4
Plate: 111146380-5	Plate: 111146454-5	N	17	2341	329	72.06	8.81	19.11	0.545686	Hs_SLC35A3_1	SLC35A3	solute carrier family 35 (UDP-N-acetylglucosamine (UDP-GlcNAc) transporter), member A3
Plate: 111146390-5	Plate: 111146464-5	B	12	2631	329	63.4	6.38	16.5683	-0.167537	Hs_MADP-1_1	ZCRB1	zinc finger CCHC-type and RNA binding motif 1
Plate: 111146373-5	Plate: 111146447-5	O	12	729	330	12.21	34.55	1.54361	8.10057	Hs_GARP_1	LRRC32	leucine rich repeat containing 32
Plate: 111146363-5	Plate: 111146437-5	O	3	2126	330	66.09	6.36	17.3578	-0.173407	Hs_RDH11_2	RDH11	retinol dehydrogenase 11 (all-trans/9-cis/11-cis)
Plate: 111146356-5	Plate: 111146430-5	I	12	1052	331	41.83	11.78	10.2373	1.4174	Hs_PAOX_2	PAOX	polyamine oxidase (exo-N4-amino)
Plate: 111146393-5	Plate: 111146467-5	F	5	1286	331	39.74	2.72	9.62388	-1.24178	Hs_LOC134492_1	NUDCD2	NudC domain containing 2
Plate: 111146403-5	Plate: 111146477-5	O	21	1288	331	36.26	21.45	8.60247	4.25562	Hs_NCKIPSD_1	NCKIPSD	NCK interacting protein with SH3 domain
Plate: 111146360-5	Plate: 111146434-5	B	3	1371	331	47.26	48.94	11.8311	12.3241	Hs_UBE2V1_10	UBE2V1	ubiquitin-conjugating enzyme E2 variant 1
Plate: 111146362-5	Plate: 111146436-5	B	19	1698	331	75.38	86.4	20.0845	23.3189	Hs_RBM4_2	RBM4	RNA binding motif protein 4
Plate: 111146381-5	Plate: 111146455-5	J	21	3117	331	76.26	3.32	20.3428	-1.06567	Hs_SMC1L2_1	SMC1B	structural maintenance of chromosomes 1B
Plate: 111146375-5	Plate: 111146449-5	E	12	273	332	7.33	3.61	0.111295	-0.980554	Hs_RPL3_1	RPL3	ribosomal protein L3
Plate: 111146362-5	Plate: 111146436-5	B	20	594	332	19.02	24.1	3.5424	5.03342	Hs_DIO1_4	DIO1	deiodinase, iodothyronine, type I
Plate: 111146366-5	Plate: 111146440-5	L	5	853	332	49.71	8.13	12.5501	0.346101	Hs_ADRB3_1	ADRB3	adrenergic, beta-3-, receptor
Plate: 111146359-5	Plate: 111146433-5	I	21	1021	332	38.39	39.16	9.22764	9.45364	Hs_IL9R_2	IL9R	interleukin 9 receptor
Plate: 111146361-5	Plate: 111146435-5	F	18	1254	332	37.56	15.96	8.98403	2.64427	Hs_SUHW2_4	ZNF280B	zinc finger protein 280B
Plate: 111146392-5	Plate: 111146466-5	A	6	2621	332	62.53	25.6	16.3129	5.47368	Hs_EAT2_1	SH2D1B	SH2 domain containing 1B
Plate: 111146359-5	Plate: 111146433-5	L	16	701	333	50.64	12.01	12.8231	1.48491	Hs_SLC7A8_3	SLC7A8	solute carrier family 7 (cationic amino acid transporter, y+ system), member 8
Plate: 111146413-5	Plate: 111146487-5	K	20	2181	333	72.17	11.11	19.1423	1.22075	Hs_LOC389442_1
Plate: 111146416-5	Plate: 111146490-5	D	18	748	334	18.58	9.88	3.41326	0.859739	Hs_LOC440385_1
Plate: 111146360-5	Plate: 111146434-5	C	22	920	334	77.07	21.86	20.5805	4.37596	Hs_DKFZP547N043_2	C1orf124	chromosome 1 open reading frame 124
Plate: 111146416-5	Plate: 111146490-5	K	12	921	334	49.84	5.39	12.5883	-0.45811	Hs_LOC439953_1
Plate: 111146358-5	Plate: 111146432-5	G	6	1031	334	30.94	8.98	7.04101	0.595583	Hs_KPNA6_1	KPNA6	karyopherin alpha 6 (importin alpha 7)
Plate: 111146418-5	Plate: 111146492-5	C	14	1214	334	33.53	12.28	7.8012	1.56416	Hs_LOC441553_1
Plate: 111146417-5	Plate: 111146491-5	B	15	1861	334	91.89	31.14	24.9303	7.09971	Hs_LOC389116_1
Plate: 111146367-5	Plate: 111146441-5	N	18	1996	334	37.42	3.29	8.94294	-1.07448	Hs_OR10A4_1	OR10A4	olfactory receptor, family 10, subfamily A, member 4
Plate: 111146386-5	Plate: 111146460-5	A	9	2131	334	77.1	17.07	20.5893	2.97006	Hs_TMEM27_1	TMEM27	transmembrane protein 27
Plate: 111146384-5	Plate: 111146458-5	A	14	472	335	3.81	13.43	-0.921852	1.90169	Hs_PNPO_1	PNPO	pyridoxamine 5'-phosphate oxidase
Plate: 111146390-5	Plate: 111146464-5	D	3	581	335	2.75	3.28	-1.23297	-1.07741	Hs_PHF5A_1	PHF5A	PHD finger protein 5A
Plate: 111146362-5	Plate: 111146436-5	L	14	771	335	57.72	11.34	14.9011	1.28826	Hs_ATP6V1C1_2	ATP6V1C1	ATPase, H+ transporting, lysosomal 42kDa, V1 subunit C1
Plate: 111146359-5	Plate: 111146433-5	B	11	802	335	37.78	33.13	9.0486	7.68379	Hs_GTPBP4_2	GTPBP4	GTP binding protein 4
Plate: 111146356-5	Plate: 111146430-5	C	17	1323	335	20.26	10.45	3.90635	1.02704	Hs_CYP24A1_2	CYP24A1	cytochrome P450, family 24, subfamily A, polypeptide 1
Plate: 111146415-5	Plate: 111146489-5	G	9	1624	335	81.83	14.63	21.9776	2.2539	Hs_LOC400456_1	LOC400456	hypothetical gene supported by BC040875
Plate: 111146398-5	Plate: 111146472-5	N	15	1953	335	50.54	27.76	12.7938	6.10766	Hs_GALNTL4_1	GALNTL4	UDP-N-acetyl-alpha-D-galactosamine:polypeptide N-acetylgalactosaminyltransferase-like 4
Plate: 111146361-5	Plate: 111146435-5	C	19	434	336	38.25	91.96	9.18655	24.9508	Hs_RBL1_5	RBL1	retinoblastoma-like 1 (p107)
Plate: 111146357-5	Plate: 111146431-5	C	3	742	336	62.26	4.46	16.2337	-0.731072	Hs_SCN4A_1	SCN4A	sodium channel, voltage-gated, type IV, alpha subunit
Plate: 111146362-5	Plate: 111146436-5	C	18	1015	336	66.01	32.74	17.3343	7.56932	Hs_TP53BP1_8	TP53BP1	tumor protein p53 binding protein 1
Plate: 111146350-5	Plate: 111146424-5	F	19	1380	336	71.59	16.37	18.9721	2.7646	Hs_WARS_2	WARS	tryptophanyl-tRNA synthetase
Plate: 111146370-5	Plate: 111146444-5	L	15	1807	336	91.59	15.77	24.8422	2.5885	Hs_IRAK4_6	IRAK4	interleukin-1 receptor-associated kinase 4
Plate: 111146414-5	Plate: 111146488-5	O	7	630	337	10.63	8.9	1.07987	0.572102	Hs_LOC400757_1
Plate: 111146421-5	Plate: 111146495-5	M	17	1772	337	88.6	3.26	23.9647	-1.08328	Hs_LOC440755_1
Plate: 111146366-5	Plate: 111146440-5	D	6	2346	337	69.1	21.07	18.2413	4.14409	Hs_GNRHR_5	GNRHR	gonadotropin-releasing hormone receptor
Plate: 111146387 -5	Plate: 111146461-5	A	9	2855	337	56.6	23.15	14.5724	4.75459	Hs_HHIP_1	HHIP	hedgehog interacting protein
Plate: 111146401-5	Plate: 111146475-5	N	18	253	339	8.7	8.55	0.5134	0.469374	Hs_PEX16_1	PEX16	peroxisomal biogenesis factor 16
Plate: 111146352-5	Plate: 111146426-5	J	19	397	339	11.34	7.08	1.28826	0.037918	Hs_PSMA5_2	PSMA5	proteasome (prosome, macropain) subunit, alpha type, 5
Plate: 111146360-5	Plate: 111146434-5	E	17	773	339	12.16	15.93	1.52894	2.63546	Hs_CPT1B_3	CHKB	choline kinase beta
Plate: 111146413-5	Plate: 111146487-5	G	7	792	339	43.43	8.26	10.7069	0.384257	Hs_LOC388823_1	LOC732141	hypothetical protein LOC732141
Plate: 111146420-5	Plate: 111146494-5	N	22	2042	339	96.03	11.8	26.1454	1.42327	Hs_LOC440562_1
Plate: 111146395-5	Plate: 111146469-5	N	16	2144	339	34.61	44.25	8.11818	10.9476	Hs_LOC199964_1	TMEM61	transmembrane protein 61
Plate: 111146411-5	Plate: 111146485-5	B	8	2182	339	37.12	37.46	8.85489	8.95468	Hs_LOC390508_1	LOC730267	similar to zinc finger protein 238
Plate: 111146421-5	Plate: 111146495-5	J	5	2215	339	66.41	7.08	17.4517	0.037918	Hs_LOC441025_1
Plate: 111146353-5	Plate: 111146427-5	C	13	2719	339	64.36	7.67	16.85	0.211088	Hs_GAS_1	GAST	gastrin
Plate: 111146365-5	Plate: 111146439-5	G	12	690	340	8.55	17.06	0.469374	2.96712	Hs_FLJ13639_5	DHRS12	dehydrogenase/reductase (SDR family) member 12
Plate: 111146392-5	Plate: 111146466-5	A	5	1143	340	28.17	5.88	6.22799	-0.314291	Hs_LOC114926_1	C8orf40	chromosome 8 open reading frame 40
Plate: 111146379-5	Plate: 111146453-5	A	21	1559	340	43.49	20.29	10.7245	3.91515	Hs_MGEA5_1	MGEA5	meningioma expressed antigen 5 (hyaluronidase)
Plate: 111146417-5	Plate: 111146491-5	A	12	1667	340	44.15	5.59	10.9182	-0.399408	Hs_LOC440720_1
Plate: 111146389-5	Plate: 111146463-5	B	4	1903	340	49.66	4.41	12.5355	-0.745747	Hs_DKFZP564J047_1	C1orf49	chromosome 1 open reading frame 49
Plate: 111146358-5	Plate: 111146432-5	H	8	355	341	33.52	6.74	7.79826	-0.0618746	Hs_CASP4_7	CASP4	caspase 4, apoptosis-related cysteine peptidase
Plate: 111146375-5	Plate: 111146449-5	G	3	848	341	85.26	14.96	22.9843	2.35076	Hs_PMS2L2_1
Plate: 111146413-5	Plate: 111146487-5	H	22	1245	341	14.3	32.84	2.15704	7.59868	Hs_VMAC_1	VMAC	vimentin-type IF-associated coiled-coil protein
Plate: 111146383-5	Plate: 111146457-5	J	10	1743	341	92.77	22.58	25.1886	4.58729	Hs_GPI7_1	PIGG	phosphatidylinositol glycan anchor biosynthesis, class G
Plate: 111146366-5	Plate: 111146440-5	J	19	2396	341	48.91	3.81	12.3153	-0.921852	Hs_CELSR3_1	CELSR3	cadherin, EGF LAG seven-pass G-type receptor 3 (flamingo homolog, Drosophila)
Plate: 111146415-5	Plate: 111146489-5	J	11	2411	341	76.11	7.33	20.2988	0.111295	Hs_LOC400988_1
Plate: 111146411-5	Plate: 111146485-5	D	15	678	342	4.13	16.08	-0.82793	2.67949	Hs_LOC389904_1
Plate: 111146385-5	Plate: 111146459-5	E	7	1113	342	12.4	8.19	1.59938	0.363712	Hs_PACS1_1	PACS1	phosphofurin acidic cluster sorting protein 1
Plate: 111146394-5	Plate: 111146468-5	G	11	3769	342	70.55	9.36	18.6668	0.707115	Hs_MIPOL1_1	MIPOL1	mirror-image polydactyly 1
Plate: 111146361-5	Plate: 111146435-5	J	21	1347	343	77.06	19.83	20.5776	3.78014	Hs_MBD3_5	MBD3	methyl-CpG binding domain protein 3
Plate: 111146399-5	Plate: 111146473-5	N	4	1640	343	87.01	4.96	23.498	-0.584318	Hs_FLJ41327_1
Plate: 111146413-5	Plate: 111146487-5	O	20	1886	343	57.58	2.92	14.8601	-1.18307	Hs_LOC389447_1
Plate: 111146393-5	Plate: 111146467-5	C	10	1000	344	81.3	3.2	21.8221	-1.10089	Hs_C2orf22_1	PQLC3	PQ loop repeat containing 3
Plate: 111146392-5	Plate: 111146466-5	A	16	1019	344	63.69	31.98	16.6534	7.34626	Hs_OR51F2_1	OR51F2	olfactory receptor, family 51, subfamily F, member 2
Plate: 111146380-5	Plate: 111146454-5	P	18	2319	344	36.91	20.35	8.79325	3.93276	Hs_BHMT2_1	BHMT2	betaine-homocysteine methyltransferase 2
Plate: 111146418-5	Plate: 111146492-5	A	13	354	345	7.34	33.33	0.11423	7.74249	Hs_LOC392267_1
Plate: 111146359-5	Plate: 111146433-5	K	8	610	345	24.43	8.41	5.13028	0.428283	Hs_KISS1_2	KISS1	KiSS-1 metastasis-suppressor
Plate: 111146356-5	Plate: 111146430-5	H	7	691	345	58.61	14.2	15.1624	2.12769	Hs_ATP1A3_2	ATP1A3	ATPase, Na+/K+ transporting, alpha 3 polypeptide
Plate: 111146395-5	Plate: 111146469-5	B	20	778	345	19.54	3.48	3.69502	-1.01871	Hs_LOC200205_1	C1orf69	chromosome 1 open reading frame 69
Plate: 111146418-5	Plate: 111146492-5	N	12	825	345	15.15	21.16	2.40652	4.17051	Hs_LOC441776_1
Plate: 111146404-5	Plate: 111146478-5	M	12	976	345	43.34	4.93	10.6805	-0.593123	Hs_SPATA9_1	SPATA9	spermatogenesis associated 9
Plate: 111146362-5	Plate: 111146436-5	N	3	1052	345	80.23	39.13	21.508	9.44484	Hs_VDR_1	VDR	vitamin D (1,25- dihydroxyvitamin D3) receptor
Plate: 111146396-5	Plate: 111146470-5	E	20	1457	345	17.23	17.39	3.01702	3.06398	Hs_LOC220929_1	ZNF438	zinc finger protein 438
Plate: 111146398-5	Plate: 111146472-5	D	17	1565	345	45.56	34.2	11.3321	7.99785	Hs_LOC374395_1	TMEM179B	transmembrane protein 179B
Plate: 111146400-5	Plate: 111146474-5	D	17	2283	345	47.88	15.94	12.013	2.6384	Hs_GLE1L_1	GLE1	GLE1 RNA export mediator homolog (yeast)
Plate: 111146356-5	Plate: 111146430-5	C	14	722	346	69.25	2.6	18.2853	-1.277	Hs_CYP4X1_3	CYP4X1	cytochrome P450, family 4, subfamily X, polypeptide 1
Plate: 111146413-5	Plate: 111146487-5	B	5	1634	346	79.13	26.3	21.1851	5.67914	Hs_LOC389654_1	LOC389654	similar to patched
Plate: 111146411-5	Plate: 111146485-5	A	15	2459	346	95.69	18.79	26.0456	3.47489	Hs_LOC388969_1	LOC388969	hypothetical LOC388969
Plate: 111146404-5	Plate: 111146478-5	L	11	1378	347	11.47	7.2	1.32642	0.0731389	Hs_C21orf66_3	C21orf66	chromosome 21 open reading frame 66
Plate: 111146374-5	Plate: 111146448-5	J	18	2191	347	61.43	7.49	15.9901	0.158256	Hs_PGC_1	PGC	progastricsin (pepsinogen C)
Plate: 111146414-5	Plate: 111146488-5	N	9	311	348	2.89	1.72	-1.19188	-1.53528	Hs_LOC401896_1
Plate: 111146363-5	Plate: 111146437-5	B	10	1685	348	45.46	5.46	11.3027	-0.437564	Hs_LZTS2_2	LZTS2	leucine zipper, putative tumor suppressor 2
Plate: 111146404-5	Plate: 111146478-5	A	22	1961	348	54.51	22.13	13.959	4.45521	Hs_PIGO_1	PIGO	phosphatidylinositol glycan anchor biosynthesis, class O
Plate: 111146376-5	Plate: 111146450-5	O	14	2093	348	92.4	11.21	25.08	1.2501	Hs_ZNF15L1_1	ZNF708	zinc finger protein 708
Plate: 111146397-5	Plate: 111146471-5	J	5	2127	348	54.87	17.53	14.0646	3.10507	Hs_LOC284123_1
Plate: 111146396-5	Plate: 111146470-5	H	9	2304	348	27.78	3.45	6.11353	-1.02751	Hs_ZNF498_1	ZNF498	zinc finger protein 498
Plate: 111146377-5	Plate: 111146451-5	D	19	2520	348	54.25	22.99	13.8827	4.70762	Hs_SURB7_1	MED21	mediator complex subunit 21
Plate: 111146378-5	Plate: 111146452-5	I	20	249	349	10.44	16.91	1.0241	2.9231	Hs_SAE1_1	SAE1	SUMO1 activating enzyme subunit 1
Plate: 111146362-5	Plate: 111146436-5	G	6	279	349	36.2	24.93	8.58486	5.27703	Hs_RXRA_3	RXRA	retinoid X receptor, alpha
Plate: 111146373-5	Plate: 111146447-5	B	4	926	349	35.42	9.46	8.35592	0.736466	Hs_HNRPH1_5	HNRPH1	heterogeneous nuclear ribonucleoprotein H1 (H)
Plate: 111146372-5	Plate: 111146446-5	M	14	1009	349	11.79	21.78	1.42034	4.35248	Hs_CALU_1	CALU	calumenin
Plate: 111146358-5	Plate: 111146432-5	I	18	1023	349	75.95	28.94	20.2518	6.454	Hs_THBS3_5	THBS3	thrombospondin 3
Plate: 111146353-5	Plate: 111146427-5	B	11	1568	349	40.5	4.3	9.84694	-0.778033	Hs_CCL3_8	CCL3	chemokine (C-C motif) ligand 3
Plate: 111146412-5	Plate: 111146486-5	G	7	1594	349	25.03	7.45	5.30638	0.146516	Hs_LOC391282_1
Plate: 111146382-5	Plate: 111146456-5	B	20	2208	349	85.6	3.72	23.0841	-0.948268	Hs_H-plk_1	ZNF117	zinc finger protein 117
Plate: 111146409-5	Plate: 111146483-5	I	19	2228	349	67.77	28.08	17.8509	6.20158	Hs_LOC284158_1
Plate: 111146376-5	Plate: 111146450-5	M	4	2512	349	92.68	10.6	25.1622	1.07106	Hs_UGT8_1	UGT8	UDP glycosyltransferase 8 (UDP-galactose ceramide galactosyltransferase)
Plate: 111146386-5	Plate: 111146460-5	B	6	2904	349	55.48	18.91	14.2437	3.51011	Hs_C14orf93_1	C14orf93	chromosome 14 open reading frame 93
Plate: 111146357-5	Plate: 111146431-5	J	22	1348	350	56.16	9.43	14.4433	0.727661	Hs_BET1_4	BET1	blocked early in transport 1 homolog (S. cerevisiae)
Plate: 111146369-5	Plate: 111146443-5	J	21	1976	350	47.72	4.29	11.9661	-0.780968	Hs_PKLR_6	PKLR	pyruvate kinase, liver and RBC
Plate: 111146393-5	Plate: 111146467-5	B	6	2957	350	88.77	29.71	24.0146	6.68	Hs_MAGEE2_1	MAGEE2	melanoma antigen family E, 2
Plate: 111146401-5	Plate: 111146475-5	A	12	775	351	36.77	7.12	8.75216	0.0496583	Hs_SIAT4A_1	ST3GAL1	ST3 beta-galactoside alpha-2,3-sialyltransferase 1
Plate: 111146358-5	Plate: 111146432-5	O	18	836	351	17.34	60.11	3.04931	15.6026	Hs_NTN1_3	NTN1	netrin 1
Plate: 111146380-5	Plate: 111146454-5	A	3	1051	351	85.54	25.64	23.0665	5.48542	Hs_CNKSR2_1	CNKSR2	connector enhancer of kinase suppressor of Ras 2
Plate: 111146358-5	Plate: 111146432-5	M	13	1061	351	66.54	13.96	17.4899	2.05725	Hs_AP1S2_1	AP1S2	adaptor-related protein complex 1, sigma 2 subunit
Plate: 111146362-5	Plate: 111146436-5	L	13	280	352	19.29	17.33	3.62165	3.04637	Hs_HNRPU_6	HNRNPU	heterogeneous nuclear ribonucleoprotein U (scaffold attachment factor A)
Plate: 111146359-5	Plate: 111146433-5	K	17	509	352	41.65	5.68	10.1845	-0.372993	Hs_BIRC6_2	BIRC6	baculoviral IAP repeat-containing 6 (apollon)
Plate: 111146404-5	Plate: 111146478-5	P	18	573	352	6.46	59.94	-0.144057	15.5527	Hs_LOC150383_1	LOC150383	similar to RIKEN cDNA 2210021J22
Plate: 111146408-5	Plate: 111146482-5	N	15	1208	352	17.72	6.25	3.16084	-0.205693	Hs_LOC152122_1
Plate: 111146401-5	Plate: 111146475-5	I	9	1548	352	66.15	3.69	17.3754	-0.957073	Hs_PCDH1_1	PCDH1	protocadherin 1
Plate: 111146375-5	Plate: 111146449-5	E	10	2256	352	86.44	29.55	23.3307	6.63303	Hs_RIT1_5	RIT1	Ras-like without CAAX 1
Plate: 111146417-5	Plate: 111146491-5	A	9	2411	352	18.66	0	3.43674	-2.04012	Hs_LOC440487_1
Plate: 111146350-5	Plate: 111146424-5	J	5	820	353	14.51	56.94	2.21868	14.6722	Hs_CD276_1	CD276	CD276 molecule
Plate: 111146406-5	Plate: 111146480-5	O	17	1981	353	93.74	52.69	25.4733	13.4248	Hs_OR4M2_1	OR4M2	olfactory receptor, family 4, subfamily M, member 2
Plate: 111146393-5	Plate: 111146467-5	M	20	2323	353	68.62	8.78	18.1004	0.536881	Hs_EMB_1	EMB	embigin homolog (mouse)
Plate: 111146377-5	Plate: 111146451-5	O	21	3458	353	74.35	16.15	19.7822	2.70003	Hs_FGF16_1	FGF16	fibroblast growth factor 16
Plate: 111146358-5	Plate: 111146432-5	A	20	1209	354	36.39	7.63	8.64063	0.199347	Hs_ACTR3_8	ACTR3	ARP3 actin-related protein 3 homolog (yeast)
Plate: 111146404-5	Plate: 111146478-5	E	17	1400	354	31.07	61.3	7.07917	15.9519	Hs_MCTP1_1	MCTP1	multiple C2 domains, transmembrane 1
Plate: 111146363-5	Plate: 111146437-5	A	10	2364	354	44.67	19.21	11.0709	3.59817	Hs_GBA_3	GBA	glucosidase, beta; acid (includes glucosylceramidase)
Plate: 111146362-5	Plate: 111146436-5	A	12	789	355	61.98	20.56	16.1515	3.9944	Hs_SIN3A_5	SIN3A	SIN3 homolog A, transcription regulator (yeast)
Plate: 111146359-5	Plate: 111146433-5	P	21	985	355	37.16	3.1	8.86663	-1.13024	Hs_ALDH3B2_1	ALDH3B2	aldehyde dehydrogenase 3 family, member B2
Plate: 111146353-5	Plate: 111146427-5	H	14	1008	355	37.4	18.59	8.93707	3.41619	Hs_CHRNA4_3	CHRNA4	cholinergic receptor, nicotinic, alpha 4
Plate: 111146362-5	Plate: 111146436-5	F	18	1344	355	65.92	22.82	17.3079	4.65773	Hs_HAS1_2	HAS1	hyaluronan synthase 1
Plate: 111146356-5	Plate: 111146430-5	D	8	1411	355	60.6	7.61	15.7464	0.193477	Hs_KCNN2_2	KCNN2	potassium intermediate/small conductance calcium-activated channel, subfamily N, member 2
Plate: 111146414-5	Plate: 111146488-5	B	5	622	356	4.82	3.09	-0.625409	-1.13318	Hs_LOC401638_1	RPSAP10	ribosomal protein SA pseudogene 10
Plate: 111146404-5	Plate: 111146478-5	N	11	1166	356	33.96	7.02	7.9274	0.0203076	Hs_EPSTI1_1	EPSTI1	epithelial stromal interaction 1 (breast)
Plate: 111146404-5	Plate: 111146478-5	H	16	1971	356	20.85	4.78	4.07952	-0.63715	Hs_OTOA_1	OTOA	otoancorin
Plate: 111146359-5	Plate: 111146433-5	D	21	482	357	67.01	6.44	17.6278	-0.149927	Hs_MUC5AC_1	MUC5AC	mucin 5AC, oligomeric mucus/gel-forming
Plate: 111146350-5	Plate: 111146424-5	E	22	670	357	2.84	3.64	-1.20655	-0.971748	Hs_RPL36_1	RPL36	ribosomal protein L36
Plate: 111146418-5	Plate: 111146492-5	O	11	783	357	31.03	8.68	7.06743	0.50753	Hs_LOC441377_1	LOC441377	similar to 40S ribosomal protein S26
Plate: 111146362-5	Plate: 111146436-5	H	3	895	357	25.14	49.02	5.33867	12.3476	Hs_PER1_2	PER1	period homolog 1 (Drosophila)
Plate: 111146372-5	Plate: 111146446-5	P	21	1699	357	83.7	21.57	22.5265	4.29084	Hs_COX7C_1	COX7C	cytochrome c oxidase subunit VIIc
Plate: 111146388-5	Plate: 111146462-5	P	4	2321	357	81.52	22.41	21.8866	4.53739	Hs_ASRGL1_1	ASRGL1	asparaginase like 1
Plate: 111146370-5	Plate: 111146444-5	E	12	338	358	37.28	9.78	8.90185	0.830389	Hs_HIPK3_5	HIPK3	homeodomain interacting protein kinase 3
Plate: 111146407-5	Plate: 111146481-5	P	15	443	358	44.92	6.7	11.1442	-0.0736149	Hs_LOC440804_1	RIMBP3	RIMS binding protein 3
Plate: 111146401-5	Plate: 111146475-5	G	9	534	358	12.17	48.6	1.53187	12.2244	Hs_PCBP2_1	PCBP2	poly(rC) binding protein 2
Plate: 111146375-5	Plate: 111146449-5	G	16	801	358	50.94	30.73	12.9112	6.97937	Hs_MRPL12_1	MRPL12	mitochondrial ribosomal protein L12
Plate: 111146364-5	Plate: 111146438-5	P	15	1204	358	80.4	58.38	21.5579	15.0949	Hs_SS18_3	SS18	synovial sarcoma translocation, chromosome 18
Plate: 111146372-5	Plate: 111146446-5	F	14	1275	358	36.55	13.13	8.68759	1.81364	Hs_DAP_1	DAP	death-associated protein
Plate: 111146373-5	Plate: 111146447-5	L	13	1360	358	69.93	6.15	18.4849	-0.235044	Hs_HIC1_3
Plate: 111146389-5	Plate: 111146463-5	P	20	1947	358	76.27	9.22	20.3457	0.666024	Hs_MGC3200_1	POLR3GL	polymerase (RNA) III (DNA directed) polypeptide G (32kD)-like
Plate: 111146417-5	Plate: 111146491-5	D	5	2145	358	78.46	70.95	20.9885	18.7843	Hs_LOC440888_1
Plate: 111146362-5	Plate: 111146436-5	N	11	922	359	51.08	40.95	12.9523	9.97902	Hs_GMPR_2	GMPR	guanosine monophosphate reductase
Plate: 111146374-5	Plate: 111146448-5	A	15	980	359	30.41	95.82	6.88545	26.0838	Hs_LAG3_1	LAG3	lymphocyte-activation gene 3
Plate: 111146411-5	Plate: 111146485-5	D	12	982	359	49.49	57.94	12.4856	14.9657	Hs_LOC390637_1	LOC390637	similar to RIKEN cDNA D330012F22 gene
Plate: 111146401-5	Plate: 111146475-5	E	12	1742	359	59.01	10.03	15.2798	0.903766	Hs_SLC4A3_1	SLC4A3	solute carrier family 4, anion exchanger, member 3
Plate: 111146361-5	Plate: 111146435-5	B	19	1893	359	50.82	3.34	12.8759	-1.0598	Hs_CXXC1_1	CXXC1	CXXC finger 1 (PHD domain)
Plate: 111146379-5	Plate: 111146453-5	A	11	2636	359	31.37	8.08	7.16722	0.331426	Hs_SPFH1_1	ERLIN1	ER lipid raft associated 1
Plate: 111146376-5	Plate: 111146450-5	B	4	1151	360	98.61	2.78	26.9027	-1.22416	Hs_CCDC6_1	CCDC6	coiled-coil domain containing 6
Plate: 111146375-5	Plate: 111146449-5	H	13	1356	360	67.85	38.06	17.8744	9.13079	Hs_SLC1A3_1	SLC1A3	solute carrier family 1 (glial high affinity glutamate transporter), member 3
Plate: 111146369-5	Plate: 111146443-5	B	20	1634	360	33.6	22.5	7.82174	4.56381	Hs_RPS6KA3_5	RPS6KA3	ribosomal protein S6 kinase, 90kDa, polypeptide 3
Plate: 111146392-5	Plate: 111146466-5	H	19	2014	360	67.97	2.5	17.9096	-1.30635	Hs_FLJ25410_1	2007-09-12	septin 12
Plate: 111146418-5	Plate: 111146492-5	N	11	2302	360	82.71	5.56	22.2359	-0.408214	Hs_LOC441653_1
Plate: 111146382-5	Plate: 111146456-5	O	20	1629	361	62.12	1.94	16.1926	-1.47071	Hs_EXOSC1_1	EXOSC1	exosome component 1
Plate: 111146365-5	Plate: 111146439-5	A	13	1890	361	33.97	1.66	7.93034	-1.55289	Hs_TMEM30A_3	TMEM30A	transmembrane protein 30A
Plate: 111146416-5	Plate: 111146490-5	O	17	1990	361	93.12	1.11	25.2913	-1.71432	Hs_LOC402579_1
Plate: 111146380-5	Plate: 111146454-5	I	10	555	362	20	10.5	3.83004	1.04171	Hs_NUP205_5	NUP205	nucleoporin 205kDa
Plate: 111146360-5	Plate: 111146434-5	J	20	1220	362	33.69	53.31	7.84816	13.6068	Hs_HHEX_1	HHEX	hematopoietically expressed homeobox
Plate: 111146399-5	Plate: 111146473-5	K	16	1879	362	93.51	24.86	25.4058	5.25648	Hs_OR7A10_1	OR7A10	olfactory receptor, family 7, subfamily A, member 10
Plate: 111146352-5	Plate: 111146426-5	J	15	766	363	16.71	38.84	2.8644	9.35972	Hs_SERPINB7_3	SERPINB7	serpin peptidase inhibitor, clade B (ovalbumin), member 7
Plate: 111146411-5	Plate: 111146485-5	G	10	844	363	3.2	5.23	-1.10089	-0.505071	Hs_LOC389305_1	hCG_2015956	hCG2015956
Plate: 111146399-5	Plate: 111146473-5	A	13	986	363	20.18	14.05	3.88287	2.08367	Hs_RESP18_1
Plate: 111146360-5	Plate: 111146434-5	I	19	1193	363	14.42	16.53	2.19226	2.81157	Hs_PYGL_3	PYGL	phosphorylase, glycogen; liver (Hers disease, glycogen storage disease type VI)
Plate: 111146402-5	Plate: 111146476-5	F	7	1824	363	71	15.43	18.7989	2.48871	Hs_EPN2_1	EPN2	epsin 2
Plate: 111146356-5	Plate: 111146430-5	K	16	364	364	7.69	26.1	0.216958	5.62043	Hs_CHRNA1_2	CHRNA1	cholinergic receptor, nicotinic, alpha 1 (muscle)
Plate: 111146373-5	Plate: 111146447-5	O	8	773	364	81.37	14.56	21.8426	2.23336	Hs_FPGS_1	FPGS	folylpolyglutamate synthase
Plate: 111146357-5	Plate: 111146431-5	K	10	1479	364	55.58	47.25	14.273	11.8281	Hs_ACDC_3	ADIPOQ	adiponectin, C1Q and collagen domain containing
Plate: 111146416-5	Plate: 111146490-5	C	8	1492	364	78.82	54.67	21.0942	14.0059	Hs_LOC402538_1
Plate: 111146393-5	Plate: 111146467-5	K	22	2298	364	70.93	7.97	18.7784	0.29914	Hs_JMY_1	JMY	junction-mediating and regulatory protein
Plate: 111146385-5	Plate: 111146459-5	D	7	2405	364	76.84	13.46	20.513	1.9105	Hs_SERTAD4_1	SERTAD4	SERTA domain containing 4
Plate: 111146358-5	Plate: 111146432-5	K	5	549	365	22.77	36.16	4.64305	8.57312	Hs_RGPD5_1	RGPD5	RANBP2-like and GRIP domain containing 5
Plate: 111146374-5	Plate: 111146448-5	B	17	800	365	63.38	42.74	16.5624	10.5044	Hs_NFKBIL2_1	NFKBIL2	nuclear factor of kappa light polypeptide gene enhancer in B-cells inhibitor-like 2
Plate: 111146408-5	Plate: 111146482-5	B	4	877	365	33.98	7.4	7.93327	0.13184	Hs_LOC200159_1
Plate: 111146402-5	Plate: 111146476-5	O	5	1421	365	17.24	5.75	3.01996	-0.352447	Hs_ARMCX2_1	ARMCX2	armadillo repeat containing, X-linked 2
Plate: 111146398-5	Plate: 111146472-5	J	21	1470	365	32.93	8.49	7.62509	0.451764	Hs_IGFL1_1	IGFL1	IGF-like family member 1
Plate: 111146373-5	Plate: 111146447-5	I	19	1742	365	72.22	39.18	19.157	9.45951	Hs_FABP3_1	FABP3	fatty acid binding protein 3, muscle and heart (mammary-derived growth inhibitor)
Plate: 111146414-5	Plate: 111146488-5	C	7	2044	365	75.93	19.73	20.2459	3.75079	Hs_LOC400736_1	PRAMEF13	PRAME family member 13
Plate: 111146405-5	Plate: 111146479-5	A	9	859	366	17.58	5.74	3.11975	-0.355382	Hs_FAM13C1_1	FAM13C1	family with sequence similarity 13, member C1
Plate: 111146396-5	Plate: 111146470-5	E	14	1209	366	19.52	25.14	3.68915	5.33867	Hs_OR5A1_1	OR5A1	olfactory receptor, family 5, subfamily A, member 1
Plate: 111146361-5	Plate: 111146435-5	E	3	1540	366	77.27	73.77	20.6392	19.6119	Hs_IRF1_1	IRF1	interferon regulatory factor 1
Plate: 111146369-5	Plate: 111146443-5	K	8	1605	366	81.12	9.02	21.7692	0.607323	Hs_EPHA8_9	EPHA8	EPH receptor A8
Plate: 111146370-5	Plate: 111146444-5	D	3	2020	366	96.29	20.49	26.2217	3.97386	Hs_MAST3_1	MAST3	microtubule associated serine/threonine kinase 3
Plate: 111146397-5	Plate: 111146471-5	D	9	2527	366	87.73	37.16	23.7093	8.86663	Hs_ZNF547_1	ZNF547	zinc finger protein 547
Plate: 111146362-5	Plate: 111146436-5	C	13	895	367	42.91	19.35	10.5543	3.63926	Hs_TFDP1_7	TFDP1	transcription factor Dp-1
Plate: 111146365-5	Plate: 111146439-5	E	3	1406	367	80.87	22.62	21.6958	4.59903	Hs_KIAA0859_1	KIAA0859	KIAA0859
Plate: 111146394-5	Plate: 111146468-5	C	14	3074	367	87.44	1.63	23.6242	-1.5617	Hs_IGFL2_1	IGFL2	IGF-like family member 2
Plate: 111146364-5	Plate: 111146438-5	K	14	391	368	7.16	3.53	0.0613986	-1.00403	Hs_RBP4_3	RBP4	retinol binding protein 4, plasma
Plate: 111146372-5	Plate: 111146446-5	J	15	538	368	72.86	21.47	19.3449	4.26149	Hs_COL13A1_1	COL13A1	collagen, type XIII, alpha 1
Plate: 111146360-5	Plate: 111146434-5	M	8	743	368	67.29	30.43	17.71	6.89132	Hs_PCNA_6	PCNA	proliferating cell nuclear antigen
Plate: 111146421-5	Plate: 111146495-5	G	18	1054	368	23.91	22.55	4.97765	4.57848	Hs_LOC440959_1
Plate: 111146409-5	Plate: 111146483-5	I	22	1551	368	42.88	37.77	10.5455	9.04567	Hs_LOC285110_1
Plate: 111146417-5	Plate: 111146491-5	O	13	1632	368	33.7	13.32	7.85109	1.86941	Hs_ZNF284_1	ZNF284	zinc finger protein 284
Plate: 111146397-5	Plate: 111146471-5	A	19	1777	368	67.02	24.73	17.6308	5.21833	Hs_NPHP4_1	NPHP4	nephronophthisis 4
Plate: 111146360-5	Plate: 111146434-5	G	16	356	369	36.24	23.04	8.5966	4.7223	Hs_TOP2A_6	TOP2A	topoisomerase (DNA) II alpha 170kDa
Plate: 111146407-5	Plate: 111146481-5	F	13	555	369	14.59	3.25	2.24216	-1.08622	Hs_SNRPEL1_1
Plate: 111146360-5	Plate: 111146434-5	C	7	1002	369	70.66	17.34	18.6991	3.04931	Hs_TPH1_1	TPH1	tryptophan hydroxylase 1 (tryptophan 5-monooxygenase)
Plate: 111146414-5	Plate: 111146488-5	F	10	1321	369	24.68	21.68	5.20365	4.32313	Hs_LOC399832_1
Plate: 111146390-5	Plate: 111146464-5	C	5	1436	369	64	16.26	16.7444	2.73232	Hs_MGC12458_1	EFCAB2	EF-hand calcium binding domain 2
Plate: 111146397-5	Plate: 111146471-5	B	9	2192	369	85.26	6.5	22.9843	-0.132316	Hs_LOC284296_1
Plate: 111146407-5	Plate: 111146481-5	M	14	2420	369	95.54	59.89	26.0016	15.5381	Hs_LOC374676_1	LOC642346	similar to golgi autoantigen, golgin subfamily a-like
Plate: 111146358-5	Plate: 111146432-5	A	4	1113	370	73.85	9.46	19.6354	0.736466	Hs_NUP98_3	NUP98	nucleoporin 98kDa
Plate: 111146417-5	Plate: 111146491-5	L	14	1425	370	19.93	52.7	3.80949	13.4277	Hs_LOC441118_1	LOC202181	hypothetical protein LOC202181
Plate: 111146415-5	Plate: 111146489-5	F	20	2080	370	91.35	4.05	24.7718	-0.85141	Hs_LOC401296_1
Plate: 111146407-5	Plate: 111146481-5	I	4	2315	370	73.22	14.32	19.4505	2.16291	Hs_WBSCR19_1	WBSCR19	Williams Beuren syndrome chromosome region 19
Plate: 111146353-5	Plate: 111146427-5	I	5	2463	370	75.19	41.35	20.0287	10.0964	Hs_RASA1_4	RASA1	RAS p21 protein activator (GTPase activating protein) 1
Plate: 111146358-5	Plate: 111146432-5	M	5	399	371	13.78	38.01	2.00442	9.11611	Hs_LOC84643_2	KIF2B	kinesin family member 2B
Plate: 111146357-5	Plate: 111146431-5	J	5	584	371	20.21	30.73	3.89167	6.97937	Hs_PEX5_2	PEX5	peroxisomal biogenesis factor 5
Plate: 111146376-5	Plate: 111146450-5	G	19	1430	371	34.62	12.94	8.12112	1.75787	Hs_TUFT1_1	TUFT1	tuftelin 1
Plate: 111146410-5	Plate: 111146484-5	N	6	1511	371	41.36	16.17	10.0994	2.7059	Hs_LOC440464_1	CCDC40	coiled-coil domain containing 40
Plate: 111146369-5	Plate: 111146443-5	N	15	1607	371	70.32	14.02	18.5993	2.07486	Hs_PFTK1_5	PFTK1	PFTAIRE protein kinase 1
Plate: 111146392-5	Plate: 111146466-5	D	18	2261	371	92.66	16.98	25.1563	2.94364	Hs_C19orf21_1	C19orf21	chromosome 19 open reading frame 21
Plate: 111146397-5	Plate: 111146471-5	B	10	2480	371	0.97	0	-1.75541	-2.04012	Hs_LOC285498_1	RNF212	ring finger protein 212
Plate: 111146382-5	Plate: 111146456-5	O	22	2195	372	90.07	4.57	24.3961	-0.698786	Hs_MRPS18C_1	MRPS18C	mitochondrial ribosomal protein S18C
Plate: 111146417-5	Plate: 111146491-5	G	12	2532	372	41.07	42.74	10.0142	10.5044	Hs_LOC440734_1
Plate: 111146385-5	Plate: 111146459-5	K	6	454	373	14.32	13.94	2.16291	2.05138	Hs_BDP1_1	BDP1	B double prime 1, subunit of RNA polymerase III transcription initiation factor IIIB
Plate: 111146376-5	Plate: 111146450-5	L	7	603	373	26.87	1.61	5.84643	-1.56757	Hs_ZNF174_1	ZNF174	zinc finger protein 174
Plate: 111146416-5	Plate: 111146490-5	J	13	2186	373	37.65	22.79	9.01045	4.64892	Hs_LOC440145_1	RP11-11C5.2	similar to RIKEN cDNA 2410129H14
Plate: 111146414-5	Plate: 111146488-5	D	8	2504	373	37.06	17.43	8.83728	3.07572	Hs_LOC399768_1
Plate: 111146395-5	Plate: 111146469-5	B	14	557	374	15.98	28.88	2.65014	6.43638	Hs_ZNF553_1	ZNF553	zinc finger protein 553
Plate: 111146400-5	Plate: 111146474-5	H	8	650	374	2.31	26.74	-1.36211	5.80828	Hs_RBPSUH_1	RBPJ	recombination signal binding protein for immunoglobulin kappa J region
Plate: 111146417-5	Plate: 111146491-5	L	12	1392	374	48.35	15.24	12.151	2.43294	Hs_LOC441108_1
Plate: 111146359-5	Plate: 111146433-5	A	3	1416	374	59.46	6.68	15.4118	-0.079485	Hs_VEGF_5	VEGFA	vascular endothelial growth factor A
Plate: 111146356-5	Plate: 111146430-5	A	7	1599	374	49.97	27.27	12.6265	5.96384	Hs_MCFP_5	SLC25A40	solute carrier family 25, member 40
Plate: 111146362-5	Plate: 111146436-5	L	6	1263	375	57.56	15.47	14.8542	2.50045	Hs_LOC139189_1	DGKK	diacylglycerol kinase, kappa
Plate: 111146396-5	Plate: 111146470-5	M	5	1701	375	55.26	15.2	14.1791	2.4212	Hs_SLC39A11_1	SLC39A11	solute carrier family 39 (metal ion transporter), member 11
Plate: 111146396-5	Plate: 111146470-5	I	19	2026	375	85.44	15.73	23.0372	2.57676	Hs_SLC36A1_1	SLC36A1	solute carrier family 36 (proton/amino acid symporter), member 1
Plate: 111146394-5	Plate: 111146468-5	G	7	2482	375	91.26	32.53	24.7454	7.50769	Hs_LOC144363_1	LYRM5	LYR motif containing 5
Plate: 111146382-5	Plate: 111146456-5	P	7	3049	375	97.24	20.8	26.5006	4.06484	Hs_MMRP19_1	APIP	APAF1 interacting protein
Plate: 111146359-5	Plate: 111146433-5	E	13	777	376	52.9	46.28	13.4864	11.5434	Hs_CBX4_2	CBX4	chromobox homolog 4 (Pc class homolog, Drosophila)
Plate: 111146394-5	Plate: 111146468-5	F	12	778	376	42.8	27.13	10.522	5.92275	Hs_FLJ35725_1	C4orf23	chromosome 4 open reading frame 23
Plate: 111146374-5	Plate: 111146448-5	B	22	903	376	31.67	33.78	7.25527	7.87457	Hs_PLAGL2_1	PLAGL2	pleiomorphic adenoma gene-like 2
Plate: 111146372-5	Plate: 111146446-5	A	20	1296	376	38.12	20.48	9.1484	3.97092	Hs_CD53_1	CD53	CD53 molecule
Plate: 111146394-5	Plate: 111146468-5	H	5	1565	376	63.26	54.52	16.5272	13.9619	Hs_FLJ25476_1	ZNF362	zinc finger protein 362
Plate: 111146397-5	Plate: 111146471-5	P	3	1851	376	39.33	9.57	9.50354	0.768752	Hs_GSDM1_1	GSDM1	gasdermin 1
Plate: 111146359-5	Plate: 111146433-5	K	22	1899	376	95.79	15.69	26.075	2.56502	Hs_ABCG4_3	ABCG4	ATP-binding cassette, sub-family G (WHITE), member 4
Plate: 111146385-5	Plate: 111146459-5	J	11	2321	376	37.57	2.93	8.98697	-1.18014	Hs_C18orf2_1
Plate: 111146372-5	Plate: 111146446-5	G	5	726	377	10.88	29.97	1.15325	6.75631	Hs_ACTA2_2	ACTA2	actin, alpha 2, smooth muscle, aorta
Plate: 111146385-5	Plate: 111146459-5	C	14	1073	377	66.45	27.32	17.4635	5.97851	Hs_GSDML_1	GSDML	gasdermin-like
Plate: 111146358-5	Plate: 111146432-5	B	7	1196	377	94.06	10.88	25.5672	1.15325	Hs_CBLL1_1	CBLL1	Cas-Br-M (murine) ecotropic retroviral transforming sequence-like 1
Plate: 111146362-5	Plate: 111146436-5	A	5	1281	377	63.47	44.56	16.5888	11.0386	Hs_MYCN_3	MYCN	v-myc myelocytomatosis viral related oncogene, neuroblastoma derived (avian)
Plate: 111146406-5	Plate: 111146480-5	A	15	1494	377	52.28	49.07	13.3045	12.3623	Hs_OR1S2_1	OR1S2	olfactory receptor, family 1, subfamily S, member 2
Plate: 111146373-5	Plate: 111146447-5	K	17	1732	377	10.8	14.85	1.12977	2.31847	Hs_EVPL_1
Plate: 111146418-5	Plate: 111146492-5	J	12	1762	377	51.48	14.32	13.0697	2.16291	Hs_LOC390735_1	hCG_1642987	hCG1642987
Plate: 111146403-5	Plate: 111146477-5	G	22	2190	378	75.94	21.69	20.2489	4.32606	Hs_APG16L_1	ATG16L1	ATG16 autophagy related 16-like 1 (S. cerevisiae)
Plate: 111146416-5	Plate: 111146490-5	P	7	2279	378	69.72	26.19	18.4232	5.64685	Hs_MUC19_1	MUC19	mucin 19, oligomeric
Plate: 111146358-5	Plate: 111146432-5	O	21	291	379	19.24	7.65	3.60697	0.205217	Hs_RANBP5_3	RANBP5	RAN binding protein 5
Plate: 111146406-5	Plate: 111146480-5	C	7	709	379	1.55	3.96	-1.58518	-0.877826	Hs_RPL12_1	RPL12	ribosomal protein L12
Plate: 111146374-5	Plate: 111146448-5	P	13	720	380	28.89	18.68	6.43932	3.44261	Hs_NEU2_1	NEU2	sialidase 2 (cytosolic sialidase)
Plate: 111146411-5	Plate: 111146485-5	A	3	1261	380	96.59	16.05	26.3098	2.67068	Hs_LOC388701_1
Plate: 111146399-5	Plate: 111146473-5	N	11	1484	380	64.76	16.32	16.9674	2.74993	Hs_FLJ45121_1
Plate: 111146362-5	Plate: 111146436-5	K	16	379	381	36.68	60.1	8.72574	15.5997	Hs_SMARCD3_3	SMARCD3	SWI/SNF related, matrix associated, actin dependent regulator of chromatin, subfamily d, member 3
Plate: 111146360-5	Plate: 111146434-5	L	22	981	381	70.54	39.37	18.6639	9.51528	Hs_HOXD13_4	HOXD13	homeobox D13
Plate: 111146373-5	Plate: 111146447-5	A	5	1444	381	49.86	9.71	12.5942	0.809843	Hs_DSPG3_1	EPYC	epiphycan
Plate: 111146364-5	Plate: 111146438-5	M	16	2569	381	85.25	54.33	22.9814	13.9062	Hs_RDH10_5	RDH10	retinol dehydrogenase 10 (all-trans)
Plate: 111146393-5	Plate: 111146467-5	A	17	596	382	13.26	26.96	1.8518	5.87285	Hs_TSPYL3_1	TSPYL3	TSPY-like 3 (pseudogene)
Plate: 111146361-5	Plate: 111146435-5	I	22	1045	382	55.69	26.44	14.3053	5.72023	Hs_JMJD2A_1	JMJD2A	jumonji domain containing 2A
Plate: 111146408-5	Plate: 111146482-5	J	21	1277	382	3.6	18.85	-0.983489	3.4925	Hs_ANKRD24_1	ANKRD24	ankyrin repeat domain 24
Plate: 111146400-5	Plate: 111146474-5	B	12	1631	382	71.37	17.8	18.9075	3.18432	Hs_KRT18_5	KRT18	keratin 18
Plate: 111146389-5	Plate: 111146463-5	E	17	1851	382	41.6	41.62	10.1698	10.1757	Hs_FAM49A_1	FAM49A	family with sequence similarity 49, member A
Plate: 111146373-5	Plate: 111146447-5	N	14	529	383	41.97	38.9	10.2784	9.37733	Hs_HSPA9B_1	HSPA9	heat shock 70kDa protein 9 (mortalin)
Plate: 111146356-5	Plate: 111146430-5	A	19	773	383	37.39	39.16	8.93413	9.45364	Hs_ETFB_1	ETFB	electron-transfer-flavoprotein, beta polypeptide
Plate: 111146358-5	Plate: 111146432-5	C	15	1076	383	60.59	18.02	15.7435	3.24889	Hs_RAMP2_4	RAMP2	receptor (G protein-coupled) activity modifying protein 2
Plate: 111146355-5	Plate: 111146429-5	D	5	2147	383	90.27	12.01	24.4548	1.48491	Hs_PCDHB1_1	PCDHB1	protocadherin beta 1
Plate: 111146397-5	Plate: 111146471-5	D	17	2513	383	75.53	10.97	20.1285	1.17966	Hs_R-spondin_1	RSPO1	R-spondin homolog (Xenopus laevis)
Plate: 111146364-5	Plate: 111146438-5	D	8	2781	383	71.84	7.83	19.0455	0.258049	Hs_SETD1B_1	SETD1B	SET domain containing 1B
Plate: 111146403-5	Plate: 111146477-5	I	8	514	384	17.9	18.75	3.21367	3.46315	Hs_C9orf78_1	C9orf78	chromosome 9 open reading frame 78
Plate: 111146411-5	Plate: 111146485-5	O	9	587	384	34.58	11.46	8.10938	1.32348	Hs_LOC388927_1
Plate: 111146418-5	Plate: 111146492-5	H	16	898	384	33.3	26.82	7.73369	5.83176	Hs_KRTAP4-3_1	KRTAP4-3	keratin associated protein 4-3
Plate: 111146362-5	Plate: 111146436-5	M	5	1180	384	74.41	39.32	19.7998	9.5006	Hs_NFATC3_2	NFATC3	nuclear factor of activated T-cells, cytoplasmic, calcineurin-dependent 3
Plate: 111146362-5	Plate: 111146436-5	P	9	1391	384	37.02	39.32	8.82554	9.5006	Hs_EDA_8	EDA	ectodysplasin A
Plate: 111146407-5	Plate: 111146481-5	B	6	1466	385	80.49	21.56	21.5843	4.28791	Hs_LOC92196_1	DAPL1	death associated protein-like 1
Plate: 111146413-5	Plate: 111146487-5	P	6	2781	385	38.66	3.38	9.30689	-1.04806	Hs_LOC400055_1	hCG_26523	ribosomal protein L26 pseudogene
Plate: 111146362-5	Plate: 111146436-5	J	8	247	386	32.39	39.12	7.4666	9.4419	Hs_CA7_3	CA7	carbonic anhydrase VII
Plate: 111146418-5	Plate: 111146492-5	C	6	640	386	85.78	17.36	23.137	3.05518	Hs_LOC441495_1	LOC347549	similar to proline rich 6
Plate: 111146357-5	Plate: 111146431-5	A	10	1257	386	43.68	46.89	10.7803	11.7225	Hs_FCN1_4	FCN1	ficolin (collagen/fibrinogen domain containing) 1
Plate: 111146407-5	Plate: 111146481-5	O	7	1417	386	32.18	16.32	7.40496	2.74993	Hs_MGC16279_1	FAM86B1	family with sequence similarity 86, member B1
Plate: 111146375-5	Plate: 111146449-5	O	21	1708	386	97.37	26.94	26.5387	5.86698	Hs_RAB3IL1_1	RAB3IL1	RAB3A interacting protein (rabin3)-like 1
Plate: 111146381-5	Plate: 111146455-5	B	16	1920	386	55.89	13.99	14.364	2.06606	Hs_RUTBC3_1	SGSM3	small G protein signaling modulator 3
Plate: 111146382-5	Plate: 111146456-5	B	16	2343	386	67.82	10.1	17.8656	0.924311	Hs_LOC51315_1	KRCC1	lysine-rich coiled-coil 1
Plate: 111146372-5	Plate: 111146446-5	N	15	549	387	82.7	13.18	22.233	1.82831	Hs_COL13A1_1	COL13A1	collagen, type XIII, alpha 1
Plate: 111146375-5	Plate: 111146449-5	J	7	919	387	46.03	36.18	11.47	8.57899	Hs_SFRS1_1	SFRS1	splicing factor, arginine/serine-rich 1 (splicing factor 2, alternate splicing factor)
Plate: 111146419-5	Plate: 111146493-5	E	14	1118	387	54.56	11.89	13.9737	1.44969	Hs_LOC343839_1
Plate: 111146411-5	Plate: 111146485-5	A	12	1380	387	18.19	42.38	3.29879	10.3987	Hs_LOC389322_1
Plate: 111146380-5	Plate: 111146454-5	B	22	1427	387	60.83	14.99	15.814	2.35956	Hs_NAT6_1	NAT6	N-acetyltransferase 6
Plate: 111146370-5	Plate: 111146444-5	J	7	1557	387	26.65	21.71	5.78186	4.33193	Hs_PRKD3_5	PRKD3	protein kinase D3
Plate: 111146391-5	Plate: 111146465-5	C	18	556	388	7.01	4.12	0.0173725	-0.830865	Hs_MGC21675_1	MGC21675	hypothetical protein MGC21675
Plate: 111146394-5	Plate: 111146468-5	J	17	950	388	33.26	5.41	7.72195	-0.45224	Hs_ALS2CR13_1	ALS2CR13	amyotrophic lateral sclerosis 2 (juvenile) chromosome region, candidate 13
Plate: 111146392-5	Plate: 111146466-5	E	8	1296	388	73.69	38.92	19.5885	9.3832	Hs_TMC2_1	TMC2	transmembrane channel-like 2
Plate: 111146400-5	Plate: 111146474-5	E	11	1488	388	46.64	50.77	11.6491	12.8613	Hs_FLJ16124_1
Plate: 111146396-5	Plate: 111146470-5	N	8	2353	388	50.96	27.06	12.917	5.9022	Hs_FLJ30313_1	C20orf200	chromosome 20 open reading frame 200
Plate: 111146390-5	Plate: 111146464-5	P	5	3252	388	34.69	8.51	8.14166	0.457634	Hs_FLJ14494_1	RPUSD4	RNA pseudouridylate synthase domain containing 4
Plate: 111146384-5	Plate: 111146458-5	N	15	1084	389	24.26	30.85	5.08038	7.01459	Hs_C20orf38_1
Plate: 111146373-5	Plate: 111146447-5	O	5	1584	389	91.67	41.13	24.8657	10.0319	Hs_ECHS1_1	ECHS1	enoyl Coenzyme A hydratase, short chain, 1, mitochondrial
Plate: 111146408-5	Plate: 111146482-5	I	18	1648	389	42.78	5.66	10.5161	-0.378863	Hs_LOC151451_1
Plate: 111146397-5	Plate: 111146471-5	N	10	2515	389	90.26	10.54	24.4519	1.05345	Hs_ARL10A_1
Plate: 111146373-5	Plate: 111146447-5	N	10	572	390	14.34	14.36	2.16878	2.17465	Hs_HOXD11_1	HOXD11	homeobox D11
Plate: 111146376-5	Plate: 111146450-5	E	8	907	390	34.18	53.59	7.99198	13.689	Hs_VIL1_1	VIL1	villin 1
Plate: 111146409-5	Plate: 111146483-5	A	16	1144	390	22.2	24.62	4.47575	5.18604	Hs_C10orf41_1
[truncated: 20,682 more rows]

## Sheet: Hits
BARCODE A	BARCODE B	ROW	COLUMN	cell number AB	cell number CD	% infected AB	% Infected CD	Z score AB	Z score CD	Product Name	Gene Symbol	Description
[truncated: 455 more rows]
