# Supplementary material for: Dual roles for the ER membrane protein complex in flavivirus infection: viral entry and protein biogenesis
Source: Sci Rep. 2019 Jul 4;9:9711. doi: 10.1038/s41598-019-45910-9 (PMC6609633; doi:10.1038/s41598-019-45910-9)
Supplement: Supplementary file 3 — Table S2 [file 41598_2019_45910_MOESM3_ESM.xlsx]

## Sheet: Sheet1
Common Antiviral Factors (94)	YFV Proviral Factors (395)	DENV2 Proviral Factors (455)	Common Proviral Factors (274)
Hs_AXOT_1	Hs_ABCA7_2	Hs_ABCB5_2	Hs_ADAMTS16_1
Hs_SEPT9_1	Hs_ACP2_6	Hs_ABCF1_2	Hs_ADRBK1_1
Hs_ABCB1_2	Hs_ACSL4_4	Hs_ACRBP_1	Hs_AGRP_4
Hs_AP3M1_1	Hs_ADAMTS16_1	Hs_ADAMTS17_4	Hs_ALDH3B2_1
Hs_APCS_3	Hs_ADAMTS20_1	Hs_AKT1S1_1	Hs_ALS2CR12_1
Hs_BAAT_1	Hs_ADFP_6	Hs_AMD1_6	Hs_AMD1_6
Hs_BMP6_5	Hs_ADRB2_6	Hs_ANKRD7_1	Hs_ASCC3_1
Hs_BSG_1	Hs_ADRBK1_1	Hs_APH1A_1	Hs_ASE-1_1
Hs_C1orf164_1	Hs_AGRP_4	Hs_APOBEC1_1	Hs_ATF5_1
Hs_CASKIN1_1	Hs_AKT2_7	Hs_AQR_1	Hs_ATP2A2_6
Hs_CENPA_1	Hs_ALDH3B2_1	Hs_ARMC6_1	Hs_ATP6V0C_1
Hs_FLJ21736_1	Hs_ALS4_1	Hs_ASCC3L1_1	Hs_ATP6V0D1_1
Hs_CSF1R_4	Hs_ANGPT4_2	Hs_ASE-1_1	Hs_BTN2A3_3
Hs_DOLPP1_5	Hs_APC_6	Hs_ATP6V0C_1	Hs_BTNL8_2
Hs_EPB41L4B_1	Hs_ARL2L1_1	Hs_ATP6V0D1_1	Hs_C10orf77_1
Hs_FBXO40_1	Hs_ASE-1_1	Hs_ATP6V1F_1	Hs_C10orf88_1
Hs_FGF14_1	Hs_ATP1B1_3	Hs_BBOX1_1	Hs_C14orf94_1
Hs_GAS2L1_1	Hs_ATP6V0B_1	Hs_BDP1_1	Hs_C19orf26_1
Hs_GTF2H2_6	Hs_ATP6V0C_1	Hs_BRIX_1	Hs_C1orf34_1
Hs_FIBL-6_5	Hs_ATP6V0D1_1	Hs_BRPF3_2	Hs_C1orf9_1
Hs_IL1F10_1	Hs_AVPR1A_1	Hs_BTBD9_1	Hs_C2_1
Hs_KIAA1161_4	Hs_BRDT_1	Hs_C10orf77_1	Hs_C20orf17_1
Hs_KLK12_3	Hs_BRUNOL4_1	Hs_C11orf10_1	Hs_C20orf28_1
Hs_LOC440282_1	Hs_BTBD8_1	Hs_C13orf22_1	Hs_C6orf80_6
Hs_LOC390407_1	Hs_C19orf26_1	Hs_C14orf132_1	Hs_C9orf91_1
Hs_LOC442447_1	Hs_C1orf9_1	Hs_C14orf153_1	Hs_CA5BL_9
Hs_LOC442608_1	Hs_C2_1	Hs_C14orf159_1	Hs_CAD_4
Hs_LOC441859_1	Hs_C20orf17_1	Hs_C14orf94_1	Hs_CAGLP_1
Hs_LOC440394_2	Hs_C20orf4_1	Hs_C18orf25_1	Hs_CDCP1_1
Hs_LOC442550_1	Hs_CA5BL_9	Hs_C1orf34_1	Hs_CENTD1_1
Hs_LOC392550_1	Hs_CABP7_1	Hs_C20orf28_1	Hs_CKAP4_4
Hs_LOC441069_1	Hs_CAD_4	Hs_C21orf66_3	Hs_CLDN2_1
Hs_LOC91461_1	Hs_CAGLP_1	Hs_C2orf28_5	Hs_CLDN20_1
Hs_LRRFIP2_1	Hs_CASP2_2	Hs_C6orf107_1	Hs_CLDN9_1
Hs_MAPKAPK3_5	Hs_CBR4_2	Hs_C6orf110_1	Hs_CLGN_1
Hs_MCTS1_1	Hs_CCR6_6	Hs_C6orf18_1	Hs_CLK3_5
Hs_MS4A1_1	Hs_CDK2_4	Hs_C9orf140_1	Hs_CNOT1_1
Hs_NCBP1_1	Hs_CDKN1C_5	Hs_C9orf76_1	Hs_CNTN1_1
Hs_HIRIP5_1	Hs_CENTD1_1	Hs_C9orf91_1	Hs_CYHR1_1
Hs_NEUGRIN_1	Hs_CKM_2	Hs_CACNA1E_2	Hs_DDIT4_1
Hs_NUP155_1	Hs_CLDN2_1	Hs_CADPS_1	Hs_dJ612B15.1_1
Hs_OLFML3_1	Hs_CLDN20_1	Hs_CAGLP_1	Hs_DKFZp779B1540_1
Hs_OSBP2_1	Hs_CLGN_1	Hs_CAPN9_4	Hs_DNM2_2
Hs_OXA1L_1	Hs_CLIC5_4	Hs_CBLN2_1	Hs_DOT1L_3
Hs_PNKP_2	Hs_CNTN1_1	Hs_CCND3_1	Hs_DUOX2_1
Hs_RFX5_1	Hs_COL3A1_3	Hs_CCT5_7	Hs_EFNB3_1
Hs_RNF10_2	Hs_CREB1_3	Hs_CCT7_1	Hs_EIF2AK3_5
Hs_FLJ31951_5	Hs_CRYBB3_1	Hs_CCT8_8	Hs_EIF3S4_3
Hs_C17orf27_4	Hs_CTAGE5_1	Hs_CD151_5	Hs_EIF3S8_1
Hs_ROBO4_2	Hs_CTDSPL_7	Hs_CDC42BPA_6	Hs_EPC2_1
Hs_SOX30_1	Hs_CXorf26_1	Hs_CHRDL2_1	Hs_EPHB2_9
Hs_SPRY1_2	Hs_CXXC5_1	Hs_CHRM3_6	Hs_EPS8L3_3
Hs_SPTBN1_1	Hs_CYHR1_1	Hs_CKAP4_4	Hs_EXT1_4
Hs_STAU_1	Hs_DAPK1_5	Hs_CLDN9_1	Hs_FADS3_1
Hs_TAS2R41_1	Hs_DDC_1	Hs_COLEC11_1	Hs_FAM12A_1
Hs_TCFL5_4	Hs_DDIT4_1	Hs_COLEC12_1	Hs_FAU_4
Hs_TFAM_2	Hs_DEF6_3	Hs_CPT1B_3	Hs_FGL1_2
Hs_PL6_1	Hs_DEFB123_1	Hs_CRIP3_1	Hs_FLJ12505_1
Hs_UTRN_6	Hs_DEPC-1_7	Hs_CRKL_2	Hs_FLJ12716_1
Hs_WNT7A_4	Hs_DGCR14_1	Hs_CRNKL1_1	Hs_FLJ20254_1
Hs_ZFP42_1	Hs_DGUOK_9	Hs_CTSK_1	Hs_FLJ22374_1
Hs_ZNF264_1	Hs_dJ612B15.1_1	Hs_CYHR1_1	Hs_FLJ35773_1
Hs_ZNF364_4	Hs_DKFZp313P036_1	Hs_CYP17A1_1	Hs_FLJ35785_1
Hs_LOC222701_1	Hs_DKFZp434E2321_1	Hs_CYP2B7P1_4	Hs_FLJ40137_1
Hs_ZNF462_1	Hs_DKFZP434F122_1	Hs_DAD1_5	Hs_FLJ40343_1
Hs_ZNF500_1	Hs_DKFZp451J0118_2	Hs_DDX18_1	Hs_FLJ42102_1
Hs_ZNF610_1	Hs_DKFZP564F0522_1	Hs_DDX23_1	Hs_FLJ43582_1
Hs_LOC285194_1	Hs_DKFZp686L1818_2	Hs_DELGEF_1	Hs_FLJ44186_8
Hs_LOC388174_1	Hs_DOT1L_3	Hs_dJ612B15.1_1	Hs_FLJ46675_1
Hs_LOC390636_1	Hs_DPPA3_1	Hs_DJ971N18.2_4	Hs_FMOD_1
Hs_LOC392173_1	Hs_DUOX2_1	Hs_DKFZp566C0424_1	Hs_FNDC3B_5
Hs_LOC400852_1	Hs_EDG1_1	Hs_DKFZp779B1540_1	Hs_G6PD_1
Hs_LOC402480_1	Hs_EEF2_1	Hs_DMBX1_1	Hs_GBF1_1
Hs_LOC440004_1	Hs_EIF3S8_1	Hs_DNAJB11_1	Hs_GNB2L1_2
Hs_LOC440033_1	Hs_EMR3_5	Hs_DOCK7_1	Hs_GRID2IP_1
Hs_LOC440052_1	Hs_ENPP3_6	Hs_DPCD_1	Hs_GRIN3A_1
Hs_LOC440056_1	Hs_EPHA1_2	Hs_DPH2L1_1	Hs_GRK4_5
Hs_LOC440074_1	Hs_EPHB2_9	Hs_DTNB_1	Hs_GSTK1_1
Hs_LOC440123_1	Hs_EPS8L3_3	Hs_EEF1G_1	Hs_HDCMA18P_1
Hs_LOC440598_1	Hs_EXT1_4	Hs_EFNB3_1	Hs_HIP1R_1
Hs_LOC440873_1	Hs_FAM12A_1	Hs_EIF2AK3_5	Hs_HIST1H2BE_1
Hs_LOC441004_1	Hs_FBXL14_2	Hs_EIF3S8_1	Hs_HPCAL1_1
Hs_LOC441043_1	Hs_FLJ12505_1	Hs_EPC2_1	Hs_HPS1_1
Hs_LOC441199_2	Hs_FLJ12716_1	Hs_EVPL_1	Hs_HSPC129_1
Hs_LOC441848_1	Hs_FLJ13305_1	Hs_EXOSC4_1	Hs_HTR1E_1
Hs_LOC442004_1	Hs_FLJ20309_1	Hs_F5_3	Hs_IL10RB_6
Hs_LOC442398_1	Hs_FLJ25715_1	Hs_FALZ_3	Hs_INPP5E_4
Hs_LOC442402_1	Hs_FLJ35773_1	Hs_FAM12A_1	Hs_KCTD1_1
Hs_LOC442514_1	Hs_FLJ37307_1	Hs_FAM14A_1	Hs_KIAA0103_1
Hs_LOC442565_1	Hs_FLJ44186_8	Hs_FAM3D_1	Hs_KIAA1924_1
Hs_LOC442584_1	Hs_FLJ46358_1	Hs_FAM48A_1	Hs_KIF5C_7
Hs_LOC442643_1	Hs_FLJ46838_1	Hs_FAU_4	Hs_KRTHA1_1
Hs_LOC442648_1	Hs_FMOD_1	Hs_FCGR2A_1	Hs_LDHAL6A_1
Hs_LOC442651_1	Hs_FNDC3B_5	Hs_FCHO1_1	Hs_LOC146053_1
	Hs_FOXD2_4	Hs_FKSG24_1	Hs_LOC148413_1
	Hs_FOXD4L2_1	Hs_FLJ00310_1	Hs_LOC153328_1
	Hs_FRAS1_1	Hs_FLJ10379_1	Hs_LOC197049_1
	Hs_FUK_5	Hs_FLJ10871_1	Hs_LOC200030_1
	Hs_FUNDC2_1	Hs_FLJ10979_1	Hs_LOC220717_1
	Hs_FZD2_5	Hs_FLJ11535_1	Hs_LOC283547_1
	Hs_G6PD_1	Hs_FLJ13111_1	Hs_LOC284393_5
	Hs_GAGED4_1	Hs_FLJ13639_5	Hs_LOC284397_1
	Hs_GALK2_4	Hs_FLJ13646_1	Hs_LOC285176_12
	Hs_GBF1_1	Hs_FLJ20195_1	Hs_LOC285214_1
	Hs_GD:PTPRD_1	Hs_FLJ20254_1	Hs_LOC339834_1
	Hs_GOLPH2_1	Hs_FLJ20582_1	Hs_LOC387601_1
	Hs_GPR31_5	Hs_FLJ22374_1	Hs_LOC387753_1
	Hs_GPR52_8	Hs_FLJ22635_1	Hs_LOC387754_1
	Hs_GRIN3A_1	Hs_FLJ22709_1	Hs_LOC387841_1
	Hs_GRK4_5	Hs_FLJ22794_1	Hs_LOC387930_1
	Hs_GSTK1_1	Hs_FLJ35802_1	Hs_LOC388076_1
	Hs_HADH2_5	Hs_FLJ36070_1	Hs_LOC388180_1
	Hs_HES2_1	Hs_FLJ40137_1	Hs_LOC388227_1
	Hs_HIST1H2BE_1	Hs_FLJ40343_1	Hs_LOC388344_1
	Hs_HSPC129_1	Hs_FLJ43582_1	Hs_LOC388397_1
	Hs_HTR1E_1	Hs_FLJ43870_1	Hs_LOC388460_1
	Hs_HTR3C_4	Hs_FLJ44186_8	Hs_LOC388532_1
	Hs_IGSF6_3	Hs_FLJ46481_1	Hs_LOC388621_1
	Hs_IL10RB_6	Hs_FLJ46675_1	Hs_LOC388643_1
	Hs_IL1RAPL1_2	Hs_FNBP1L_1	Hs_LOC388681_1
	Hs_INPP5E_4	Hs_FOXN4_1	Hs_LOC388720_4
	Hs_ITGB8_3	Hs_GAB2_1	Hs_LOC388787_1
	Hs_ITPR2_2	Hs_GALNT12_1	Hs_LOC389024_1
	Hs_ITR_5	Hs_GBF1_1	Hs_LOC389069_1
	Hs_KCND2_3	Hs_GNB2L1_2	Hs_LOC389305_1
	Hs_KIAA0103_1	Hs_GPM6A_1	Hs_LOC389428_1
	Hs_KIAA0711_1	Hs_GPNMB_4	Hs_LOC389435_1
	Hs_KIAA1804_5	Hs_GPR50_2	Hs_LOC389650_1
	Hs_KIAA1924_1	Hs_GRID2IP_1	Hs_LOC389725_1
	Hs_KIAA1957_1	Hs_HABP4_1	Hs_LOC389777_1
	Hs_KLK10_1	Hs_HAND2_3	Hs_LOC389904_1
	Hs_KRTAP4-7_1	Hs_HEXB_3	Hs_LOC390107_1
	Hs_KRTAP5-11_1	Hs_HIP1R_1	Hs_LOC391144_1
	Hs_LANCL1_5	Hs_HLA-DQB1_1	Hs_LOC391362_1
	Hs_LANCL2_1	Hs_HNRPA3_3	Hs_LOC391770_1
	Hs_LEP_2	Hs_HNRPC_2	Hs_LOC392267_1
	Hs_LGR8_3	Hs_HOXD11_1	Hs_LOC392528_1
	Hs_LOC150580_1	Hs_HPCAL1_1	Hs_LOC400368_1
	Hs_LOC151760_1	Hs_HPS1_1	Hs_LOC400701_1
	Hs_LOC157697_1	Hs_HSD3B7_1	Hs_LOC400757_1
	Hs_LOC197049_1	Hs_HSF2_1	Hs_LOC401089_1
	Hs_LOC220717_1	Hs_HSPA5_2	Hs_LOC401147_1
	Hs_LOC283412_1	Hs_HYOU1_6	Hs_LOC401215_1
	Hs_LOC283547_1	Hs_HYPC_1	Hs_LOC401865_1
	Hs_LOC284352_1	Hs_IGSF10_5	Hs_LOC402059_1
	Hs_LOC284393_5	Hs_IMPG1_1	Hs_LOC402564_1
	Hs_LOC284402_1	Hs_KCNJ12_2	Hs_LOC440027_1
	Hs_LOC284441_1	Hs_KIAA0103_1	Hs_LOC440192_1
	Hs_LOC285176_12	Hs_KIAA0195_1	Hs_LOC440314_1
	Hs_LOC285214_1	Hs_KIAA0663_1	Hs_LOC440362_1
	Hs_LOC285344_1	Hs_KIAA0882_1	Hs_LOC440385_1
	Hs_LOC286478_1	Hs_KIAA0984_1	Hs_LOC440464_1
	Hs_LOC338598_1	Hs_KIAA1012_1	Hs_LOC440720_1
	Hs_LOC338731_1	Hs_KIAA1924_1	Hs_LOC440724_1
	Hs_LOC339834_1	Hs_LDHAL6A_1	Hs_LOC440927_1
	Hs_LOC340260_1	Hs_LILRB2_1	Hs_LOC441073_1
	Hs_LOC340268_6	Hs_LIMD1_1	Hs_LOC441246_1
	Hs_LOC340549_1	Hs_LMNB1_3	Hs_LOC441375_1
	Hs_LOC343578_1	Hs_LOC126208_1	Hs_LOC441388_1
	Hs_LOC387601_1	Hs_LOC132391_1	Hs_LOC441443_3
	Hs_LOC387841_1	Hs_LOC145414_1	Hs_LOC441646_1
	Hs_LOC387845_1	Hs_LOC148413_1	Hs_LOC441753_1
	Hs_LOC387904_1	Hs_LOC148523_1	Hs_LOC441776_1
	Hs_LOC387930_1	Hs_LOC152663_1	Hs_LOC441799_1
	Hs_LOC388076_1	Hs_LOC159176_4	Hs_LOC441866_1
	Hs_LOC388180_1	Hs_LOC200030_1	Hs_LOC442030_1
	Hs_LOC388227_1	Hs_LOC220717_1	Hs_LOC442200_1
	Hs_LOC388344_1	Hs_LOC254439_1	Hs_LOC442209_1
	Hs_LOC388460_1	Hs_LOC283152_1	Hs_LOC55831_1
	Hs_LOC388532_1	Hs_LOC284393_5	Hs_LSAMP_1
	Hs_LOC388621_1	Hs_LOC284661_1	Hs_MAD2L2_4
	Hs_LOC388681_1	Hs_LOC285176_12	Hs_MGC15875_6
	Hs_LOC388734_1	Hs_LOC285214_1	Hs_MGC17299_1
	Hs_LOC389024_1	Hs_LOC285331_1	Hs_MGC33214_1
	Hs_LOC389281_1	Hs_LOC285498_1	Hs_MGC33947_1
	Hs_LOC389305_1	Hs_LOC339583_1	Hs_MGC35033_1
	Hs_LOC389339_1	Hs_LOC340074_1	Hs_MRPL24_1
	Hs_LOC389342_1	Hs_LOC347292_1	Hs_MRPS21_1
	Hs_LOC389428_1	Hs_LOC387649_1	Hs_NAPG_1
	Hs_LOC389435_1	Hs_LOC387753_1	Hs_NOL7_1
	Hs_LOC389748_1	Hs_LOC387754_1	Hs_NOLA1_1
	Hs_LOC389777_1	Hs_LOC387777_1	Hs_NYD-SP11_1
	Hs_LOC389904_1	Hs_LOC387841_1	Hs_OLIG2_2
	Hs_LOC390020_1	Hs_LOC387930_1	Hs_OR10A6_1
	Hs_LOC390107_1	Hs_LOC388076_1	Hs_OR10Z1_1
	Hs_LOC390258_1	Hs_LOC388227_1	Hs_OSBPL10_1
	Hs_LOC390641_1	Hs_LOC388248_1	Hs_OVOS2_1
	Hs_LOC390827_1	Hs_LOC388344_1	Hs_PDGFRL_1
	Hs_LOC391144_1	Hs_LOC388429_1	Hs_PGLYRP1_3
	Hs_LOC391362_1	Hs_LOC388460_1	Hs_PHF5A_1
	Hs_LOC391770_1	Hs_LOC388528_1	Hs_PHKA2_5
	Hs_LOC392267_1	Hs_LOC388532_1	Hs_PKIG_8
	Hs_LOC392501_1	Hs_LOC388572_1	Hs_PLD3_1
	Hs_LOC392528_1	Hs_LOC388621_1	Hs_PLP1_3
	Hs_LOC400368_1	Hs_LOC388643_1	Hs_PNPO_1
	Hs_LOC400701_1	Hs_LOC388751_1	Hs_POLDIP2_1
	Hs_LOC401052_1	Hs_LOC388763_1	Hs_PON1_3
	Hs_LOC401089_1	Hs_LOC389024_1	Hs_PPP2R1B_11
	Hs_LOC401147_1	Hs_LOC389069_1	Hs_PREB_1
	Hs_LOC401215_1	Hs_LOC389305_1	Hs_PRKCA_3
	Hs_LOC401470_1	Hs_LOC389318_1	Hs_PRKCG_2
	Hs_LOC401607_1	Hs_LOC389342_1	Hs_PRLHR_1
	Hs_LOC401865_1	Hs_LOC389435_1	Hs_PRNPIP_1
	Hs_LOC402367_1	Hs_LOC389777_1	Hs_PRPS1_3
	Hs_LOC440027_1	Hs_LOC389852_1	Hs_PSMC6_1
	Hs_LOC440070_1	Hs_LOC389904_1	Hs_PTOV1_5
	Hs_LOC440362_1	Hs_LOC390107_1	Hs_PTPN2_12
	Hs_LOC440464_1	Hs_LOC390594_1	Hs_RARRES1_1
	Hs_LOC440468_1	Hs_LOC391347_1	Hs_RBPSUH_1
	Hs_LOC440526_1	Hs_LOC391360_1	Hs_RPL10A_2
	Hs_LOC440543_1	Hs_LOC392443_1	Hs_RPL12_1
	Hs_LOC440720_1	Hs_LOC399866_1	Hs_RPL14L_1
	Hs_LOC440847_1	Hs_LOC399900_1	Hs_RPL18A_1
	Hs_LOC440927_1	Hs_LOC400652_1	Hs_RPL19_1
	Hs_LOC441073_1	Hs_LOC400757_1	Hs_RPL21_1
	Hs_LOC441294_1	Hs_LOC401089_1	Hs_RPL23_1
	Hs_LOC441375_1	Hs_LOC401206_1	Hs_RPL23AP2_1
	Hs_LOC441389_1	Hs_LOC401212_1	Hs_RPL26_1
	Hs_LOC441400_1	Hs_LOC401215_1	Hs_RPL27A_1
	Hs_LOC441457_1	Hs_LOC401351_1	Hs_RPL3_1
	Hs_LOC441646_1	Hs_LOC401638_1	Hs_RPL36_1
	Hs_LOC441663_1	Hs_LOC401819_1	Hs_RPL38_6
	Hs_LOC441681_1	Hs_LOC401865_1	Hs_RPL4_1
	Hs_LOC441751_1	Hs_LOC401896_1	Hs_RPL5_1
	Hs_LOC441776_1	Hs_LOC401923_1	Hs_RPL6_1
	Hs_LOC441799_1	Hs_LOC402059_1	Hs_RPL7_1
	Hs_LOC441802_1	Hs_LOC439985_1	Hs_RPL7A_1
	Hs_LOC442030_1	Hs_LOC440027_1	Hs_RPL8_1
	Hs_LOC442045_1	Hs_LOC440111_1	Hs_RPLP1_1
	Hs_LOC442118_3	Hs_LOC440119_1	Hs_RPLP2_1
	Hs_LOC442209_1	Hs_LOC440144_1	Hs_RPN2_1
	Hs_LOC442441_1	Hs_LOC440230_1	Hs_RPS10_2
	Hs_LOC442466_1	Hs_LOC440314_1	Hs_RPS12_1
	Hs_LOC55831_1	Hs_LOC440449_1	Hs_RPS17_1
	Hs_LOC58486_1	Hs_LOC440576_1	Hs_RPS2_1
	Hs_LRIG3_1	Hs_LOC440790_1	Hs_RPS3A_1
	Hs_LRRC2_3	Hs_LOC440927_1	Hs_RPS6_1
	Hs_LRRN6D_4	Hs_LOC440946_1	Hs_RWDD1_1
	Hs_LSAMP_1	Hs_LOC441243_1	Hs_SBP1_1
	Hs_MAD2L2_4	Hs_LOC441246_1	Hs_SCGB2A2_1
	Hs_MAP2K6_5	Hs_LOC441376_1	Hs_SEC24B_1
	Hs_MAP3K3_5	Hs_LOC441388_1	Hs_SEC61A1_1
	Hs_MAPK6_5	Hs_LOC441443_3	Hs_SGCB_4
	Hs_MAT2A_1	Hs_LOC441618_1	Hs_SGPP2_1
	Hs_MDM2_9	Hs_LOC441753_1	Hs_SIT_1
	Hs_MDS009_1	Hs_LOC441756_1	Hs_SLC22A13_1
	Hs_MGC15875_6	Hs_LOC441769_1	Hs_SLC27A4_1
	Hs_MGC21881_1	Hs_LOC441826_1	Hs_SLIT3_4
	Hs_MGC35033_1	Hs_LOC441842_1	Hs_SMCY_4
	Hs_MGC35308_1	Hs_LOC441866_1	Hs_Spc24_5
	Hs_MGC40499_1	Hs_LOC441968_1	Hs_SPG21_1
	Hs_MGC88118_1	Hs_LOC442100_1	Hs_SPINK6_1
	Hs_MRPL24_1	Hs_LOC442148_1	Hs_SRP54_1
	Hs_MRPL37_1	Hs_LOC442150_1	Hs_STX5A_1
	Hs_MRPS21_1	Hs_LOC442209_1	Hs_TACC3_1
	Hs_NAPG_1	Hs_LOC442426_1	Hs_TALDO1_1
	Hs_NDUFB7_1	Hs_LOC442506_1	Hs_TDRD3_2
	Hs_NIFUN_1	Hs_LOC442723_1	Hs_TEX13B_1
	Hs_NOL7_1	Hs_LOC55831_1	Hs_TMEM32_1
	Hs_NRP1_7	Hs_LOC90288_1	Hs_TRAPPC1_1
	Hs_NRP2_5	Hs_LOC90313_1	Hs_TRIF_5
	Hs_NT5C1A_1	Hs_LOC92154_1	Hs_UBAP1_1
	Hs_NUP210_1	Hs_LRCH1_1	Hs_UHRF1_3
	Hs_NYD-SP11_1	Hs_LRFN2_1	Hs_URP2_1
	Hs_ODC1_3	Hs_LRFN4_1	Hs_VMP1_1
	Hs_OLIG2_2	Hs_LRRTM4_1	Hs_VprBP_1
	Hs_OR10A5_6	Hs_LTC4S_2	Hs_WASF1_3
	Hs_OR10A6_1	Hs_LY86_1	Hs_WASPIP_1
	Hs_OR10G4_1	Hs_MAP2K1_7	Hs_WBSCR22_6
	Hs_OR1S2_1	Hs_MAPK9_6	Hs_WNT5B_1
	Hs_OR51V1_1	Hs_MASP1_1	Hs_ZBTB2_1
	Hs_OR52B2_1	Hs_MCM4_2	Hs_ZFOC1_1
	Hs_OR52E8_1	Hs_ME1_1	Hs_ZNF555_1
	Hs_OR5AR1_1	Hs_MGC14141_1	Hs_ZNF582_1
	Hs_OSBPL10_1	Hs_MGC15875_6
	Hs_OSCAR_2	Hs_MGC15887_1
	Hs_OVOS2_1	Hs_MGC15912_1
	Hs_OXCT1_1	Hs_MGC17299_1
	Hs_P2RY1_2	Hs_MGC19604_1
	Hs_P2RY10_5	Hs_MGC21675_1
	Hs_P2RY11_2	Hs_MGC33214_1
	Hs_PDE11A_3	Hs_MGC33867_1
	Hs_PDE6H_1	Hs_MGC34647_1
	Hs_PDGFRL_1	Hs_MGC40489_1
	Hs_PF6_1	Hs_MGC4549_1
	Hs_PKIG_8	Hs_MGC46719_1
	Hs_PLD3_1	Hs_MGC4677_1
	Hs_PLP1_3	Hs_MGC4767_5
	Hs_POLDIP2_1	Hs_MGC9564_1
	Hs_PON1_3	Hs_MRPL24_1
	Hs_POU6F2_1	Hs_NDUFAF1_1
	Hs_PPIL5_11	Hs_NFRKB_1
	Hs_PPM2C_6	Hs_NKX6-2_1
	Hs_PPP2R1B_11	Hs_NMES1_1
	Hs_PREB_1	Hs_NMUR1_1
	Hs_PRF1_1	Hs_NOL5A_1
	Hs_PRKCA_3	Hs_NOLA1_1
	Hs_PRKCD_11	Hs_NPTXR_2
	Hs_PRLHR_1	Hs_NSUN2_2
	Hs_PROM1_3	Hs_OCIAD2_1
	Hs_PRPS1_3	Hs_OR10AD1_1
	Hs_PTMA_5	Hs_OR10Z1_1
	Hs_PTOV1_5	Hs_OR4K14_1
	Hs_PTX1_1	Hs_OR6C4_1
	Hs_PVR_3	Hs_OR6W1P_1
	Hs_QDPR_1	Hs_ORMDL2_1
	Hs_RFC2_3	Hs_OTOF_3
	Hs_RIBC2_1	Hs_OTOP2_1
	Hs_RKHD2_2	Hs_P2RX2_5
	Hs_RPL10A_2	Hs_PABPC1_1
	Hs_RPL11_1	Hs_PACS1_1
	Hs_RPL12_1	Hs_PCDH8_1
	Hs_RPL14L_1	Hs_PCDHB3_1
	Hs_RPL18_1	Hs_PEX16_1
	Hs_RPL18A_1	Hs_PGLYRP1_3
	Hs_RPL19_1	Hs_PHF3_1
	Hs_RPL21_1	Hs_PHF5A_1
	Hs_RPL23_1	Hs_PHKA2_5
	Hs_RPL23AP2_1	Hs_PLD3_1
	Hs_RPL27A_1	Hs_PLP1_3
	Hs_RPL3_1	Hs_PNN_1
	Hs_RPL35A_1	Hs_PNPO_1
	Hs_RPL36_1	Hs_PODXL_2
	Hs_RPL38_6	Hs_POLR2K_1
	Hs_RPL4_1	Hs_PP591_1
	Hs_RPL5_1	Hs_PRDM15_5
	Hs_RPL6_1	Hs_PRNPIP_1
	Hs_RPL7_1	Hs_PRO0149_1
	Hs_RPL7A_1	Hs_PRPF18_1
	Hs_RPL8_1	Hs_PRSS21_1
	Hs_RPL9_1	Hs_PSFL_3
	Hs_RPLP1_1	Hs_PSMA5_2
	Hs_RPLP2_1	Hs_PSMB6_2
	Hs_RPS12_1	Hs_PSMC6_1
	Hs_RPS14_1	Hs_PSMD14_1
	Hs_RPS23_1	Hs_PSMD2_4
	Hs_RWDD1_1	Hs_PUS1_1
	Hs_SBF1_5	Hs_PYGL_3
	Hs_SCGB2A2_1	Hs_QSCN6_2
	Hs_SEC24B_1	Hs_QTRT1_1
	Hs_SEC61A1_1	Hs_RARRES1_1
	Hs_SFPQ_2	Hs_RASGEF1B_1
	Hs_SGCB_4	Hs_RASGEF1C_1
	Hs_SH2D4B_1	Hs_RBM16_1
	Hs_SIT_1	Hs_RBM3_1
	Hs_SKIP_10	Hs_RBP4_3
	Hs_SKP1A_9	Hs_RCE1_1
	Hs_SLBP_1	Hs_RDH8_4
	Hs_SLC25A29_4	Hs_RHBDF1_6
	Hs_SLC27A4_1	Hs_RIN2_1
	Hs_SLC30A1_1	Hs_RNP24_1
	Hs_SLC43A1_1	Hs_RPL10A_2
	Hs_SLC4A5_1	Hs_RPL12_1
	Hs_SLIT3_4	Hs_RPL14L_1
	Hs_SNAI3_1	Hs_RPL18A_1
	Hs_SPINK6_1	Hs_RPL19_1
	Hs_SRP54_1	Hs_RPL21_1
	Hs_SRPK2_8	Hs_RPL23_1
	Hs_STAF42_1	Hs_RPL23AP2_1
	Hs_STATIP1_1	Hs_RPL24_1
	Hs_SURF4_1	Hs_RPL26_1
	Hs_TAB3_5	Hs_RPL27A_1
	Hs_TACC3_1	Hs_RPL3_1
	Hs_TAS2R1_5	Hs_RPL35_6
	Hs_TBX10_1	Hs_RPL36_1
	Hs_TDRD3_2	Hs_RPL38_6
	Hs_TEK_5	Hs_RPL39_1
	Hs_TEX9_1	Hs_RPL4_1
	Hs_THEG_1	Hs_RPL5_1
	Hs_TIMM22_1	Hs_RPL6_1
	Hs_TM7SF3_6	Hs_RPL7_1
	Hs_TMEM87B_1	Hs_RPL7A_1
	Hs_TNIP1_1	Hs_RPL8_1
	Hs_TOP1P1_1	Hs_RPLP1_1
	Hs_TRAPPC1_1	Hs_RPLP2_1
	Hs_TRIF_5	Hs_RPN2_1
	Hs_TRPC6_3	Hs_RPS10_2
	Hs_TSG101_7	Hs_RPS12_1
	Hs_TUBGCP6_4	Hs_RPS16_1
	Hs_TXNRD1_1	Hs_RPS17_1
	Hs_UGT2B11_1	Hs_RPS2_1
	Hs_UHRF1_3	Hs_RPS20_1
	Hs_WASF1_3	Hs_RPS25_1
	Hs_WASPIP_1	Hs_RPS27A_2
	Hs_WBSCR23_1	Hs_RPS3A_1
	Hs_WDR7_1	Hs_RUVBL1_1
	Hs_WFDC6_1	Hs_RUVBL2_2
	Hs_WFS1_3	Hs_SAE1_1
	Hs_WRN_6	Hs_SAMD6_1
	Hs_XPOT_3	Hs_SDS3_1
	Hs_ZIC2_1	Hs_SEC24B_1
	Hs_ZNF277_1	Hs_SEC61A1_1
	Hs_ZNF311_1	Hs_SEC61G_1
	Hs_ZNF534_1	Hs_SELI_1
	Hs_ZNF582_1	Hs_SEMA5A_5
		Hs_SF3A3_1
		Hs_SF3B3_1
		Hs_SF3B4_1
		Hs_SF3B5_1
		Hs_SF4_1
		Hs_SFRP5_4
		Hs_SLC30A5_1
		Hs_SLC35A4_1
		Hs_SLC35C1_1
		Hs_SLC41A2_1
		Hs_SLC7A2_2
		Hs_SLC7A5_4
		Hs_SLC8A3_1
		Hs_SLCO2A1_1
		Hs_SMCY_4
		Hs_SNRPEL1_1
		Hs_Spc24_5
		Hs_SPCS2_1
		Hs_SRP54_1
		Hs_STARD5_1
		Hs_SULT1C3_1
		Hs_SYN1_1
		Hs_TACC3_1
		Hs_TAOK3_5
		Hs_TBC1D10_1
		Hs_TBX18_1
		Hs_TCF15_2
		Hs_TD-60_1
		Hs_TDRD3_2
		Hs_TEX13B_1
		Hs_THBS1_5
		Hs_THY28_1
		Hs_TLR3_6
		Hs_TMEM2_1
		Hs_TMEM32_1
		Hs_TNK2_5
		Hs_TOB1_7
		Hs_TOB2_1
		Hs_TPST2_1
		Hs_TRADD_6
		Hs_TRAPPC1_1
		Hs_TSGA2_1
		Hs_TSTA3_6
		Hs_TTYH2_1
		Hs_TYR_1
		Hs_UBE2M_1
		Hs_URP2_1
		Hs_USP45_5
		Hs_UTP14A_1
		Hs_VMP1_1
		Hs_VprBP_1
		Hs_VPS26_1
		Hs_WBSCR1_1
		Hs_WIZ_7
		Hs_ZFOC1_1
		Hs_ZNF239_1
		Hs_ZNF341_1
		Hs_ZNF393_1
		Hs_ZNF555_1
		Hs_ZNF585B_1
